# Supplementary material for: Social organization and habitat use shape the gut microbiome of a marine fish
Source: J Anim Ecol. 2026 Jun 10;95(7):1091–107. doi: 10.1111/1365-2656.70286 (PMC13322172; doi:10.1111/1365-2656.70286)
Supplement: Supplementary file 1 — Table A1. Biometric data of all individuals. Table A2. Associations found between individuals at a distance of 5 m. Table A3. Associations found between individuals at a distance of 10 m. Table A4. Associations found between individuals at a distance of 20 m. Table A5. Social network measures of all individuals at 5‐min intervals at a minimum distance of 5 m. Table A6. All measures required for the calculation of space and habitat use characterization: Activity, home range, and distance to P. oceanica. [file JANE-95-1091-s003.xlsx]

## Sheet: Table A1
Table A1: Biometric data of all individuals.
date	id	tag.id.hex	tag.id.dec	type	battery.life	species	common.name	sex	total.length	weigth	hour.release	aquarium.no	recapture.date	hook	n.detect	n.detect.days	last.detection	n.pos.total	n.pos.filtered	n.pos.days	last.position
2019-04-29	XN0064	F1E7	61927	L-AMT-5.1B	95	Xyrichtys novacula	Raor	M	19.8	NA	15:18:00	NA	NA	NA	1227140	59	2019-07-03	180162	157910	59	2019-07-03
2019-04-29	XN0065	6C1B	27675	L-AMT-5.1B	95	Xyrichtys novacula	Raor	M	20.6	NA	15:18:00	NA	NA	NA	1491373	65	2019-07-10	225272	199647	65	2019-07-10
2019-04-29	XN0066	BA3C	47676	L-AMT-5.1B	95	Xyrichtys novacula	Raor	M	17.6	NA	15:18:00	NA	NA	NA	1966950	69	2019-07-14	292495	267257	69	2019-07-14
2019-04-29	XN0067	1227	4647	L-AMT-1.421	72	Xyrichtys novacula	Raor	F	13.8	NA	15:48:00	NA	NA	NA	473911	38	2019-06-13	53975	45988	37	2019-06-13
2019-04-29	XN0068	3228	12840	L-AMT-1.421	72	Xyrichtys novacula	Raor	M	18.1	NA	15:48:00	NA	NA	NA	619548	35	2019-06-04	107549	99936	35	2019-06-04
2019-04-29	XN0069	5E9D	24221	L-AMT-1.421	72	Xyrichtys novacula	Raor	M	17	NA	15:48:00	NA	NA	NA	385995	36	2019-06-04	44761	39992	36	2019-06-04
2019-04-29	XN0070	1211	4625	L-AMT-5.1B	95	Xyrichtys novacula	Raor	M	20.1	NA	16:56:00	NA	2019-08-12	NA	1886118	56	2019-06-30	319072	294068	56	2019-06-30
2019-04-29	XN0071	2CB1	11441	L-AMT-5.1B	95	Xyrichtys novacula	Raor	M	18.8	NA	16:56:00	NA	NA	NA	1067414	60	2019-07-05	182186	164298	55	2019-07-05
2019-04-29	XN0072	BD6A	48490	L-AMT-1.421	72	Xyrichtys novacula	Raor	F	14.1	NA	18:25:00	NA	NA	NA	13650	30	2019-06-14	19	13	3	2019-05-03
2019-04-29	XN0073	BC9C	48284	L-AMT-1.421	72	Xyrichtys novacula	Raor	F	13.6	NA	18:25:00	NA	NA	NA	427024	30	2019-05-29	70612	64369	30	2019-05-29
2019-04-29	XN0075	92A5	37541	L-AMT-1.421	72	Xyrichtys novacula	Raor	F	13	NA	18:25:00	NA	NA	NA	51	0	NA	0	0	0	NA
2019-04-29	XN0076	EA42	59970	L-AMT-5.1B	95	Xyrichtys novacula	Raor	M	19.7	NA	18:25:00	NA	NA	NA	950711	83	2019-07-27	154373	140568	40	2019-07-01
2019-04-29	XN0077	F9D1	63953	L-AMT-1.421	72	Xyrichtys novacula	Raor	F	14.9	NA	18:25:00	NA	NA	NA	1092	1	2019-04-30	29	27	1	2019-04-30
2019-04-29	XN0078	C19D	49565	L-AMT-5.1B	95	Xyrichtys novacula	Raor	M	19.3	NA	18:25:00	NA	NA	NA	2367514	70	2019-07-14	394703	367724	70	2019-07-14
2019-04-29	XN0079	8B25	35621	L-AMT-5.1B	95	Xyrichtys novacula	Raor	M	16.8	NA	18:25:00	NA	NA	NA	1217393	58	2019-07-02	155220	144236	58	2019-07-02
2019-04-29	XN0080	0CA9	3241	L-AMT-1.421	72	Xyrichtys novacula	Raor	F	13.4	NA	18:25:00	NA	NA	NA	415511	28	2019-05-28	69535	62997	28	2019-05-28
2019-04-29	XN0081	4CCF	19663	L-AMT-1.421	72	Xyrichtys novacula	Raor	F	16	NA	20:05:00	NA	NA	NA	2002	0	NA	0	0	0	NA
2019-04-29	XN0082	FC29	64553	L-AMT-5.1B	95	Xyrichtys novacula	Raor	M	20.5	NA	20:05:00	NA	NA	NA	1807783	69	2019-07-13	283627	259461	69	2019-07-13
2019-04-29	XN0083	1212	4626	L-AMT-1.421	72	Xyrichtys novacula	Raor	F	15.2	NA	20:05:00	NA	NA	NA	1041	0	NA	0	0	0	NA
2019-04-29	XN0084	D6E5	55013	L-AMT-5.1B	95	Xyrichtys novacula	Raor	M	20.1	NA	20:05:00	NA	2019-08-13	NA	1517537	52	2019-06-26	275472	253908	52	2019-06-26
2019-04-29	XN0085	0C14	3092	L-AMT-1.421	72	Xyrichtys novacula	Raor	F	14.4	NA	20:05:00	NA	NA	NA	596858	32	2019-05-31	101842	96895	32	2019-05-31
2019-04-29	XN0086	FEE7	65255	L-AMT-5.1B	95	Xyrichtys novacula	Raor	M	18.7	NA	20:05:00	NA	NA	NA	1350803	51	2019-06-25	229190	207170	51	2019-06-25
2019-04-29	XN0087	37DB	14299	L-AMT-5.1B	95	Xyrichtys novacula	Raor	M	20.2	NA	20:05:00	NA	NA	Yes	1493655	36	2019-06-04	247879	230676	36	2019-06-04
2019-04-29	XN0088	52C8	21192	L-AMT-1.421	72	Xyrichtys novacula	Raor	F	13.2	NA	20:05:00	NA	NA	NA	342428	27	2019-05-28	57733	53896	26	2019-05-28
2019-04-29	XN0089	9737	38711	L-AMT-1.421	72	Xyrichtys novacula	Raor	F	10.4	NA	20:05:00	NA	NA	NA	307275	15	2019-05-15	52205	50195	15	2019-05-15
2019-04-29	XN0090	7A27	31271	L-AMT-5.1B	95	Xyrichtys novacula	Raor	M	17.6	NA	20:05:00	NA	NA	NA	1769482	64	2019-07-09	308525	294735	64	2019-07-09
2019-04-30	XN0091	99A4	39332	L-AMT-5.1B	95	Xyrichtys novacula	Raor	M	19.6	NA	17:52:00	NA	2019-08-12	NA	2142103	58	2019-07-02	268092	238101	58	2019-07-02
2019-04-30	XN0092	DB27	56103	L-AMT-5.1B	95	Xyrichtys novacula	Raor	M	20.8	NA	17:52:00	NA	2019-08-12	NA	1442894	46	2019-06-20	200219	183879	46	2019-06-20
2019-04-30	XN0093	5619	22041	L-AMT-1.421	72	Xyrichtys novacula	Raor	F	15	NA	17:52:00	NA	NA	NA	1049	3	2019-05-03	72	61	3	2019-05-03
2019-04-30	XN0094	51F9	20985	L-AMT-1.421	72	Xyrichtys novacula	Raor	F	15.9	NA	17:52:00	NA	NA	Yes	261444	33	2019-06-04	29007	25580	32	2019-06-04
2019-04-30	XN0095	C2F4	49908	L-AMT-5.1B	95	Xyrichtys novacula	Raor	M	21	NA	17:52:00	NA	NA	NA	98069	73	2019-07-26	161	136	9	2019-06-29
2019-04-30	XN0096	D488	54408	L-AMT-5.1B	95	Xyrichtys novacula	Raor	M	21	NA	17:52:00	NA	NA	NA	2268791	63	2019-07-07	320311	301803	63	2019-07-07
2019-04-30	XN0097	D292	53906	L-AMT-1.421	72	Xyrichtys novacula	Raor	F	13.9	NA	17:52:00	NA	NA	NA	55165	33	2019-06-04	1366	1226	5	2019-06-02
2019-04-30	XN0098	5e+29	24105	L-AMT-5.1B	95	Xyrichtys novacula	Raor	F	16.9	NA	17:52:00	NA	NA	NA	957879	56	2019-07-04	106249	92225	56	2019-07-04
2019-04-30	XN0099	2B32	11058	L-AMT-5.1B	95	Xyrichtys novacula	Raor	M	21.4	NA	17:52:00	NA	NA	NA	233271	58	2019-07-13	22131	21002	12	2019-06-18
2019-04-30	XN0100	234F	9039	L-AMT-1.421	72	Xyrichtys novacula	Raor	F	16	NA	17:52:00	NA	NA	NA	91121	9	2019-05-08	16362	15395	8	2019-05-08
2019-04-30	XN0101	DF9F	57247	L-AMT-1.421	72	Xyrichtys novacula	Raor	F	14.1	NA	17:52:00	NA	NA	NA	373749	26	2019-05-26	62035	57002	27	2019-05-26
2019-04-30	XN0102	4569	17769	L-AMT-5.2	81	Xyrichtys novacula	Raor	M	20.6	NA	19:54:00	NA	NA	NA	79245	7	2019-05-06	7159	6156	6	2019-05-06
2019-04-30	XN0103	EDD8	60888	L-AMT-5.1B	95	Xyrichtys novacula	Raor	M	17.9	NA	19:54:00	NA	NA	NA	2150816	71	2019-07-16	315052	280527	71	2019-07-16
2019-04-30	XN0104	7C8F	31887	L-AMT-5.1B	95	Xyrichtys novacula	Raor	M	20.6	NA	19:54:00	NA	NA	NA	1596927	53	2019-06-28	216388	183929	53	2019-06-28
2019-04-30	XN0105	BAAB	47787	L-AMT-5.1B	95	Xyrichtys novacula	Raor	M	21	NA	19:54:00	NA	NA	NA	73	0	NA	0	0	0	NA
2019-04-30	XN0106	6A1C	27164	L-AMT-5.1B	95	Xyrichtys novacula	Raor	M	20.5	NA	19:54:00	NA	2019-08-12	NA	3026573	78	2019-07-23	458613	422186	78	2019-07-23
2019-04-30	XN0107	D611	54801	L-AMT-5.2	81	Xyrichtys novacula	Raor	M	20	NA	19:54:00	NA	NA	NA	7491465	83	2019-07-27	1118587	853200	83	2019-07-27
2019-04-30	XN0108	7A4B	31307	L-AMT-5.1B	95	Xyrichtys novacula	Raor	M	19.5	NA	19:43:00	NA	2019-08-12	NA	1080976	48	2019-06-22	130628	115432	48	2019-06-22
2019-04-30	XN0109	B034	45108	L-AMT-5.1B	95	Xyrichtys novacula	Raor	M	17.7	NA	19:43:00	NA	NA	NA	3128566	74	2019-07-18	416632	385116	74	2019-07-18
2019-04-30	XN0110	4A1D	18973	L-AMT-5.1B	95	Xyrichtys novacula	Raor	M	17.9	NA	19:43:00	NA	NA	NA	2709734	72	2019-07-16	396685	349271	72	2019-07-16
2019-04-30	XN0111	C397	50071	L-AMT-5.1B	95	Xyrichtys novacula	Raor	M	19.2	NA	19:45:00	NA	NA	NA	2932999	79	2019-07-23	363975	324663	79	2019-07-23
2019-04-30	XN0112	ECE3	60643	L-AMT-5.1B	95	Xyrichtys novacula	Raor	M	17.8	NA	20:28:00	NA	NA	NA	2233896	61	2019-07-05	302086	272833	61	2019-07-05
2019-04-30	XN0113	AEA1	44705	L-AMT-5.2	81	Xyrichtys novacula	Raor	M	20.4	NA	20:28:00	NA	NA	NA	467	1	2019-04-30	16	15	1	2019-04-30
2019-05-02	XN0114	A95E	43358	L-AMT-5.1B	95	Xyrichtys novacula	Raor	M	18.9	NA	16:15:00	NA	NA	NA	113103	72	2019-07-23	4413	4108	26	2019-07-02
2019-05-02	XN0115	F86D	63597	L-AMT-5.1B	95	Xyrichtys novacula	Raor	M	20	NA	16:15:00	NA	2019-08-12	NA	48698	10	2019-05-11	4800	4024	9	2019-05-11
2019-05-02	XN0116	266F	9839	L-AMT-5.1B	95	Xyrichtys novacula	Raor	M	19	NA	16:15:00	NA	NA	Yes	1222154	52	2019-07-01	137939	118311	52	2019-07-01
2019-05-02	XN0118	A1DE	41438	L-AMT-5.2	81	Xyrichtys novacula	Raor	M	19.7	NA	16:15:00	NA	NA	NA	4992584	90	2019-08-05	513731	377075	90	2019-08-05
2019-05-02	XN0119	2CCB	11467	L-AMT-1.421	72	Xyrichtys novacula	Raor	F	14	NA	16:15:00	NA	NA	NA	322075	32	2019-06-04	41172	35498	33	2019-06-04
2019-05-02	XN0120	37CE	14286	L-AMT-1.421	72	Xyrichtys novacula	Raor	F	14	NA	16:15:00	NA	NA	Yes	278423	27	2019-05-30	43618	36137	27	2019-05-30
2019-05-02	XN0121	347C	13436	L-AMT-5.2	81	Xyrichtys novacula	Raor	M	20.1	NA	16:15:00	NA	2019-08-12	NA	6495425	90	2019-08-05	958998	687571	90	2019-08-05
2019-05-02	XN0122	904F	36943	L-AMT-5.1B	95	Xyrichtys novacula	Raor	M	20	NA	16:15:00	NA	NA	NA	1428406	57	2019-07-04	164820	140978	58	2019-07-04
2019-05-02	XN0123	C118	49432	L-AMT-5.2	81	Xyrichtys novacula	Raor	M	20.6	NA	16:15:00	NA	NA	NA	400082	55	2019-07-23	214	155	11	2019-06-28
2019-05-02	XN0124	F1E1	61921	L-AMT-1.421	72	Xyrichtys novacula	Raor	F	13	NA	16:15:00	NA	NA	NA	400967	26	2019-06-04	69193	64407	30	2019-06-04
2019-05-02	XN0125	C8BA	51386	L-AMT-5.1B	95	Xyrichtys novacula	Raor	M	19.4	NA	16:15:00	NA	NA	NA	2138385	79	2019-07-25	288985	254524	79	2019-07-25
2019-05-02	XN0126	FE9E	65182	L-AMT-5.1B	95	Xyrichtys novacula	Raor	F	15.5	NA	16:15:00	NA	NA	Yes	1777717	60	2019-07-06	222374	187054	60	2019-07-06
2019-05-02	XN0127	262	610	L-AMT-5.2	81	Xyrichtys novacula	Raor	M	20	NA	16:30:00	NA	2019-08-13	NA	6124466	98	2019-08-13	690787	449617	98	2019-08-13
2019-05-02	XN0128	98D3	39123	L-AMT-1.421	72	Xyrichtys novacula	Raor	F	10.1	NA	16:30:00	NA	NA	NA	231180	28	2019-06-04	29003	25076	28	2019-06-04
2019-05-02	XN0129	92F9	37625	L-AMT-5.1B	95	Xyrichtys novacula	Raor	M	19.3	NA	16:30:00	NA	NA	NA	1735259	76	2019-07-22	217884	189702	76	2019-07-22
2019-05-02	XN0130	C7BA	51130	L-AMT-5.1B	95	Xyrichtys novacula	Raor	F	16.5	NA	16:30:00	NA	NA	NA	954095	61	2019-07-09	85325	71248	62	2019-07-09
2019-05-02	XN0131	940A	37898	L-AMT-5.1B	95	Xyrichtys novacula	Raor	F	16.6	NA	16:30:00	NA	NA	NA	1111120	62	2019-07-10	120490	100082	63	2019-07-10
2019-05-02	XN0132	C9E5	51685	L-AMT-5.1B	95	Xyrichtys novacula	Raor	F	16.5	NA	16:30:00	NA	NA	NA	363062	17	2019-05-19	53894	44011	18	2019-05-19
2019-05-02	XN0133	4CF8	19704	L-AMT-1.421	72	Xyrichtys novacula	Raor	F	13.5	NA	16:30:00	NA	NA	NA	302350	31	2019-06-04	42512	36859	32	2019-06-04
2019-05-02	XN0134	8848	34888	L-AMT-5.1B	95	Xyrichtys novacula	Raor	F	14.4	NA	16:30:00	NA	NA	NA	995780	43	2019-06-26	120910	106349	45	2019-06-26
2019-05-02	XN0135	77D5	30677	L-AMT-5.1B	95	Xyrichtys novacula	Raor	F	16	NA	16:30:00	NA	NA	NA	389441	13	2019-05-17	59931	51734	14	2019-05-17
2019-05-02	XN0136	46D1	18129	L-AMT-5.1B	95	Xyrichtys novacula	Raor	F	14.6	NA	16:30:00	NA	NA	NA	673805	33	2019-06-04	79277	65961	33	2019-06-04
2019-05-02	XN0137	ACB4	44212	L-AMT-5.1B	95	Xyrichtys novacula	Raor	F	14.5	NA	16:30:00	NA	NA	NA	962012	56	2019-07-03	93762	79371	56	2019-07-03
2019-05-02	XN0138	1DCD	7629	L-AMT-5.2	81	Xyrichtys novacula	Raor	M	20.9	NA	20:03:00	NA	NA	NA	5532622	78	2019-07-24	612527	441064	78	2019-07-24
2019-05-02	XN0139	3C45	15429	L-AMT-5.1B	95	Xyrichtys novacula	Raor	F	15.7	NA	20:03:00	NA	NA	NA	232354	10	2019-05-12	36480	33265	11	2019-05-12
2019-05-02	XN0140	BE3C	48700	L-AMT-1.421	72	Xyrichtys novacula	Raor	F	13.4	NA	20:03:00	NA	NA	NA	446863	35	2019-07-09	68030	63127	29	2019-06-04
2019-05-02	XN0141	9281	37505	L-AMT-5.1B	95	Xyrichtys novacula	Raor	M	21	NA	20:03:00	NA	2019-08-13	NA	1580197	43	2019-06-20	212503	195631	43	2019-06-20
2019-05-02	XN0142	BDC8	48584	L-AMT-5.1B	95	Xyrichtys novacula	Raor	M	22	NA	20:03:00	NA	2019-08-12	NA	173008	41	2019-06-22	3310	2642	39	2019-06-22
2019-05-02	XN0143	C211	49681	L-AMT-1.421	72	Xyrichtys novacula	Raor	F	13.7	NA	20:03:00	NA	NA	NA	433657	30	2019-06-03	62206	56454	31	2019-06-03
2019-05-02	XN0144	6EEA	28394	L-AMT-1.421	72	Xyrichtys novacula	Raor	F	12.2	NA	20:03:00	NA	NA	NA	15656	32	2019-06-04	106	93	4	2019-05-06
2019-05-02	XN0145	6AB9	27321	L-AMT-1.421	72	Xyrichtys novacula	Raor	F	14	NA	20:03:00	NA	NA	NA	277200	25	2019-06-03	38383	34940	28	2019-06-03
2019-05-02	XN0146	DF5A	57178	L-AMT-5.1B	95	Xyrichtys novacula	Raor	M	20.2	NA	20:03:00	NA	NA	NA	824	2	2019-05-03	60	53	1	2019-05-02
2019-05-02	XN0147	2DDC	11740	L-AMT-5.1B	95	Xyrichtys novacula	Raor	F	13.9	NA	20:03:00	NA	NA	NA	1361321	61	2019-07-12	169686	149797	60	2019-07-12
2019-05-02	XN0148	FC43	64579	L-AMT-5.1B	95	Xyrichtys novacula	Raor	F	14.3	NA	20:03:00	NA	NA	NA	2663935	69	2019-07-16	407288	384547	69	2019-07-16
2019-05-02	XN0149	DC13	56339	L-AMT-5.1B	95	Xyrichtys novacula	Raor	F	16.1	NA	20:03:00	NA	NA	NA	8261	6	2019-05-07	170	146	6	2019-05-07
2019-05-02	XN0150	049B	1179	L-AMT-5.1B	95	Xyrichtys novacula	Raor	F	14.8	NA	20:03:00	NA	NA	NA	65642	26	2019-06-30	606	483	14	2019-05-15
2019-05-02	XN0151	08C1	2241	L-AMT-1.421	72	Xyrichtys novacula	Raor	F	10.6	NA	20:03:00	NA	NA	NA	103494	23	2019-06-04	13026	11879	23	2019-06-04
2019-05-02	XN0152	3AC2	15042	L-AMT-5.1B	95	Xyrichtys novacula	Raor	M	21.3	NA	20:03:00	NA	NA	NA	117729	59	2019-07-18	82	71	15	2019-06-03
2019-05-06	XN0153	809A	32922	L-AMT-5.1B	95	Xyrichtys novacula	Raor	F	15.8	NA	16:22:00	NA	NA	NA	2226523	52	2019-07-03	257038	245559	52	2019-07-03
2019-05-06	XN0154	7231	29233	L-AMT-5.2	81	Xyrichtys novacula	Raor	M	20.7	NA	16:22:00	NA	NA	NA	5085874	68	2019-07-20	625619	535999	69	2019-07-20
2019-05-06	XN0155	DF6E	57198	L-AMT-5.2	81	Xyrichtys novacula	Raor	M	20.5	NA	16:22:00	NA	NA	NA	7134859	94	2019-08-14	950067	784308	95	2019-08-14
2019-05-06	XN0156	9AB0	39600	L-AMT-5.1B	95	Xyrichtys novacula	Raor	F	15.9	NA	16:22:00	NA	NA	NA	1051671	66	2019-07-17	124696	105738	66	2019-07-17
2019-05-06	XN0157	31CB	12747	L-AMT-1.421	72	Xyrichtys novacula	Raor	F	13.9	NA	16:22:00	NA	NA	NA	199848	19	2019-05-25	31940	29453	20	2019-05-25
2019-05-06	XN0158	6CBA	27834	L-AMT-5.1B	95	Xyrichtys novacula	Raor	M	18.9	NA	16:22:00	NA	NA	NA	31756	12	2019-06-12	1623	1218	10	2019-06-12
2019-05-06	XN0159	50A3	20643	L-AMT-5.2	81	Xyrichtys novacula	Raor	M	19.6	NA	16:22:00	NA	NA	NA	3605981	72	2019-07-22	420095	322122	72	2019-07-22
2019-05-06	XN0160	EAD2	60114	L-AMT-1.421	72	Xyrichtys novacula	Raor	F	14.4	NA	16:22:00	NA	NA	NA	4395	31	2019-06-29	15	14	1	2019-05-06
2019-05-06	XN0161	A3A8	41896	L-AMT-5.1B	95	Xyrichtys novacula	Raor	M	19.7	NA	16:22:00	NA	NA	Yes	1893600	73	2019-07-23	271963	250894	73	2019-07-23
2019-05-06	XN0162	43	17376	L-AMT-5.1B	95	Xyrichtys novacula	Raor	M	20.3	NA	16:22:00	NA	NA	Yes	5405	1	2019-05-07	141	126	2	2019-05-07
2019-05-06	XN0163	E7C9	59337	L-AMT-5.1B	95	Xyrichtys novacula	Raor	F	15.9	NA	16:22:00	NA	NA	NA	1727749	79	2019-07-30	187457	173275	80	2019-07-30
2019-05-06	XN0164	15CF	5583	L-AMT-5.1B	95	Xyrichtys novacula	Raor	F	15.2	NA	16:22:00	NA	NA	NA	280015	10	2019-05-15	51251	47681	10	2019-05-15
2019-05-06	XN0165	31A3	12707	L-AMT-5.1B	95	Xyrichtys novacula	Raor	F	13.2	NA	16:22:00	NA	NA	NA	469797	64	2019-08-12	69199	64252	32	2019-06-19
2019-05-06	XN0166	9402	37890	L-AMT-1.421	72	Xyrichtys novacula	Raor	F	11.3	NA	16:22:00	NA	NA	NA	317678	23	2019-06-04	51353	48291	21	2019-06-04
2019-05-06	XN0167	48EC	18668	L-AMT-5.2	81	Xyrichtys novacula	Raor	M	20	NA	16:22:00	NA	NA	NA	7072003	88	2019-08-07	784729	639786	88	2019-08-07
2019-05-06	XN0168	1198	4504	L-AMT-1.421	72	Xyrichtys novacula	Raor	F	12.8	NA	16:22:00	NA	NA	NA	388801	28	2019-06-04	65350	60500	28	2019-06-04
2019-05-06	XN0169	3B7F	15231	L-AMT-1.421	72	Xyrichtys novacula	Raor	F	13.2	NA	16:22:00	NA	NA	NA	22341	26	2019-06-04	167	129	10	2019-05-16
2019-05-06	XN0170	1554	5460	L-AMT-5.1B	95	Xyrichtys novacula	Raor	M	18.2	NA	16:22:00	NA	NA	NA	1508157	61	2019-07-12	204065	185913	61	2019-07-12
2019-05-06	XN0171	96F3	38643	L-AMT-5.1B	95	Xyrichtys novacula	Raor	M	19.7	NA	16:22:00	NA	NA	NA	1359208	43	2019-06-23	212265	197721	43	2019-06-23
2019-05-06	XN0172	751C	29980	L-AMT-5.1B	95	Xyrichtys novacula	Raor	M	19.3	NA	16:22:00	NA	2019-08-12	Yes	1832159	66	2019-07-17	210353	190837	67	2019-07-17
2019-05-06	XN0173	F9F3	63987	L-AMT-5.2	81	Xyrichtys novacula	Raor	M	19.1	NA	20:20:00	NA	NA	NA	29841	25	2019-06-04	3569	2890	9	2019-05-18
2019-05-06	XN0174	6329	25385	L-AMT-5.1B	95	Xyrichtys novacula	Raor	M	17.1	NA	20:20:00	NA	NA	NA	1199468	64	2019-07-15	150881	125378	65	2019-07-15
2019-05-06	XN0175	D09B	53403	L-AMT-5.1B	95	Xyrichtys novacula	Raor	M	18.3	NA	20:20:00	NA	NA	NA	238856	23	2019-05-30	34144	30474	23	2019-05-30
2019-05-06	XN0176	54000000	21734	L-AMT-5.1B	95	Xyrichtys novacula	Raor	F	16	NA	20:20:00	NA	NA	NA	1678178	69	2019-07-20	150237	130613	70	2019-07-20
2019-05-06	XN0177	BD06	48390	L-AMT-1.421	72	Xyrichtys novacula	Raor	F	11.7	NA	20:20:00	NA	NA	NA	256336	26	2019-06-04	36626	32346	26	2019-06-04
2019-05-06	XN0178	4A79	19065	L-AMT-5.2	81	Xyrichtys novacula	Raor	M	20	NA	20:20:00	NA	NA	NA	6305619	93	2019-08-12	680090	583048	90	2019-08-09
2019-05-06	XN0179	ABAF	43951	L-AMT-1.421	72	Xyrichtys novacula	Raor	F	13.9	NA	20:20:00	NA	NA	NA	153653	33	2019-06-14	164	135	12	2019-06-02
2019-05-06	XN0180	3161	12641	L-AMT-5.1B	95	Xyrichtys novacula	Raor	F	15.3	NA	20:20:00	NA	NA	NA	1194796	29	2019-06-04	181627	176686	29	2019-06-04
2019-05-06	XN0181	7B5D	31581	L-AMT-1.421	72	Xyrichtys novacula	Raor	F	13.5	NA	20:40:00	NA	NA	NA	37081	31	2019-06-11	128	107	8	2019-05-13
2019-05-07	XN0183	444E	17486	L-AMT-5.1B	95	Xyrichtys novacula	Raor	M	18.8	NA	16:20:00	NA	NA	NA	1209810	56	2019-07-07	176436	160167	56	2019-07-07
2019-05-07	XN0184	937E	37758	L-AMT-5.2	81	Xyrichtys novacula	Raor	M	19.7	NA	16:20:00	NA	NA	NA	281745	27	2019-06-04	2444	2079	27	2019-06-04
2019-05-07	XN0185	23EB	9195	L-AMT-5.2	81	Xyrichtys novacula	Raor	M	20.4	NA	16:20:00	NA	NA	NA	7111922	89	2019-08-12	924179	615290	90	2019-08-12
2019-05-07	XN0186	FE0D	65037	L-AMT-5.2	81	Xyrichtys novacula	Raor	M	20.8	NA	16:20:00	NA	NA	NA	7103757	82	2019-08-03	1025628	697683	82	2019-08-03
2019-05-07	XN0187	F9F2	63986	L-AMT-5.2	81	Xyrichtys novacula	Raor	M	18.8	NA	16:20:00	NA	2019-08-12	NA	2355437	82	2019-08-12	93501	61328	78	2019-08-12
2019-05-07	XN0188	BDDD	48605	L-AMT-1.421	72	Xyrichtys novacula	Raor	F	12.6	NA	16:20:00	NA	NA	NA	344365	21	2019-06-04	57577	53244	24	2019-06-04
2019-05-07	XN0189	BCD5	48341	L-AMT-5.1B	95	Xyrichtys novacula	Raor	F	16.1	NA	16:20:00	NA	NA	NA	1553497	48	2019-06-30	239088	211602	48	2019-06-30
2019-05-07	XN0190	F56D	62829	L-AMT-1.421	72	Xyrichtys novacula	Raor	F	13.4	NA	16:20:00	NA	NA	NA	376287	21	2019-06-04	68821	65254	25	2019-06-04
2019-05-07	XN0191	D504	54532	L-AMT-5.1B	95	Xyrichtys novacula	Raor	F	15.3	NA	16:20:00	NA	NA	NA	1742914	80	2019-07-31	136101	117003	80	2019-07-31
2019-05-07	XN0192	5446	21574	L-AMT-5.1B	95	Xyrichtys novacula	Raor	M	18.3	NA	16:20:00	NA	NA	NA	1786764	72	2019-07-23	193221	163833	72	2019-07-23
2019-05-07	XN0193	50B5	20661	L-AMT-5.1B	95	Xyrichtys novacula	Raor	F	16.7	NA	16:20:00	NA	NA	NA	748696	62	2019-07-17	58895	49306	63	2019-07-17
2019-05-07	XN0194	D49F	54431	L-AMT-5.1B	95	Xyrichtys novacula	Raor	F	16.5	NA	16:20:00	NA	NA	NA	1927594	66	2019-07-17	265202	230849	66	2019-07-17
2019-05-07	XN0195	34DA	13530	L-AMT-5.1B	95	Xyrichtys novacula	Raor	F	14.1	NA	16:20:00	NA	NA	NA	1311597	70	2019-07-26	134792	106375	71	2019-07-26
2019-05-07	XN0196	EF56	61270	L-AMT-5.1B	95	Xyrichtys novacula	Raor	M	18.1	NA	16:20:00	NA	NA	NA	4372	3	2019-05-10	392	341	3	2019-05-10
2019-05-07	XN0197	04CB	1227	L-AMT-1.421	72	Xyrichtys novacula	Raor	F	14.4	NA	16:20:00	NA	NA	NA	441015	29	2019-06-13	68715	62761	30	2019-06-13
2019-05-07	XN0198	B1DC	45532	L-AMT-1.421	72	Xyrichtys novacula	Raor	F	14.4	NA	16:20:00	NA	NA	NA	132697	11	2019-05-19	22171	19048	12	2019-05-19
2019-05-07	XN0199	7444	29764	L-AMT-1.421	72	Xyrichtys novacula	Raor	F	13.7	NA	16:20:00	NA	NA	NA	282922	24	2019-06-04	44456	40305	25	2019-06-04
2019-05-07	XN0200	CAC4	51908	L-AMT-1.421	72	Xyrichtys novacula	Raor	F	14.7	NA	16:20:00	NA	NA	NA	325662	29	2019-06-04	43454	39058	29	2019-06-04
2019-05-07	XN0201	A495	42133	L-AMT-5.1B	95	Xyrichtys novacula	Raor	F	15.7	NA	16:20:00	NA	NA	NA	1065621	63	2019-07-15	88717	71711	63	2019-07-15
2019-05-07	XN0202	7AED	31469	L-AMT-5.1B	95	Xyrichtys novacula	Raor	F	14.8	NA	16:20:00	NA	NA	NA	1323617	70	2019-07-22	123269	106648	70	2019-07-22
2019-05-07	XN0203	CFF4	53236	L-AMT-5.2	81	Xyrichtys novacula	Raor	M	21.3	NA	16:20:00	NA	NA	NA	1847757	29	2019-06-04	301952	223489	28	2019-06-04
2019-05-07	XN0204	FB4B	64331	L-AMT-5.1B	95	Xyrichtys novacula	Raor	F	16.8	NA	16:20:00	NA	NA	NA	1961008	82	2019-08-02	248331	227659	82	2019-08-02
2019-05-07	XN0205	E5E4	58852	L-AMT-1.421	72	Xyrichtys novacula	Raor	F	13.1	NA	16:20:00	NA	NA	NA	520077	28	2019-06-04	90195	85050	29	2019-06-04
2019-05-07	XN0206	A39A	41882	L-AMT-5.1B	95	Xyrichtys novacula	Raor	F	17.3	NA	16:20:00	NA	NA	NA	1226858	73	2019-07-25	41762	33763	73	2019-07-25
2019-05-07	XN0207	D66D	54893	L-AMT-1.421	72	Xyrichtys novacula	Raor	F	13.4	NA	16:20:00	NA	NA	NA	239433	29	2019-06-14	25370	22935	31	2019-06-14
2019-05-07	XN0208	6A37	27191	L-AMT-1.421	72	Xyrichtys novacula	Raor	F	14.9	NA	16:20:00	NA	NA	NA	335839	26	2019-06-04	42982	37456	27	2019-06-04
2019-05-07	XN0209	C854	51284	L-AMT-1.421	72	Xyrichtys novacula	Raor	F	13.7	NA	16:20:00	NA	NA	NA	314965	22	2019-05-31	52404	49322	23	2019-05-31
2019-05-07	XN0210	397C	14716	L-AMT-1.421	72	Xyrichtys novacula	Raor	F	14.2	NA	16:20:00	NA	NA	NA	337480	28	2019-06-04	52309	46757	29	2019-06-04
2019-05-07	XN0211	1CB3	7347	L-AMT-5.1B	95	Xyrichtys novacula	Raor	F	13.3	NA	16:20:00	NA	NA	NA	751337	28	2019-06-04	107226	95938	29	2019-06-04
2019-05-07	XN0212	F890	63632	L-AMT-1.421	72	Xyrichtys novacula	Raor	F	13.2	NA	16:20:00	NA	NA	NA	358267	31	2019-06-14	57947	52608	32	2019-06-14
2019-05-09	XN0213	0DEC	3564	L-AMT-5.1B	95	Xyrichtys novacula	Raor	M	20.4	NA	15:50:00	NA	2019-08-12	NA	1215447	44	2019-06-28	135084	124870	43	2019-06-28
2019-05-09	XN0214	8AF2	35570	L-AMT-5.1B	95	Xyrichtys novacula	Raor	M	20.3	NA	15:50:00	NA	NA	NA	107893	14	2019-05-22	13832	12914	14	2019-05-22
2019-05-09	XN0215	9500	38144	L-AMT-5.2	81	Xyrichtys novacula	Raor	M	21.1	NA	15:50:00	NA	NA	NA	10947	5	2019-05-15	989	798	4	2019-05-15
2019-05-09	XN0216	6B03	27395	L-AMT-5.1B	95	Xyrichtys novacula	Raor	M	18.8	NA	15:50:00	NA	NA	NA	1232244	50	2019-07-05	185108	170014	50	2019-07-05
2019-05-09	XN0217	53D4	21460	L-AMT-5.1B	95	Xyrichtys novacula	Raor	F	14.6	NA	15:50:00	NA	2019-08-12	NA	1625647	85	2019-08-07	191196	174221	83	2019-08-07
2019-05-09	XN0218	633C	25404	L-AMT-5.1B	95	Xyrichtys novacula	Raor	F	15.4	NA	15:50:00	NA	NA	NA	39495	37	2019-06-30	347	295	11	2019-06-29
2019-05-09	XN0219	A9BE	43454	L-AMT-5.1B	95	Xyrichtys novacula	Raor	M	18.8	NA	15:50:00	NA	2019-08-13	NA	2541999	87	2019-08-11	167744	150560	87	2019-08-11
2019-05-09	XN0220	820	33505	L-AMT-5.1B	95	Xyrichtys novacula	Raor	F	16.6	NA	15:50:00	NA	NA	NA	762849	25	2019-06-04	100911	91240	25	2019-06-04
2019-05-09	XN0221	A6AD	42669	L-AMT-5.1B	95	Xyrichtys novacula	Raor	F	13.7	NA	15:50:00	NA	2019-08-13	NA	1963165	86	2019-08-09	202068	174694	85	2019-08-09
2019-05-09	XN0222	A8BD	43197	L-AMT-5.1B	95	Xyrichtys novacula	Raor	F	14.7	NA	15:50:00	NA	NA	NA	417213	22	2019-06-01	54794	48523	22	2019-06-01
2019-05-09	XN0223	4D10	19728	L-AMT-5.1B	95	Xyrichtys novacula	Raor	F	14.7	NA	15:50:00	NA	2019-08-13	NA	1517411	63	2019-07-16	194298	178581	59	2019-07-16
2019-05-09	XN0224	00EA	234	L-AMT-5.2	81	Xyrichtys novacula	Raor	M	21	NA	15:50:00	NA	2019-08-13	NA	5272150	73	2019-07-28	779257	658023	73	2019-07-28
2019-05-09	XN0225	C2E4	49892	L-AMT-5.2	81	Xyrichtys novacula	Raor	M	21.4	NA	15:50:00	NA	NA	NA	3481153	83	2019-08-07	487291	421675	81	2019-08-07
2019-05-09	XN0226	2521	9505	L-AMT-5.1B	95	Xyrichtys novacula	Raor	F	15.9	NA	15:50:00	NA	NA	NA	61965	50	2019-07-22	8135	7275	7	2019-05-15
2019-05-09	XN0227	744F	29775	L-AMT-5.1B	95	Xyrichtys novacula	Raor	F	13.2	NA	15:50:00	NA	NA	NA	1188409	56	2019-07-11	145116	130372	57	2019-07-11
2019-05-09	XN0228	68C4	26820	L-AMT-5.1B	95	Xyrichtys novacula	Raor	F	16.8	NA	15:50:00	NA	NA	NA	764108	81	2019-08-06	37404	23100	81	2019-08-06
2019-05-09	XN0229	753E	30014	L-AMT-5.2	81	Xyrichtys novacula	Raor	F	16.3	NA	15:50:00	NA	NA	NA	2547656	94	2019-08-17	110630	85116	94	2019-08-17
2019-05-09	XN0230	5C11	23569	L-AMT-5.1B	95	Xyrichtys novacula	Raor	F	14.9	NA	15:50:00	NA	NA	NA	665299	27	2019-06-04	91776	85139	26	2019-06-04
2019-05-09	XN0231	3DD6	15830	L-AMT-5.1B	95	Xyrichtys novacula	Raor	F	15.7	NA	15:50:00	NA	NA	NA	1417226	61	2019-07-14	154536	127086	61	2019-07-14
2019-05-09	XN0232	DC1F	56351	L-AMT-5.2	81	Xyrichtys novacula	Raor	M	21.4	NA	15:50:00	NA	NA	NA	5039609	68	2019-07-22	522405	369485	67	2019-07-22
2019-05-09	XN0233	F950	63824	L-AMT-5.1B	95	Xyrichtys novacula	Raor	F	14.3	NA	15:50:00	NA	NA	NA	5841	32	2019-07-04	13	13	3	2019-05-13
2019-05-09	XN0234	BD13	48403	L-AMT-1.421	72	Xyrichtys novacula	Raor	F	14.1	NA	15:50:00	NA	NA	NA	266640	25	2019-06-04	24549	22139	25	2019-06-04
2019-05-09	XN0235	99DF	39391	L-AMT-5.1B	95	Xyrichtys novacula	Raor	F	15.8	NA	15:50:00	NA	NA	NA	138431	73	2019-08-01	162	117	6	2019-05-14
2019-05-09	XN0236	2A4C	10828	L-AMT-5.1B	95	Xyrichtys novacula	Raor	F	16.4	NA	15:50:00	NA	NA	NA	1607872	56	2019-07-12	226831	215682	57	2019-07-12
2019-05-09	XN0237	4954	18772	L-AMT-5.2	81	Xyrichtys novacula	Raor	F	18.8	NA	15:50:00	NA	NA	NA	333232	9	2019-05-17	44503	33458	9	2019-05-17
2019-05-09	XN0238	23FE	9214	L-AMT-1.421	72	Xyrichtys novacula	Raor	F	15.6	NA	15:50:00	NA	NA	NA	473627	26	2019-06-16	64283	59134	27	2019-06-16
2019-05-09	XN0239	5A28	23080	L-AMT-1.421	72	Xyrichtys novacula	Raor	F	13.4	NA	15:50:00	NA	NA	NA	330798	20	2019-06-04	48292	44522	22	2019-06-04
2019-05-09	XN0240	3C59	15449	L-AMT-5.2	81	Xyrichtys novacula	Raor	M	22.3	NA	15:50:00	NA	NA	NA	526668	24	2019-06-01	24071	20847	17	2019-05-29
2019-05-09	XN0241	4AE9	19177	L-AMT-1.421	72	Xyrichtys novacula	Raor	F	14.3	NA	15:50:00	NA	NA	NA	463638	36	2019-06-21	65322	59223	37	2019-06-21
2019-05-09	XN0242	D66F	54895	L-AMT-1.421	72	Xyrichtys novacula	Raor	F	15.7	NA	15:50:00	NA	NA	NA	120441	12	2019-05-20	19632	18331	12	2019-05-20
2019-05-09	XN0243	9546	38214	L-AMT-5.2	81	Xyrichtys novacula	Raor	M	21.1	NA	15:50:00	NA	NA	NA	134530	82	2019-08-14	1223	1043	20	2019-07-02
2019-05-09	XN0244	3923	14627	L-AMT-5.1B	95	Xyrichtys novacula	Raor	F	16.5	NA	15:50:00	NA	NA	NA	612072	27	2019-06-04	81125	70700	27	2019-06-04
2019-05-10	XN0245	E2F6	58102	L-AMT-8.2	218	Xyrichtys novacula	Raor	M	21.7	NA	15:30:00	NA	NA	NA	1432553	51	2019-07-06	84908	69044	50	2019-07-06
2019-05-10	XN0246	E12F	57647	L-AMT-1.421	72	Xyrichtys novacula	Raor	F	15.3	NA	15:30:00	NA	NA	NA	280973	29	2019-06-19	34133	31125	30	2019-06-19
2019-05-10	XN0248	F49F	62623	L-AMT-1.421	72	Xyrichtys novacula	Raor	F	15.6	NA	15:30:00	NA	NA	NA	214809	16	2019-06-11	33857	31616	16	2019-06-11
2019-05-10	XN0249	9745	38725	L-AMT-5.1B	95	Xyrichtys novacula	Raor	F	16.2	NA	15:30:00	NA	NA	NA	264306	26	2019-06-04	30111	28242	25	2019-06-03
2019-05-10	XN0250	AAE0	43744	L-AMT-1.421	72	Xyrichtys novacula	Raor	F	14.8	NA	15:30:00	NA	NA	NA	746	0	NA	1	1	1	2019-05-10
2019-05-10	XN0251	B3EE	46062	L-AMT-8.2	218	Xyrichtys novacula	Raor	M	18.6	NA	15:30:00	NA	NA	NA	2296552	54	2019-07-08	229169	160279	54	2019-07-08
2019-05-10	XN0252	F28D	62093	L-AMT-5.2	81	Xyrichtys novacula	Raor	M	20.3	NA	15:30:00	NA	NA	Yes	86682	71	2019-07-31	552	474	6	2019-06-17
2019-05-10	XN0253	552D	21805	L-AMT-1.421	72	Xyrichtys novacula	Raor	F	15.9	NA	15:30:00	NA	NA	Yes	530980	36	2019-06-20	82495	77227	35	2019-06-20
2019-05-10	XN0254	2ED5	11989	L-AMT-1.421	72	Xyrichtys novacula	Raor	F	13.6	NA	15:30:00	NA	NA	NA	235952	23	2019-06-11	24944	21680	23	2019-06-11
2019-05-10	XN0255	15BD	5565	L-AMT-5.1B	95	Xyrichtys novacula	Raor	F	17.1	NA	15:30:00	NA	NA	NA	140639	58	2019-07-15	6609	6180	18	2019-06-19
2019-05-10	XN0256	ED97	60823	L-AMT-5.1B	95	Xyrichtys novacula	Raor	F	16.1	NA	15:30:00	NA	NA	Yes	237139	45	2019-07-13	33070	28725	20	2019-05-30
2019-05-10	XN0257	CCA9	52393	L-AMT-1.421	72	Xyrichtys novacula	Raor	F	13.7	NA	15:30:00	NA	NA	NA	382635	26	2019-06-12	57104	53190	27	2019-06-12
2019-05-10	XN0258	B907	47367	L-AMT-5.1B	95	Xyrichtys novacula	Raor	F	16.3	NA	15:30:00	NA	NA	NA	1064759	59	2019-07-13	89708	73368	59	2019-07-13
2019-05-10	XN0259	D3E7	54247	L-AMT-8.2	218	Xyrichtys novacula	Raor	M	20.5	NA	15:30:00	NA	NA	NA	3930	3	2019-05-13	29	19	3	2019-05-13
2019-05-10	XN0260	164	356	L-AMT-8.2	218	Xyrichtys novacula	Raor	M	19.5	NA	15:30:00	NA	NA	NA	19545	8	2019-05-19	1514	1138	8	2019-05-19
2019-05-10	XN0261	1330	4912	L-AMT-5.2	81	Xyrichtys novacula	Raor	M	17.7	NA	15:30:00	NA	NA	NA	2286510	87	2019-08-10	163826	111891	83	2019-08-10
2019-05-10	XN0262	4EAB	20139	L-AMT-5.2	81	Xyrichtys novacula	Raor	M	18.2	NA	15:30:00	NA	2019-08-12	NA	4208622	74	2019-07-28	625982	485182	73	2019-07-28
2019-05-10	XN0263	024E	590	L-AMT-5.2	81	Xyrichtys novacula	Raor	M	17.9	NA	15:30:00	NA	NA	NA	67557	25	2019-06-04	8383	6537	9	2019-05-19
2019-05-10	XN0264	9D70	40304	L-AMT-5.2	81	Xyrichtys novacula	Raor	M	19	NA	15:30:00	NA	NA	NA	1496451	83	2019-08-16	81207	64762	83	2019-08-16
2019-05-10	XN0265	1C4D	7245	L-AMT-5.2	81	Xyrichtys novacula	Raor	M	17.8	NA	15:30:00	NA	NA	NA	8812	3	2019-05-14	908	676	3	2019-05-14
2019-05-10	XN0266	7170	29040	L-AMT-5.2	81	Xyrichtys novacula	Raor	F	16.1	NA	15:30:00	NA	NA	NA	122350	32	2019-06-30	14609	11786	5	2019-05-14
2019-05-10	XN0267	9FD4	40916	L-AMT-1.421	72	Xyrichtys novacula	Raor	F	12.2	NA	15:30:00	NA	NA	NA	237623	24	2019-06-04	34568	29218	20	2019-06-04
2019-05-10	XN0268	BDE5	48613	L-AMT-1.421	72	Xyrichtys novacula	Raor	F	10.9	NA	15:30:00	NA	NA	NA	10564	6	2019-05-19	1384	1288	8	2019-05-19
2019-05-10	XN0269	D6A3	54947	L-AMT-5.1B	95	Xyrichtys novacula	Raor	F	15.4	NA	15:30:00	NA	NA	NA	676491	28	2019-06-16	97372	90208	28	2019-06-16
2019-05-10	XN0270	D973	55667	L-AMT-1.421	72	Xyrichtys novacula	Raor	F	11.8	NA	15:30:00	NA	NA	NA	319508	21	2019-05-30	46717	44332	20	2019-05-30
2019-05-10	XN0271	ADA1	44449	L-AMT-5.1B	95	Xyrichtys novacula	Raor	F	15.8	NA	15:30:00	NA	NA	NA	1658079	69	2019-07-23	180148	155150	69	2019-07-23
2019-05-10	XN0272	37F3	14323	L-AMT-5.1B	95	Xyrichtys novacula	Raor	F	15.4	NA	15:30:00	NA	NA	Yes	1312352	75	2019-07-29	99632	82798	74	2019-07-29
2019-05-10	XN0273	BDB2	48562	L-AMT-5.1B	95	Xyrichtys novacula	Raor	F	16.7	NA	15:30:00	NA	NA	NA	1158887	53	2019-07-09	121880	103071	53	2019-07-09
2019-05-10	XN0274	AA8C	43660	L-AMT-1.421	72	Xyrichtys novacula	Raor	F	14.4	NA	15:30:00	NA	NA	NA	390293	24	2019-06-11	64206	60650	24	2019-06-11
2019-05-10	XN0275	1ADD	6877	L-AMT-5.1B	95	Xyrichtys novacula	Raor	F	15.3	NA	15:30:00	NA	NA	NA	507625	25	2019-06-12	51842	45097	25	2019-06-12
2019-05-13	XN0011	D0EB	53483	L-AMT-5.1B	95	Xyrichtys novacula	Raor	F	15.3	36.5	11:00:00	12	NA	NA	1541288	54	2019-07-12	190796	158449	55	2019-07-12
2019-05-13	XN0010	C53B	50491	L-AMT-5.1B	95	Xyrichtys novacula	Raor	F	15	37.1	11:00:00	11	NA	NA	1203029	60	2019-07-18	82131	68198	61	2019-07-18
2019-05-13	XN0009	43FB	17403	L-AMT-5.1B	95	Xyrichtys novacula	Raor	F	16.1	42.7	11:00:00	10	NA	NA	1050914	77	2019-08-06	87487	77949	79	2019-08-06
2019-05-13	XN0007	E1C7	57799	L-AMT-5.1B	95	Xyrichtys novacula	Raor	M	16.3	45.3	11:00:00	7	NA	NA	813817	40	2019-06-30	116694	104492	41	2019-06-30
2019-05-13	XN0008	F313	62227	L-AMT-5.1B	95	Xyrichtys novacula	Raor	M	16.6	50.6	11:00:00	8	NA	NA	1555	1	2019-05-13	61	53	1	2019-05-13
2019-05-13	XN0006	9856	38998	L-AMT-5.1B	95	Xyrichtys novacula	Raor	F	14.7	36	11:00:00	6	NA	NA	284	0	NA	0	0	0	NA
2019-05-13	XN0005	C74B	51019	L-AMT-5.1B	95	Xyrichtys novacula	Raor	M	19.5	71.3	11:00:00	5	NA	NA	374	0	NA	0	0	0	NA
2019-05-13	XN0004	D089	53385	L-AMT-5.1B	95	Xyrichtys novacula	Raor	F	15.3	39.3	11:00:00	4	NA	NA	1535907	66	2019-07-23	233526	214754	66	2019-07-23
2019-05-13	XN0003	A396	41878	L-AMT-5.1B	95	Xyrichtys novacula	Raor	M	17.5	66.8	11:00:00	3	NA	NA	20844	5	2019-05-18	1248	923	5	2019-05-18
2019-05-13	XN0002	DFD5	57301	L-AMT-5.1B	95	Xyrichtys novacula	Raor	F	14.4	30.4	11:00:00	2	NA	NA	1378001	51	2019-07-08	133190	118508	51	2019-07-08
2019-05-13	XN0001	3210	12816	L-AMT-5.1B	95	Xyrichtys novacula	Raor	F	15.7	42.7	11:00:00	1	NA	NA	1502913	50	2019-07-08	164677	148131	51	2019-07-08
2019-05-13	XN0276	F318	62232	L-AMT-8.2	218	Xyrichtys novacula	Raor	M	19.3	NA	13:00:00	NA	NA	NA	5371120	126	2019-09-21	395918	344555	126	2019-09-21
2019-05-13	XN0277	E594	58772	L-AMT-1.421	72	Xyrichtys novacula	Raor	M	19.3	NA	13:00:00	NA	NA	NA	74816	12	2019-06-18	9885	8194	7	2019-05-19
2019-05-13	XN0278	E004	57348	L-AMT-1.421	72	Xyrichtys novacula	Raor	M	19.7	NA	13:00:00	NA	NA	NA	9967	21	2019-06-04	489	418	15	2019-06-01
2019-05-13	XN0279	20B0	8368	L-AMT-1.421	72	Xyrichtys novacula	Raor	M	20.1	NA	13:00:00	NA	NA	NA	833	1	2019-05-15	13	8	2	2019-05-15
2019-05-22	XN0281	718D	29069	L-AMT-5.1B	95	Xyrichtys novacula	Raor	F	16.7	NA	15:00:00	NA	NA	NA	651824	70	2019-08-11	26875	23774	65	2019-08-11
2019-05-22	XN0282	4124	16676	L-AMT-8.2	218	Xyrichtys novacula	Raor	M	19.3	NA	15:00:00	NA	NA	NA	3232	2	2019-05-23	377	322	2	2019-05-23
2019-05-22	XN0283	60BC	24764	L-AMT-1.421	72	Xyrichtys novacula	Raor	F	11.4	NA	15:00:00	NA	NA	NA	309935	22	2019-06-19	40172	37523	21	2019-06-19
2019-05-22	XN0284	3387	13191	L-AMT-1.421	72	Xyrichtys novacula	Raor	F	13.7	NA	15:00:00	NA	NA	NA	182729	12	2019-06-04	26921	24924	13	2019-06-04
2019-05-22	XN0285	E66D	58989	L-AMT-1.421	72	Xyrichtys novacula	Raor	F	10.6	NA	15:00:00	NA	NA	NA	110958	19	2019-06-20	6817	5919	16	2019-06-20
2019-05-22	XN0286	1E0C	7692	L-AMT-5.1B	95	Xyrichtys novacula	Raor	F	15.7	NA	15:00:00	NA	NA	NA	1598396	56	2019-07-23	157810	126653	57	2019-07-24
2019-05-22	XN0287	EAC4	60100	L-AMT-8.2	218	Xyrichtys novacula	Raor	M	19.7	NA	15:00:00	NA	NA	NA	9216	8	2019-06-01	391	274	6	2019-05-31
2019-05-22	XN0288	DB68	56168	L-AMT-1.421	72	Xyrichtys novacula	Raor	F	14.8	NA	15:00:00	NA	NA	NA	408313	26	2019-06-22	63048	58806	26	2019-06-22
2019-05-22	XN0289	61F7	25079	L-AMT-5.1B	95	Xyrichtys novacula	Raor	F	15.3	NA	15:00:00	NA	NA	NA	1510523	78	2019-08-14	182939	163528	78	2019-08-14
2019-05-22	XN0290	5EF4	24308	L-AMT-1.421	72	Xyrichtys novacula	Raor	F	13	NA	15:00:00	NA	NA	NA	18249	7	2019-05-28	668	555	5	2019-05-26
2019-05-22	XN0291	CA19	51737	L-AMT-1.421	72	Xyrichtys novacula	Raor	F	13.7	NA	15:00:00	NA	NA	NA	227779	13	2019-06-04	37087	36005	13	2019-06-04
2019-05-22	XN0292	E68B	59019	L-AMT-1.421	72	Xyrichtys novacula	Raor	F	12.3	NA	15:00:00	NA	NA	NA	292234	20	2019-06-19	38217	35350	19	2019-06-19
2019-05-22	XN0293	24A1	9377	L-AMT-1.421	72	Xyrichtys novacula	Raor	F	13.9	NA	15:00:00	NA	NA	NA	232279	19	2019-06-16	24099	21654	17	2019-06-16
2019-05-22	XN0294	5172	20850	L-AMT-1.421	72	Xyrichtys novacula	Raor	F	15.3	NA	15:00:00	NA	NA	NA	412239	26	2019-06-22	52005	48280	26	2019-06-22
2019-05-22	XN0295	25F5	9717	L-AMT-1.421	72	Xyrichtys novacula	Raor	F	13.5	NA	15:00:00	NA	2019-08-13	NA	310619	21	2019-06-18	38818	35065	21	2019-06-18
2019-05-22	XN0296	086B	2155	L-AMT-8.2	218	Xyrichtys novacula	Raor	M	21	NA	15:00:00	NA	NA	NA	5229319	88	2019-08-24	473121	379431	86	2019-08-24
2019-05-22	XN0297	0B18	2840	L-AMT-8.2	218	Xyrichtys novacula	Raor	M	21.7	NA	15:00:00	NA	NA	NA	5376701	86	2019-09-30	258559	196172	87	2019-09-30
2019-05-22	XN0298	F636	63030	L-AMT-1.421	72	Xyrichtys novacula	Raor	F	14.6	NA	15:00:00	NA	NA	NA	433236	28	2019-06-26	45395	42365	28	2019-06-26
2019-05-22	XN0299	4E8C	20108	L-AMT-1.421	72	Xyrichtys novacula	Raor	F	13.6	NA	15:00:00	NA	NA	NA	284537	23	2019-06-20	37758	34378	23	2019-06-20
2019-05-22	XN0300	43BD	17341	L-AMT-1.421	72	Xyrichtys novacula	Raor	F	14.3	NA	15:00:00	NA	NA	NA	292086	13	2019-06-04	40662	38460	13	2019-06-04
2019-05-22	XN0301	32D2	13010	L-AMT-1.421	72	Xyrichtys novacula	Raor	F	9.6	NA	15:00:00	NA	NA	NA	212997	29	2019-06-29	19974	17704	28	2019-06-29
2019-05-22	XN0302	225C	8796	L-AMT-5.1B	95	Xyrichtys novacula	Raor	F	16.6	NA	15:00:00	NA	NA	Yes	393448	20	2019-06-18	27970	23039	20	2019-06-18
2019-05-22	XN0303	ADEF	44527	L-AMT-5.1B	95	Xyrichtys novacula	Raor	F	15.7	NA	15:00:00	NA	NA	NA	1069032	50	2019-07-16	104441	95130	50	2019-07-16
2019-05-22	XN0305	A4E9	42217	L-AMT-8.2	218	Xyrichtys novacula	Raor	M	20.4	NA	15:00:00	NA	NA	NA	430229	118	2019-09-29	1772	1539	42	2019-09-29
2019-05-22	XN0306	A927	43303	L-AMT-8.2	218	Xyrichtys novacula	Raor	M	20.6	NA	15:00:00	NA	NA	NA	874365	42	2019-07-23	128730	104983	13	2019-06-03
2019-05-22	XN0307	B1B7	45495	L-AMT-8.2	218	Xyrichtys novacula	Raor	M	19.3	NA	15:00:00	NA	NA	NA	187089	13	2019-06-04	12899	9700	13	2019-06-04
2019-05-22	XN0308	3928	14632	L-AMT-8.2	218	Xyrichtys novacula	Raor	M	19.4	NA	15:00:00	NA	NA	NA	90557	15	2019-07-01	10892	8844	12	2019-06-02
2019-05-22	XN0309	D6A4	54948	L-AMT-5.1B	95	Xyrichtys novacula	Raor	F	16.7	NA	15:00:00	NA	NA	NA	978093	56	2019-07-22	59655	52573	56	2019-07-22
2019-05-22	XN0310	C5F5	50677	L-AMT-8.2	218	Xyrichtys novacula	Raor	M	19.6	NA	15:00:00	NA	NA	NA	218076	13	2019-06-04	29917	22652	13	2019-06-04
2019-05-22	XN0311	680	1664	L-AMT-8.2	218	Xyrichtys novacula	Raor	M	18.6	NA	15:00:00	NA	NA	NA	7559	4	2019-05-28	320	247	2	2019-06-03
2019-05-22	XN0312	137B	4987	L-AMT-8.2	218	Xyrichtys novacula	Raor	M	21.3	NA	15:00:00	NA	NA	Yes	2875459	39	2019-07-05	247794	184078	39	2019-07-05
2019-05-22	XN0313	4687	18055	L-AMT-8.2	218	Xyrichtys novacula	Raor	M	19.2	NA	15:00:00	NA	NA	NA	3419	3	2019-05-31	316	252	2	2019-05-23
2019-05-22	XN0314	9237	37431	L-AMT-1.421	72	Xyrichtys novacula	Raor	F	11.9	NA	15:00:00	NA	NA	NA	100298	7	2019-06-04	12602	11337	7	2019-06-04
2019-05-22	XN0315	778B	30603	L-AMT-1.421	72	Xyrichtys novacula	Raor	F	11.4	NA	15:00:00	NA	NA	NA	243521	21	2019-06-17	32400	30373	20	2019-06-17
2019-05-22	XN0316	64D0	25808	L-AMT-5.1B	95	Xyrichtys novacula	Raor	F	16.4	NA	15:00:00	NA	NA	NA	605902	49	2019-07-16	46433	41459	49	2019-07-16
2019-05-22	XN0317	CC9E	52382	L-AMT-1.421	72	Xyrichtys novacula	Raor	F	11.2	NA	15:00:00	NA	NA	NA	171292	19	2019-06-17	12788	10853	16	2019-06-17
2019-05-22	XN0318	78F7	30967	L-AMT-5.1B	95	Xyrichtys novacula	Raor	F	15.3	NA	15:00:00	NA	NA	NA	1296050	79	2019-08-14	84027	76462	75	2019-08-13
2019-05-22	XN0319	60000000	24806	L-AMT-1.421	72	Xyrichtys novacula	Raor	F	14.3	NA	15:00:00	NA	NA	NA	68398	7	2019-05-28	8910	8295	6	2019-05-28
2019-05-22	XN0320	F262	62050	L-AMT-1.421	72	Xyrichtys novacula	Raor	F	13.6	NA	15:00:00	NA	NA	NA	309779	18	2019-06-16	49564	47498	16	2019-06-16
2019-05-22	XN0321	E114	57620	L-AMT-1.421	72	Xyrichtys novacula	Raor	F	14.7	NA	15:00:00	NA	NA	NA	319266	25	2019-06-24	36427	33739	24	2019-06-24
2019-05-22	XN0322	E100	57600	L-AMT-5.1B	95	Xyrichtys novacula	Raor	M	20.9	NA	19:07:00	NA	2019-08-12	NA	1542241	66	2019-08-04	94205	76410	66	2019-08-04
2019-05-22	XN0323	CFA5	53157	L-AMT-5.1B	95	Xyrichtys novacula	Raor	M	19.8	NA	19:07:00	NA	NA	NA	60451	26	2019-07-25	234	204	9	2019-06-02
2019-05-22	XN0324	4FF3	20467	L-AMT-8.2	218	Xyrichtys novacula	Raor	M	20.8	NA	19:07:00	NA	NA	NA	694358	75	2019-08-28	21719	16955	15	2019-08-25
2019-05-22	XN0325	1563	5475	L-AMT-5.1B	95	Xyrichtys novacula	Raor	M	18.4	NA	19:07:00	NA	NA	NA	20219	5	2019-05-28	2099	1915	5	2019-05-28
2019-05-22	XN0326	477F	18303	L-AMT-5.1B	95	Xyrichtys novacula	Raor	M	18.9	NA	19:07:00	NA	NA	NA	600365	43	2019-07-12	31805	20192	41	2019-07-10
2019-05-22	XN0327	7C33	31795	L-AMT-5.1B	95	Xyrichtys novacula	Raor	F	14.9	NA	19:07:00	NA	NA	NA	752924	52	2019-07-21	69130	63177	53	2019-07-21
2019-05-22	XN0328	FBE8	64488	L-AMT-8.2	218	Xyrichtys novacula	Raor	M	20.7	NA	19:07:00	NA	NA	NA	2866373	122	2019-09-30	498569	393935	80	2019-09-30
2019-05-22	XN0329	E99A	59802	L-AMT-5.1B	95	Xyrichtys novacula	Raor	F	15.2	NA	19:07:00	NA	NA	NA	881909	34	2019-07-02	98597	89435	34	2019-07-02
2019-05-22	XN0330	3BA0	15264	L-AMT-8.2	218	Xyrichtys novacula	Raor	M	19.8	NA	19:07:00	NA	NA	NA	23613	8	2019-05-29	1750	1194	7	2019-05-29
2019-05-22	XN0331	3B19	15129	L-AMT-8.2	218	Xyrichtys novacula	Raor	M	19.7	NA	19:07:00	NA	NA	NA	2863000	111	2019-09-20	144626	108959	108	2019-09-20
2019-05-22	XN0332	FFA0	65440	L-AMT-5.1B	95	Xyrichtys novacula	Raor	F	13.9	NA	19:07:00	NA	NA	NA	1374087	80	2019-08-17	120998	116308	78	2019-08-17
2019-05-22	XN0333	BEA8	48808	L-AMT-5.1B	95	Xyrichtys novacula	Raor	F	10.6	NA	19:07:00	NA	NA	NA	17331	36	2019-07-23	66	57	7	2019-06-03
2019-05-22	XN0334	33A2	13218	L-AMT-8.2	218	Xyrichtys novacula	Raor	M	19.7	NA	19:07:00	NA	NA	NA	6516324	125	2019-09-30	317328	243883	125	2019-09-30
2019-05-22	XN0335	D19D	53661	L-AMT-5.1B	95	Xyrichtys novacula	Raor	F	13.9	NA	19:07:00	NA	NA	NA	937122	46	2019-07-15	80003	74396	45	2019-07-15
2019-05-22	XN0336	BC5F	48223	L-AMT-5.1B	95	Xyrichtys novacula	Raor	M	18.7	NA	19:07:00	NA	2019-08-12	NA	2167846	69	2019-08-05	199053	173319	68	2019-08-05
2019-05-22	XN0337	353A	13626	L-AMT-5.1B	95	Xyrichtys novacula	Raor	M	17.8	NA	19:07:00	NA	NA	NA	853967	53	2019-07-19	77907	66179	53	2019-07-19
2019-05-27	XN0023	5B63	23395	L-AMT-1.421	72	Xyrichtys novacula	Raor	F	16.2	45.6	12:00:00	12	NA	NA	406423	37	2019-07-08	51508	47981	37	2019-07-08
2019-05-27	XN0022	BC09	48137	L-AMT-1.421	72	Xyrichtys novacula	Raor	F	15.7	44	12:00:00	11	NA	NA	287420	26	2019-06-27	25159	22569	26	2019-06-27
2019-05-27	XN0021	9336	37686	L-AMT-1.421	72	Xyrichtys novacula	Raor	F	15.2	38.6	12:00:00	10	NA	NA	404789	30	2019-07-01	33610	31744	30	2019-07-01
2019-05-27	XN0020	AF1E	44830	L-AMT-1.421	72	Xyrichtys novacula	Raor	F	14.1	31.6	12:00:00	9	NA	NA	16364	2	2019-05-29	2453	2208	2	2019-05-29
2019-05-27	XN0019	2854	10324	L-AMT-5.1B	95	Xyrichtys novacula	Raor	F	15.6	42.2	12:00:00	8	NA	NA	801542	38	2019-07-09	98705	92532	36	2019-07-09
2019-05-27	XN0018	7C26	31782	L-AMT-5.1B	95	Xyrichtys novacula	Raor	F	14.8	36	12:00:00	7	NA	NA	113407	55	2019-07-29	648	492	12	2019-06-28
2019-05-27	XN0017	8283	33411	L-AMT-1.421	72	Xyrichtys novacula	Raor	F	12.3	18.2	12:00:00	6	NA	NA	42071	39	2019-07-25	137	96	11	2019-06-30
2019-05-27	XN0016	B862	47202	L-AMT-1.421	72	Xyrichtys novacula	Raor	F	14.3	29.2	12:00:00	5	NA	NA	691487	44	2019-07-15	64145	59424	44	2019-07-15
2019-05-27	XN0015	DF2B	57131	L-AMT-5.1B	95	Xyrichtys novacula	Raor	F	14	31.8	12:00:00	4	NA	NA	1205683	55	2019-07-26	70566	60519	55	2019-07-26
2019-05-27	XN0014	3A72	14962	L-AMT-5.1B	95	Xyrichtys novacula	Raor	F	15.1	40.8	12:00:00	3	NA	NA	46725	46	2019-08-09	159	155	4	2019-06-03
2019-05-27	XN0013	ABD8	43992	L-AMT-1.421	72	Xyrichtys novacula	Raor	F	13.7	29.8	12:00:00	2	NA	NA	145867	20	2019-06-22	7489	6710	19	2019-06-22
2019-05-27	XN0012	43F0	17392	L-AMT-1.421	72	Xyrichtys novacula	Raor	F	13.8	28	12:00:00	1	NA	NA	303481	16	2019-06-18	38059	34182	16	2019-06-18
2019-06-12	XN0033	2F2B	12075	L-AMT-5.1B	95	Xyrichtys novacula	Raor	F	13.1	25.1	12:30:00	12	NA	NA	588181	21	2019-07-02	96869	87495	21	2019-07-02
2019-06-12	XN0029	16EE	5870	L-AMT-5.1B	95	Xyrichtys novacula	Raor	F	14.5	37.8	12:30:00	7	NA	NA	1456588	58	2019-08-08	262863	245055	57	2019-08-08
2019-06-12	XN0031	4B44	19268	L-AMT-5.1B	95	Xyrichtys novacula	Raor	F	16	47.9	12:30:00	9	2019-08-13	NA	1537128	57	2019-08-07	275734	255590	57	2019-08-07
2019-06-12	XN0026	2B9C	11164	L-AMT-5.1B	95	Xyrichtys novacula	Raor	M	18.4	65.7	12:30:00	4	NA	NA	301332	28	2019-07-11	17925	15086	26	2019-07-07
2019-06-12	XN0027	C8DC	51420	L-AMT-5.1B	95	Xyrichtys novacula	Raor	F	14	31.6	12:30:00	5	NA	NA	1326827	57	2019-08-07	192606	173025	57	2019-08-07
2019-06-12	XN0028	3e+64	15972	L-AMT-5.1B	95	Xyrichtys novacula	Raor	F	11.8	18.3	12:30:00	6	NA	NA	924090	43	2019-07-24	144738	128299	43	2019-07-24
2019-06-12	XN0024	E0B2	57522	L-AMT-5.1B	95	Xyrichtys novacula	Raor	F	16.3	51	12:30:00	2	NA	NA	1537582	68	2019-08-19	224046	205007	69	2019-08-19
2019-06-12	XN0025	ADBA	44474	L-AMT-5.1B	95	Xyrichtys novacula	Raor	F	15.4	40.6	12:30:00	3	2019-08-12	NA	1683177	62	2019-08-12	294156	270021	62	2019-08-12
2019-06-21	XN0043	50DA	20698	L-AMT-5.1B	95	Xyrichtys novacula	Raor	F	14.5	36.4		10	2019-08-13	NA	629442	18	2019-07-09	87438	81504	19	2019-07-09
2019-06-21	XN0044	6E4B	28235	L-AMT-5.1B	95	Xyrichtys novacula	Raor	F	16.4	48.6		11	NA	NA	445815	44	2019-08-04	26171	22347	43	2019-08-04
2019-06-21	XN0040	BA35	47669	L-AMT-5.1B	95	Xyrichtys novacula	Raor	F	14.5	31.9		7	NA	NA	1316016	47	2019-08-06	210450	200905	47	2019-08-06
2019-06-21	XN0041	5B8A	23434	L-AMT-5.1B	95	Xyrichtys novacula	Raor	F	12.8	23.3		8	NA	NA	1100053	56	2019-08-15	125989	118439	56	2019-08-15
2019-06-21	XN0037	690E	26894	L-AMT-5.1B	95	Xyrichtys novacula	Raor	F	15.1	36.6		4	NA	NA	717515	26	2019-08-02	120601	110891	26	2019-08-02
2019-06-21	XN0038	CBBE	52158	L-AMT-5.1B	95	Xyrichtys novacula	Raor	F	12	17.6		5	NA	NA	866882	40	2019-07-30	84053	76008	40	2019-07-30
2019-06-21	XN0039	7303	29443	L-AMT-5.1B	95	Xyrichtys novacula	Raor	F	13.3	27		6	NA	NA	1116895	47	2019-08-06	149120	136649	47	2019-08-06
2019-06-21	XN0034	2e+59	11865	L-AMT-5.1B	95	Xyrichtys novacula	Raor	F	14.7	39.3		1	2019-08-13	NA	936538	40	2019-07-30	129238	114541	40	2019-07-30
2019-06-21	XN0036	E1E6	57830	L-AMT-5.1B	95	Xyrichtys novacula	Raor	F	14.3	33.9		3	2019-08-12	NA	953800	36	2019-07-26	129650	116832	36	2019-07-26
2019-06-21	XN0035	CE48	52808	L-AMT-8.2	218	Xyrichtys novacula	Raor	M	20.8	96.9		2	NA	NA	239561	8	2019-06-28	25399	21403	8	2019-06-28
2019-06-21	XN0045	DD2E	56622	L-AMT-5.1B	95	Xyrichtys novacula	Raor	F	10.4	11.8		12	NA	NA	891936	43	2019-08-02	72421	52252	43	2019-08-02
2019-07-05	XN0046	E3FA	58362	L-AMT-5.1B	95	Xyrichtys novacula	Raor	F	13.4	26.4	11:30:00	7	NA	NA	761272	50	2019-08-23	113171	104119	50	2019-08-23
2019-07-05	XN0047	114A	4426	L-AMT-5.1B	95	Xyrichtys novacula	Raor	F	11.3	15.7	11:30:00	8	NA	NA	185127	21	2019-09-27	18966	16869	21	2019-09-27
2019-07-05	XN0048	A8BF	43199	L-AMT-5.1B	95	Xyrichtys novacula	Raor	F	13.6	30.3	11:30:00	9	NA	NA	1168697	50	2019-08-24	187048	174487	51	2019-08-24
2019-07-05	XN0049	BCEF	48367	L-AMT-5.1B	95	Xyrichtys novacula	Raor	F	14.5	30.6	11:30:00	19	NA	NA	790886	40	2019-08-14	70904	64110	41	2019-08-14
2019-07-05	XN0050	7BBD	31677	L-AMT-5.1B	95	Xyrichtys novacula	Raor	M	19.4	87.5	11:30:00	11	NA	NA	285035	54	2019-08-27	40048	37505	39	2019-08-27
2019-07-05	XN0051	9FB7	40887	L-AMT-5.1B	95	Xyrichtys novacula	Raor	F	11.8	17.4	11:30:00	12	NA	NA	308398	54	2019-08-28	8763	6309	55	2019-08-28
2019-07-12	XN0054	9C30	39984	PinTag	22	Xyrichtys novacula	Raor	F	11.1	15.7	09:30:00	3	NA	NA	929233	22	2019-08-02	159200	141861	20	2019-08-02
2019-07-12	XN0055	41CE	16846	L-AMT-8.2	218	Xyrichtys novacula	Raor	M	21	100.5	09:30:00	4	NA	NA	3068922	81	2019-09-30	242462	189856	79	2019-09-30
2019-07-12	XN0058	FA0F	64015	PinTag	22	Xyrichtys novacula	Raor	F	12.4	21.1	09:30:00	7	2019-08-13	NA	1368737	27	2019-08-07	144954	103841	26	2019-08-06
2019-07-12	XN0063	2147	8519	L-AMT-8.2	218	Xyrichtys novacula	Raor	M	17.3	67.5	09:30:00	12	NA	NA	2057660	58	2019-09-07	207646	187244	58	2019-09-07

## Sheet: Table A2
Table A2: Associations found between individuals at a distance of 5 m
from,to,association_index
1211,D6E5,0
1211,99A4,0
1211,DB27,0
1211,6A1C,0
1211,7A4B,0
1211,347C,0.0247374239911553
0262,1211,0
1211,9281,0
1211,BDC8,0
1211,751C,0
1211,F9F2,0
0DEC,1211,0
1211,53D4,0
1211,A9BE,0
1211,A6AD,0
1211,4D10,0
00EA,1211,0
1211,4EAB,0
1211,25F5,0
1211,E100,0
1211,BC5F,0
1211,4B44,0
1211,ADBA,0
1211,50DA,0
1211,2E59,0
1211,E1E6,0
99A4,D6E5,0
D6E5,DB27,0
6A1C,D6E5,0
7A4B,D6E5,0
347C,D6E5,0
0262,D6E5,0
9281,D6E5,0
BDC8,D6E5,0
751C,D6E5,0
D6E5,F9F2,0
0DEC,D6E5,0
53D4,D6E5,0
A9BE,D6E5,0
A6AD,D6E5,0
4D10,D6E5,0
00EA,D6E5,0
4EAB,D6E5,0
25F5,D6E5,0
D6E5,E100,0
BC5F,D6E5,0
4B44,D6E5,0
ADBA,D6E5,0
50DA,D6E5,0
2E59,D6E5,0
D6E5,E1E6,0
99A4,DB27,0.0114877589453861
6A1C,99A4,0
7A4B,99A4,0
347C,99A4,0
0262,99A4,0
9281,99A4,0
99A4,BDC8,0
751C,99A4,0
99A4,F9F2,0
0DEC,99A4,0
53D4,99A4,0
99A4,A9BE,0.00124910778015703
99A4,A6AD,0
4D10,99A4,0
00EA,99A4,0
4EAB,99A4,0
25F5,99A4,0
99A4,E100,0.00340136054421769
99A4,BC5F,0
4B44,99A4,0
99A4,ADBA,0
50DA,99A4,0
2E59,99A4,0
99A4,E1E6,0
6A1C,DB27,0
7A4B,DB27,0
347C,DB27,0
0262,DB27,0
9281,DB27,0
BDC8,DB27,0
751C,DB27,0
DB27,F9F2,0
0DEC,DB27,0
53D4,DB27,0
A9BE,DB27,0.00105764145954521
A6AD,DB27,0
4D10,DB27,0
00EA,DB27,0
4EAB,DB27,0
25F5,DB27,0
DB27,E100,0.0111111111111111
BC5F,DB27,0
4B44,DB27,0
ADBA,DB27,0
50DA,DB27,0
2E59,DB27,0
DB27,E1E6,0
6A1C,7A4B,0
347C,6A1C,0
0262,6A1C,0
6A1C,9281,0
6A1C,BDC8,0
6A1C,751C,0
6A1C,F9F2,0
0DEC,6A1C,0
53D4,6A1C,0.0575626204238921
6A1C,A9BE,0.000431841082481647
6A1C,A6AD,0
4D10,6A1C,0.000837220428178448
00EA,6A1C,0.0367172986558846
4EAB,6A1C,0
25F5,6A1C,0
6A1C,E100,0
6A1C,BC5F,0
4B44,6A1C,0
6A1C,ADBA,0
50DA,6A1C,0
2E59,6A1C,0
6A1C,E1E6,0
347C,7A4B,0
0262,7A4B,0
7A4B,9281,0
7A4B,BDC8,0
751C,7A4B,0
7A4B,F9F2,0
0DEC,7A4B,0
53D4,7A4B,0
7A4B,A9BE,0
7A4B,A6AD,0
4D10,7A4B,0
00EA,7A4B,0
4EAB,7A4B,0
25F5,7A4B,0
7A4B,E100,0
7A4B,BC5F,0.0422136422136422
4B44,7A4B,0
7A4B,ADBA,0
50DA,7A4B,0
2E59,7A4B,0
7A4B,E1E6,0
0262,347C,0.00171389396709324
347C,9281,0
347C,BDC8,0
347C,751C,0
347C,F9F2,0
0DEC,347C,0
347C,53D4,0
347C,A9BE,0
347C,A6AD,0
347C,4D10,0
00EA,347C,0
347C,4EAB,0
25F5,347C,0
347C,E100,0
347C,BC5F,0
347C,4B44,0
347C,ADBA,0
347C,50DA,0
2E59,347C,0
347C,E1E6,0
0262,9281,0
0262,BDC8,0
0262,751C,0
0262,F9F2,0
0262,0DEC,0
0262,53D4,0
0262,A9BE,0
0262,A6AD,0
0262,4D10,0
00EA,0262,0
0262,4EAB,0
0262,25F5,0
0262,E100,0
0262,BC5F,0
0262,4B44,0
0262,ADBA,0
0262,50DA,0
0262,2E59,0
0262,E1E6,0
9281,BDC8,0
751C,9281,0
9281,F9F2,0
0DEC,9281,0
53D4,9281,0
9281,A9BE,0
9281,A6AD,0.0716480983480599
4D10,9281,0
00EA,9281,0.0386621111310915
4EAB,9281,0
25F5,9281,0
9281,E100,0
9281,BC5F,0
4B44,9281,0
9281,ADBA,0
50DA,9281,0
2E59,9281,0
9281,E1E6,0
751C,BDC8,0
BDC8,F9F2,0
0DEC,BDC8,0.00120992135511192
53D4,BDC8,0
A9BE,BDC8,0
A6AD,BDC8,0
4D10,BDC8,0
00EA,BDC8,0
4EAB,BDC8,0
25F5,BDC8,0
BDC8,E100,0
BC5F,BDC8,0
4B44,BDC8,0
ADBA,BDC8,0
50DA,BDC8,0
2E59,BDC8,0
BDC8,E1E6,0
751C,F9F2,0
0DEC,751C,0
53D4,751C,0
751C,A9BE,0
751C,A6AD,0
4D10,751C,0
00EA,751C,0
4EAB,751C,0
25F5,751C,0
751C,E100,0
751C,BC5F,0
4B44,751C,0
751C,ADBA,0
50DA,751C,0
2E59,751C,0
751C,E1E6,0
0DEC,F9F2,0
53D4,F9F2,0
A9BE,F9F2,0
A6AD,F9F2,0
4D10,F9F2,0
00EA,F9F2,0
4EAB,F9F2,0
25F5,F9F2,0
E100,F9F2,0
BC5F,F9F2,0
4B44,F9F2,0
ADBA,F9F2,0
50DA,F9F2,0
2E59,F9F2,0
E1E6,F9F2,0
0DEC,53D4,0
0DEC,A9BE,0
0DEC,A6AD,0
0DEC,4D10,0
00EA,0DEC,0
0DEC,4EAB,0
0DEC,25F5,0
0DEC,E100,0
0DEC,BC5F,0
0DEC,4B44,0
0DEC,ADBA,0
0DEC,50DA,0
0DEC,2E59,0
0DEC,E1E6,0
53D4,A9BE,0
53D4,A6AD,0
4D10,53D4,0.0576898368238468
00EA,53D4,0.211953247379202
4EAB,53D4,0
25F5,53D4,0
53D4,E100,0
53D4,BC5F,0
4B44,53D4,0
53D4,ADBA,0
50DA,53D4,0
2E59,53D4,0
53D4,E1E6,0
A6AD,A9BE,0
4D10,A9BE,0
00EA,A9BE,0
4EAB,A9BE,0
25F5,A9BE,0
A9BE,E100,0.0250642673521851
A9BE,BC5F,0
4B44,A9BE,0
A9BE,ADBA,0
50DA,A9BE,0
2E59,A9BE,0
A9BE,E1E6,0
4D10,A6AD,0
00EA,A6AD,0.000860796851942942
4EAB,A6AD,0
25F5,A6AD,0
A6AD,E100,0
A6AD,BC5F,0
4B44,A6AD,0
A6AD,ADBA,0
50DA,A6AD,0
2E59,A6AD,0
A6AD,E1E6,0
00EA,4D10,0.663482206830666
4D10,4EAB,0
25F5,4D10,0
4D10,E100,0
4D10,BC5F,0
4B44,4D10,0
4D10,ADBA,0
4D10,50DA,0
2E59,4D10,0
4D10,E1E6,0
00EA,4EAB,0.00280180289925691
00EA,25F5,0
00EA,E100,0
00EA,BC5F,0
00EA,4B44,0
00EA,ADBA,0
00EA,50DA,0
00EA,2E59,0
00EA,E1E6,0
25F5,4EAB,0
4EAB,E100,0
4EAB,BC5F,0
4B44,4EAB,0
4EAB,ADBA,0
4EAB,50DA,0
2E59,4EAB,0
4EAB,E1E6,0
25F5,E100,0
25F5,BC5F,0
25F5,4B44,0
25F5,ADBA,0
25F5,50DA,0
25F5,2E59,0
25F5,E1E6,0
BC5F,E100,0
4B44,E100,0
ADBA,E100,0
50DA,E100,0
2E59,E100,0
E100,E1E6,0
4B44,BC5F,0
ADBA,BC5F,0
50DA,BC5F,0
2E59,BC5F,0
BC5F,E1E6,0
4B44,ADBA,0
4B44,50DA,0
2E59,4B44,0
4B44,E1E6,0
50DA,ADBA,0
2E59,ADBA,0
ADBA,E1E6,0
2E59,50DA,0
50DA,E1E6,0.340752517223105
2E59,E1E6,0.245411641321447

## Sheet: Table A3
Table A3: Associations found between individuals at a distance of 10 m.
from,to,association_index
1211,D6E5,0
1211,99A4,0
1211,DB27,0
1211,6A1C,0
1211,7A4B,0
1211,347C,0.0959093421779989
0262,1211,0
1211,9281,0
1211,BDC8,0
1211,751C,0
1211,F9F2,0
0DEC,1211,0
1211,53D4,0
1211,A9BE,0.000365697568111172
1211,A6AD,0
1211,4D10,0
00EA,1211,0
1211,4EAB,0
1211,25F5,0
1211,E100,0
1211,BC5F,0
1211,4B44,0
1211,ADBA,0
1211,50DA,0
1211,2E59,0
1211,E1E6,0
99A4,D6E5,0
D6E5,DB27,0
6A1C,D6E5,0
7A4B,D6E5,0
347C,D6E5,0
0262,D6E5,0
9281,D6E5,0
BDC8,D6E5,0
751C,D6E5,0
D6E5,F9F2,0
0DEC,D6E5,0
53D4,D6E5,0
A9BE,D6E5,0
A6AD,D6E5,0
4D10,D6E5,0
00EA,D6E5,0
4EAB,D6E5,0
25F5,D6E5,0
D6E5,E100,0
BC5F,D6E5,0
4B44,D6E5,0
ADBA,D6E5,0
50DA,D6E5,0
2E59,D6E5,0
D6E5,E1E6,0
99A4,DB27,0.0580037664783428
6A1C,99A4,0
7A4B,99A4,0
347C,99A4,0
0262,99A4,0
9281,99A4,0
99A4,BDC8,0
751C,99A4,0
99A4,F9F2,0
0DEC,99A4,0
53D4,99A4,0
99A4,A9BE,0.0023197715917202
99A4,A6AD,0
4D10,99A4,0
00EA,99A4,0
4EAB,99A4,0
25F5,99A4,0
99A4,E100,0.0102040816326531
99A4,BC5F,0
4B44,99A4,0
99A4,ADBA,0
50DA,99A4,0
2E59,99A4,0
99A4,E1E6,0
6A1C,DB27,0
7A4B,DB27,0
347C,DB27,0
0262,DB27,0
9281,DB27,0
BDC8,DB27,0
751C,DB27,0
DB27,F9F2,0
0DEC,DB27,0
53D4,DB27,0
A9BE,DB27,0.00132205182443152
A6AD,DB27,0
4D10,DB27,0
00EA,DB27,0
4EAB,DB27,0
25F5,DB27,0
DB27,E100,0.0277777777777778
BC5F,DB27,0
4B44,DB27,0
ADBA,DB27,0
50DA,DB27,0
2E59,DB27,0
DB27,E1E6,0
6A1C,7A4B,0
347C,6A1C,0
0262,6A1C,0
6A1C,9281,0
6A1C,BDC8,0
6A1C,751C,0
6A1C,F9F2,0
0DEC,6A1C,0
53D4,6A1C,0.155708092485549
6A1C,A9BE,0.000431841082481647
6A1C,A6AD,0
4D10,6A1C,0.00908982179165172
00EA,6A1C,0.102830291771391
4EAB,6A1C,0.000243279406398248
25F5,6A1C,0
6A1C,E100,0
6A1C,BC5F,0
4B44,6A1C,0
6A1C,ADBA,0
50DA,6A1C,0
2E59,6A1C,0
6A1C,E1E6,0
347C,7A4B,0
0262,7A4B,0
7A4B,9281,0
7A4B,BDC8,0
751C,7A4B,0
7A4B,F9F2,0
0DEC,7A4B,0
53D4,7A4B,0
7A4B,A9BE,0
7A4B,A6AD,0
4D10,7A4B,0
00EA,7A4B,0
4EAB,7A4B,0
25F5,7A4B,0
7A4B,E100,0
7A4B,BC5F,0.284942084942085
4B44,7A4B,0
7A4B,ADBA,0
50DA,7A4B,0
2E59,7A4B,0
7A4B,E1E6,0
0262,347C,0.00422760511882998
347C,9281,0
347C,BDC8,0
347C,751C,0
347C,F9F2,0
0DEC,347C,0
347C,53D4,0
347C,A9BE,0.00028947749312491
347C,A6AD,0
347C,4D10,0
00EA,347C,0
347C,4EAB,0
25F5,347C,0
347C,E100,0
347C,BC5F,0
347C,4B44,0
347C,ADBA,0
347C,50DA,0
2E59,347C,0
347C,E1E6,0
0262,9281,0
0262,BDC8,0
0262,751C,0
0262,F9F2,0
0262,0DEC,0
0262,53D4,0
0262,A9BE,0
0262,A6AD,0
0262,4D10,0
00EA,0262,0
0262,4EAB,0
0262,25F5,0
0262,E100,0
0262,BC5F,0
0262,4B44,0
0262,ADBA,0
0262,50DA,0
0262,2E59,0
0262,E1E6,0
9281,BDC8,0
751C,9281,0
9281,F9F2,0
0DEC,9281,0
53D4,9281,0
9281,A9BE,0
9281,A6AD,0.400499423741836
4D10,9281,0.000823723228995058
00EA,9281,0.152670383024636
4EAB,9281,0
25F5,9281,0
9281,E100,0.00952380952380953
9281,BC5F,0
4B44,9281,0
9281,ADBA,0
50DA,9281,0
2E59,9281,0
9281,E1E6,0
751C,BDC8,0
BDC8,F9F2,0
0DEC,BDC8,0.00483968542044767
53D4,BDC8,0
A9BE,BDC8,0
A6AD,BDC8,0
4D10,BDC8,0
00EA,BDC8,0
4EAB,BDC8,0
25F5,BDC8,0
BDC8,E100,0
BC5F,BDC8,0
4B44,BDC8,0
ADBA,BDC8,0
50DA,BDC8,0
2E59,BDC8,0
BDC8,E1E6,0
751C,F9F2,0
0DEC,751C,0
53D4,751C,0
751C,A9BE,0.00029753049687593
751C,A6AD,0
4D10,751C,0
00EA,751C,0
4EAB,751C,0
25F5,751C,0
751C,E100,0
751C,BC5F,0
4B44,751C,0
751C,ADBA,0
50DA,751C,0
2E59,751C,0
751C,E1E6,0
0DEC,F9F2,0
53D4,F9F2,0
A9BE,F9F2,0
A6AD,F9F2,0
4D10,F9F2,0
00EA,F9F2,0
4EAB,F9F2,0
25F5,F9F2,0
E100,F9F2,0
BC5F,F9F2,0
4B44,F9F2,0
ADBA,F9F2,0
50DA,F9F2,0
2E59,F9F2,0
E1E6,F9F2,0
0DEC,53D4,0
0DEC,A9BE,0
0DEC,A6AD,0
0DEC,4D10,0
00EA,0DEC,0
0DEC,4EAB,0
0DEC,25F5,0
0DEC,E100,0
0DEC,BC5F,0
0DEC,4B44,0
0DEC,ADBA,0
0DEC,50DA,0
0DEC,2E59,0
0DEC,E1E6,0
53D4,A9BE,0
53D4,A6AD,0
4D10,53D4,0.291918283438263
00EA,53D4,0.490902518375708
4EAB,53D4,0
25F5,53D4,0
53D4,E100,0
53D4,BC5F,0
4B44,53D4,0
53D4,ADBA,0
50DA,53D4,0
2E59,53D4,0
53D4,E1E6,0
A6AD,A9BE,0
4D10,A9BE,0
00EA,A9BE,0.000287645620595426
4EAB,A9BE,0.000287686996547756
25F5,A9BE,0.0174514323345407
A9BE,E100,0.258997429305913
A9BE,BC5F,0
4B44,A9BE,0
A9BE,ADBA,0
50DA,A9BE,0
2E59,A9BE,0
A9BE,E1E6,0
4D10,A6AD,0
00EA,A6AD,0.00233644859813084
4EAB,A6AD,0
25F5,A6AD,0
A6AD,E100,0.00174216027874564
A6AD,BC5F,0
4B44,A6AD,0
A6AD,ADBA,0
50DA,A6AD,0
2E59,A6AD,0
A6AD,E1E6,0
00EA,4D10,0.90291378074994
4D10,4EAB,0
25F5,4D10,0
4D10,E100,0
4D10,BC5F,0
4B44,4D10,0
4D10,ADBA,0
4D10,50DA,0
2E59,4D10,0
4D10,E1E6,0
00EA,4EAB,0.0169326349129005
00EA,25F5,0
00EA,E100,0.00117716303708064
00EA,BC5F,0
00EA,4B44,0
00EA,ADBA,0
00EA,50DA,0
00EA,2E59,0
00EA,E1E6,0
25F5,4EAB,0
4EAB,E100,0
4EAB,BC5F,0
4B44,4EAB,0
4EAB,ADBA,0
4EAB,50DA,0
2E59,4EAB,0
4EAB,E1E6,0
25F5,E100,0
25F5,BC5F,0
25F5,4B44,0
25F5,ADBA,0
25F5,50DA,0
25F5,2E59,0
25F5,E1E6,0
BC5F,E100,0
4B44,E100,0
ADBA,E100,0
50DA,E100,0
2E59,E100,0
E100,E1E6,0
4B44,BC5F,0
ADBA,BC5F,0
50DA,BC5F,0
2E59,BC5F,0
BC5F,E1E6,0
4B44,ADBA,0
4B44,50DA,0
2E59,4B44,0
4B44,E1E6,0
50DA,ADBA,0
2E59,ADBA,0
ADBA,E1E6,0
2E59,50DA,0
50DA,E1E6,0.544250132485427
2E59,E1E6,0.428421604614578

## Sheet: Table A4
Table A4: Associations found between individuals at a distance of 20 m.
from,to,association_index
1211,D6E5,0
1211,99A4,0
1211,DB27,0
1211,6A1C,0
1211,7A4B,0
1211,347C,0.462410171365395
0262,1211,0
1211,9281,0
1211,BDC8,0
1211,751C,0
1211,F9F2,0
0DEC,1211,0
1211,53D4,0
1211,A9BE,0.000548546352166758
1211,A6AD,0
1211,4D10,0
00EA,1211,0
1211,4EAB,0
1211,25F5,0
1211,E100,0
1211,BC5F,0
1211,4B44,0
1211,ADBA,0
1211,50DA,0
1211,2E59,0
1211,E1E6,0
99A4,D6E5,0
D6E5,DB27,0
6A1C,D6E5,0
7A4B,D6E5,0
347C,D6E5,0
0262,D6E5,0
9281,D6E5,0
BDC8,D6E5,0
751C,D6E5,0
D6E5,F9F2,0
0DEC,D6E5,0
53D4,D6E5,0
A9BE,D6E5,0.000418410041841004
A6AD,D6E5,0
4D10,D6E5,0
00EA,D6E5,0
4EAB,D6E5,0
25F5,D6E5,0
D6E5,E100,0
BC5F,D6E5,0
4B44,D6E5,0
ADBA,D6E5,0
50DA,D6E5,0
2E59,D6E5,0
D6E5,E1E6,0
99A4,DB27,0.317325800376648
6A1C,99A4,0
7A4B,99A4,0
347C,99A4,0
0262,99A4,0
9281,99A4,0
99A4,BDC8,0.00181598062953995
751C,99A4,0
99A4,F9F2,0
0DEC,99A4,0.000316856780735108
53D4,99A4,0
99A4,A9BE,0.00678087080656674
99A4,A6AD,0
4D10,99A4,0
00EA,99A4,0
4EAB,99A4,0
25F5,99A4,0.00130890052356021
99A4,E100,0.0204081632653061
99A4,BC5F,0
4B44,99A4,0
99A4,ADBA,0
50DA,99A4,0
2E59,99A4,0.00174672489082969
99A4,E1E6,0
6A1C,DB27,0
7A4B,DB27,0
347C,DB27,0
0262,DB27,0
9281,DB27,0
BDC8,DB27,0.0185185185185185
751C,DB27,0
DB27,F9F2,0
0DEC,DB27,0
53D4,DB27,0
A9BE,DB27,0.00237969328397673
A6AD,DB27,0
4D10,DB27,0
00EA,DB27,0
4EAB,DB27,0
25F5,DB27,0
DB27,E100,0.0555555555555556
BC5F,DB27,0
4B44,DB27,0
ADBA,DB27,0
50DA,DB27,0
2E59,DB27,0
DB27,E1E6,0
6A1C,7A4B,0.00804828973843059
347C,6A1C,0
0262,6A1C,0
6A1C,9281,0.000359906424329674
6A1C,BDC8,0
6A1C,751C,0
6A1C,F9F2,0
0DEC,6A1C,0
53D4,6A1C,0.71881021194605
6A1C,A9BE,0.000863682164963294
6A1C,A6AD,0
4D10,6A1C,0.112785551967468
00EA,6A1C,0.388482133100208
4EAB,6A1C,0.000729838219194745
25F5,6A1C,0
6A1C,E100,0
6A1C,BC5F,0.00029235491887151
4B44,6A1C,0
6A1C,ADBA,0
50DA,6A1C,0
2E59,6A1C,0
6A1C,E1E6,0
347C,7A4B,0
0262,7A4B,0
7A4B,9281,0
7A4B,BDC8,0
751C,7A4B,0
7A4B,F9F2,0
0DEC,7A4B,0
53D4,7A4B,0
7A4B,A9BE,0.000969932104752667
7A4B,A6AD,0
4D10,7A4B,0
00EA,7A4B,0
4EAB,7A4B,0
25F5,7A4B,0
7A4B,E100,0.00746268656716418
7A4B,BC5F,0.874131274131274
4B44,7A4B,0
7A4B,ADBA,0
50DA,7A4B,0
2E59,7A4B,0
7A4B,E1E6,0
0262,347C,0.0830667276051188
347C,9281,0
347C,BDC8,0
347C,751C,0
347C,F9F2,0
0DEC,347C,0
347C,53D4,0
347C,A9BE,0.000578954986249819
347C,A6AD,0
347C,4D10,0
00EA,347C,0
347C,4EAB,0
25F5,347C,0
347C,E100,0
347C,BC5F,0
347C,4B44,0
347C,ADBA,0.0435166777115087
347C,50DA,0
2E59,347C,0
347C,E1E6,0
0262,9281,0
0262,BDC8,0
0262,751C,0
0262,F9F2,0.00470219435736677
0262,0DEC,0
0262,53D4,0
0262,A9BE,0
0262,A6AD,0
0262,4D10,0
00EA,0262,0
0262,4EAB,0
0262,25F5,0
0262,E100,0
0262,BC5F,0
0262,4B44,0
0262,ADBA,0
0262,50DA,0
0262,2E59,0
0262,E1E6,0
9281,BDC8,0
751C,9281,0
9281,F9F2,0
0DEC,9281,0.0010160536476326
53D4,9281,0.0105346849532896
9281,A9BE,0
9281,A6AD,0.970995005762582
4D10,9281,0.51832784184514
00EA,9281,0.657795360546664
4EAB,9281,0
25F5,9281,0
9281,E100,0.0238095238095238
9281,BC5F,0
4B44,9281,0
9281,ADBA,0
50DA,9281,0
2E59,9281,0
9281,E1E6,0
751C,BDC8,0
BDC8,F9F2,0
0DEC,BDC8,0.00725952813067151
53D4,BDC8,0
A9BE,BDC8,0
A6AD,BDC8,0
4D10,BDC8,0
00EA,BDC8,0
4EAB,BDC8,0
25F5,BDC8,0
BDC8,E100,0.0377358490566038
BC5F,BDC8,0
4B44,BDC8,0
ADBA,BDC8,0
50DA,BDC8,0
2E59,BDC8,0
BDC8,E1E6,0
751C,F9F2,0
0DEC,751C,0
53D4,751C,0
751C,A9BE,0.00104135673906575
751C,A6AD,0
4D10,751C,0
00EA,751C,0
4EAB,751C,0
25F5,751C,0
751C,E100,0
751C,BC5F,0
4B44,751C,0
751C,ADBA,0
50DA,751C,0
2E59,751C,0
751C,E1E6,0
0DEC,F9F2,0
53D4,F9F2,0
A9BE,F9F2,0
A6AD,F9F2,0
4D10,F9F2,0
00EA,F9F2,0
4EAB,F9F2,0
25F5,F9F2,0
E100,F9F2,0
BC5F,F9F2,0
4B44,F9F2,0
ADBA,F9F2,0
50DA,F9F2,0
2E59,F9F2,0
E1E6,F9F2,0
0DEC,53D4,0
0DEC,A9BE,0
0DEC,A6AD,0
0DEC,4D10,0
00EA,0DEC,0
0DEC,4EAB,0
0DEC,25F5,0
0DEC,E100,0
0DEC,BC5F,0
0DEC,4B44,0
0DEC,ADBA,0
0DEC,50DA,0
0DEC,2E59,0
0DEC,E1E6,0
53D4,A9BE,0.000460193281178095
53D4,A6AD,0
4D10,53D4,0.963638699730181
00EA,53D4,0.898903482347271
4EAB,53D4,0
25F5,53D4,0
53D4,E100,0
53D4,BC5F,0
4B44,53D4,0
53D4,ADBA,0
50DA,53D4,0
2E59,53D4,0
53D4,E1E6,0
A6AD,A9BE,0
4D10,A9BE,0
00EA,A9BE,0.000575291241190853
4EAB,A9BE,0.000863060989643268
25F5,A9BE,0.449456700691472
A9BE,E100,0.744215938303342
A9BE,BC5F,0.000307976593778873
4B44,A9BE,0
A9BE,ADBA,0
50DA,A9BE,0
2E59,A9BE,0
A9BE,E1E6,0
4D10,A6AD,0.000262570565839569
00EA,A6AD,0.0118052139695032
4EAB,A6AD,0
25F5,A6AD,0
A6AD,E100,0.00435540069686411
A6AD,BC5F,0
4B44,A6AD,0
A6AD,ADBA,0
50DA,A6AD,0
2E59,A6AD,0
A6AD,E1E6,0
00EA,4D10,0.993670886075949
4D10,4EAB,0
25F5,4D10,0
4D10,E100,0.00118764845605701
4D10,BC5F,0
4B44,4D10,0
4D10,ADBA,0
4D10,50DA,0
2E59,4D10,0
4D10,E1E6,0
00EA,4EAB,0.0632232915093191
00EA,25F5,0
00EA,E100,0.00117716303708064
00EA,BC5F,0
00EA,4B44,0
00EA,ADBA,0
00EA,50DA,0
00EA,2E59,0
00EA,E1E6,0
25F5,4EAB,0
4EAB,E100,0
4EAB,BC5F,0
4B44,4EAB,0
4EAB,ADBA,0
4EAB,50DA,0
2E59,4EAB,0
4EAB,E1E6,0
25F5,E100,0
25F5,BC5F,0
25F5,4B44,0
25F5,ADBA,0
25F5,50DA,0
25F5,2E59,0
25F5,E1E6,0
BC5F,E100,0
4B44,E100,0
ADBA,E100,0
50DA,E100,0
2E59,E100,0
E100,E1E6,0
4B44,BC5F,0
ADBA,BC5F,0
50DA,BC5F,0.0750117205813408
2E59,BC5F,0
BC5F,E1E6,0.000959692898272553
4B44,ADBA,0.0136239782016349
4B44,50DA,0
2E59,4B44,0
4B44,E1E6,0
50DA,ADBA,0
2E59,ADBA,0
ADBA,E1E6,0
2E59,50DA,0.641438539989265
50DA,E1E6,0.990461049284579
2E59,E1E6,0.553749344520189

## Sheet: Table A5
Table A5: Social network measures of all individuals at 5-minute intervals at a minimum distance of 5 meters.
id	degree	strength	betweenness_centrality	eigen_centrality
F1E7	15	2.77165	0	0.00021362
6C1B	10	2.41667	0	0.0004258
BA3C	54	4.07255	1097	0.00034099
1227	7	0.8899	0	4.41e-05
3228	11	3.00132	0	0.00036238
5E9D	10	3.31987	0	0.00012297
1211	18	2.25283	98	0.0335154
2CB1	14	3.05013	0	0.00092825
BC9C	17	0.300353	252	0.00013984
EA42	13	3.86132	0	0.00089457
C19D	48	6.37426	1360	0.0166844
8B25	33	3.75278	119	0.00439128
0CA9	12	1.94873	0	0.0034308
FC29	15	1.40617	39	0.00358599
D6E5	18	2.48045	0	0.00017848
0C14	9	2.7236	0	0.00343966
FEE7	15	3.46457	4	0.00031571
37DB	18	3.92514	1	0.00528138
52C8	7	0.334337	0	5.14e-05
9737	6	2.05957	0	0.00121661
7A27	12	2.07864	83	0.00030842
99A4	36	4.0401	593	0.0015049
DB27	14	2.34839	305	0.00034039
51F9	49	1.52955	247	0.0094682
D488	29	2.89091	307	0.00027149
5e+29	64	4.43752	1042	0.0150865
DF9F	9	2.34082	4	0.00043943
EDD8	41	5.12508	535	0.00202215
7C8F	47	5.56465	151	0.00452835
6A1C	45	7.66252	382	0.0104971
D611	53	5.20651	250	0.00553917
7A4B	36	5.19142	318	0.00135783
B034	41	4.98606	921	0.00232835
4A1D	32	5.4435	408	0.00191366
C397	48	3.87376	1536	0.00168513
ECE3	40	4.30413	283	0.00279189
266F	51	7.54156	0	0.267782
A1DE	59	18.3438	192	1
2CCB	58	10.4989	5	0.55393
37CE	43	7.92614	2	0.493708
347C	57	6.56728	447	0.277247
904F	61	13.4208	153	0.621632
F1E1	37	8.03435	1	0.548942
C8BA	36	8.93767	33	0.473352
FE9E	54	11.2173	248	0.578246
262	56	12.8501	370	0.747777
98D3	42	3.90327	0	0.0149941
92F9	52	9.71143	296	0.46984
C7BA	51	8.29588	399	0.374138
940A	65	5.08012	630	0.181234
C9E5	25	1.15147	0	0.018022
4CF8	79	6.88203	6	0.193293
8848	95	8.63096	128	0.303349
77D5	26	3.90666	0	0.147748
46D1	44	10.9208	0	0.562384
ACB4	93	6.79986	456	0.264703
1DCD	30	4.44762	118	0.00088942
3C45	18	0.699618	0	0.0025612
BE3C	18	4.95457	0	0.00537063
9281	38	4.6243	164	0.00838607
BDC8	11	0.669449	0	0.00010055
C211	24	6.70698	0	0.0141505
6AB9	7	0.119956	0	9.05e-05
2DDC	91	1.82428	1102	0.00606482
FC43	32	4.92816	278	0.00720293
08C1	41	3.18125	0	0.00553329
809A	41	7.8965	320	0.00086266
7231	44	2.67715	15	0.00158971
DF6E	47	7.8632	635	0.00163495
9AB0	82	5.6967	1458	0.27917
31CB	20	4.19162	0	0.00222825
50A3	57	4.46526	1272	0.00514734
A3A8	49	6.49604	363	0.00635796
E7C9	49	3.67673	2492	0.00326963
15CF	7	1.75227	0	0.00072557
31A3	70	4.57873	0	0.0211061
9402	23	4.34842	0	0.00372277
48EC	41	3.09202	1181	0.00085266
1198	84	4.32643	40	0.0114695
1554	45	4.97188	0	0.00485224
96F3	31	6.03845	91	0.00390412
751C	47	3.71155	281	0.00271727
6329	51	2.81499	13	0.025849
D09B	27	2.94547	0	0.0092893
54000000	33	5.18545	22	0.00418434
BD06	24	5.3419	0	0.00510021
4A79	33	1.52664	435	0.00095171
3161	28	5.77543	8	0.00427752
444E	19	2.90705	10	0.0020791
23EB	58	8.50816	710	0.0457368
FE0D	41	7.60794	970	0.0126017
F9F2	31	1.68616	14	0.0092129
BDDD	37	9.49219	3	0.596157
BCD5	25	5.06422	75	0.0150725
F56D	37	9.64921	0	0.650615
D504	54	11.7238	36	0.511586
5446	64	6.53881	1922	0.0256791
50B5	73	1.05381	90	0.00509126
D49F	26	4.53724	94	0.0163963
34DA	42	8.62358	63	0.550676
04CB	25	7.69494	0	0.46806
B1DC	25	5.59622	0	0.354296
7444	19	9.98274	1	0.625517
CAC4	69	6.14435	31	0.247809
A495	125	5.05843	3506	0.0493767
7AED	60	3.6861	1666	0.0141287
CFF4	29	9.04879	0	0.0147615
FB4B	41	6.09569	2294	0.0120669
E5E4	54	10.1518	0	0.647757
A39A	58	1.14161	20	0.0103243
D66D	59	1.48552	17	0.00852836
6A37	89	5.10738	1	0.197056
C854	21	9.37643	0	0.566117
397C	35	5.38707	30	0.0163923
1CB3	125	5.43706	20	0.196689
F890	42	5.62941	35	0.0152637
0DEC	19	0.941923	9	0.00016738
6B03	104	2.96935	1471	0.00018777
53D4	31	8.48335	187	0.0230474
A9BE	115	8.14342	1713	0.00616807
820	43	2.03626	2	0.0105325
A6AD	29	4.80464	63	0.00197371
A8BD	93	2.91599	0	0.0482843
4D10	37	5.87015	761	0.019424
00EA	67	9.42715	516	0.0254483
C2E4	139	4.52113	2347	0.0032632
744F	28	8.47464	125	0.0221658
68C4	17	0.37707	22	0.00168854
753E	36	2.53097	7	0.00771436
5C11	39	7.67793	7	0.0251657
3DD6	78	3.59523	346	0.110707
DC1F	30	6.43579	203	0.00146916
BD13	97	8.64167	0	0.120444
2A4C	62	3.61245	950	0.00184706
23FE	17	4.0217	0	0.00294888
5A28	31	6.34882	0	0.0198228
4AE9	37	5.58369	1	0.0193075
D66F	13	2.43485	0	0.00590819
3923	76	2.63697	19	0.00828879
E2F6	71	8.12842	722	0.0243851
E12F	35	2.47373	1	0.00280292
F49F	62	2.80711	0	0.0175581
9745	18	7.2522	0	0.0389602
B3EE	50	3.49778	0	0.0306628
552D	71	7.07566	165	0.0107111
2ED5	83	4.75334	0	0.0350602
ED97	33	4.62646	0	0.0263066
CCA9	33	5.00882	0	0.013213
B907	56	5.01971	208	0.0778808
1330	16	0.235602	14	4.8e-05
4EAB	69	4.58508	651	0.0327362
9D70	74	0.790086	594	0.00241662
9FD4	21	3.78973	0	0.00842447
D6A3	44	4.28859	0	0.0284076
D973	60	7.0855	0	0.052242
ADA1	34	5.65673	72	0.0109224
37F3	119	11.0654	2404	0.355601
BDB2	39	5.80429	56	0.0101911
AA8C	27	2.99092	14	0.0090201
1ADD	57	3.62382	17	0.0281203
D0EB	42	4.26324	306	0.00146107
C53B	109	6.09777	782	0.0248723
43FB	46	3.27677	385	0.00340046
E1C7	27	2.07708	253	0.00029899
D089	26	2.70085	2	0.00206822
DFD5	35	7.90572	29	0.00603281
3210	56	1.69276	1422	0.00141424
F318	33	2.37376	290	0.0039347
718D	8	1.54584	1	0.00175905
60BC	26	7.96791	0	0.00603861
3387	78	3.92149	0	0.0207542
E66D	16	3.83087	0	0.00289283
1E0C	31	5.1716	0	0.00197554
DB68	75	6.46247	0	0.00833933
61F7	54	3.00851	822	0.0244019
CA19	56	8.31289	0	0.00745803
E68B	24	7.89364	0	0.0058416
24A1	20	1.72324	6	0.00050717
5172	24	8.25711	0	0.00626444
25F5	26	8.94481	0	0.00684287
086B	33	3.22502	382	0.00281495
0B18	135	6.67352	2246	0.00585036
F636	26	7.10219	0	0.00559399
4E8C	114	5.92081	0	0.042671
43BD	27	4.37252	0	0.00344065
32D2	10	1.74178	0	0.00294571
225C	63	1.53969	12	0.00412523
ADEF	37	3.50472	429	0.00401838
A927	13	3.50112	0	0.00245492
D6A4	24	2.10793	456	0.00126612
137B	37	8.88169	0	0.00650926
9237	11	2.91648	0	0.00220262
778B	20	5.80728	0	0.00407453
64D0	9	0.760151	0	0.00012969
CC9E	15	3.95599	0	0.00261539
78F7	24	4.25287	234	0.00338181
F262	51	3.66266	0	0.0155193
E114	24	1.60273	0	0.00077494
E100	52	2.4736	6	0.00178124
4FF3	20	3.73604	0	0.00161727
477F	138	3.02055	270	0.0240224
7C33	40	4.55227	10	0.0170113
E99A	25	3.1585	0	0.0123091
3B19	7	0.868907	4	0.00027492
FFA0	15	0.844056	0	0.00031451
33A2	13	0.213897	300	5.13e-05
D19D	22	3.28907	55	0.00278217
BC5F	43	2.83488	650	0.0004067
353A	35	0.626508	58	0.00159775
5B63	28	4.62957	0	0.0254115
BC09	21	2.74884	0	0.00051903
9336	3	1.07999	0	0.00015125
2854	26	2.3924	0	0.00062718
B862	19	5.04258	0	0.00415294
DF2B	51	5.26354	6	0.00425757
ABD8	18	3.17844	0	0.00272609
43F0	18	0.572572	0	0.00023029
2F2B	10	5.81264	0	0.00496412
16EE	15	3.98702	182	0.019023
4B44	11	3.71294	0	0.00253418
2B9C	115	0.964659	2	0.00606422
C8DC	13	4.99441	19	0.00365111
3e+64	6	0.1014	0	3.4e-05
E0B2	16	5.88583	34	0.00403153
ADBA	13	3.71326	0	0.00500006
50DA	13	7.14724	0	0.00048352
6E4B	18	2.79138	0	0.00013737
BA35	16	6.33769	0	0.00043942
5B8A	17	1.37488	0	0.00044888
690E	18	2.34703	0	0.00018715
CBBE	17	3.84485	0	0.00044787
7303	18	6.21698	0	0.00042338
2e+59	17	5.02935	0	0.00027052
E1E6	17	6.12779	0	0.00040348
DD2E	13	5.05653	0	0.00066208
E3FA	3	0.00652843	0	5.41e-06
114A	3	1.49186	0	8.91e-06
A8BF	18	0.404391	0	5.6e-05
BCEF	22	0.750456	242	0.00021361
9FB7	4	1.31524	0	5.77e-06
9C30	4	0.0265616	0	4.1e-05
41CE	52	0.574342	242	0.00061907
FA0F	8	3.81671	0	0.00056017
2147	26	0.0723835	13	3.75e-05

## Sheet: Table A6
Table A6: All measures required for the calculation of space and habitat use characterization: activity, home range, and distance to P. oceanica.
id.xn,id.hex,date,n.pos.crawl,center.x,center.y,area.ud.50,area.ud.95,dist.cent.mean,dist.cent.sd,dist.cent.max,dist.border.mean,dist.border.sd,dist.border.max,total.dist,effective.dist,max.extent,total.time,speed.mean,speed.sd,speed.max,angle.mean,angle.kappa,dist_posi
XN0064,F1E7,2019-04-29,0,,,,,,,,,,,,,,,,,,,,
XN0064,F1E7,2019-04-30,9393,476218,4368813,27.75,154.25,8.00778900604442,22.7044437610263,122.035894840132,0.0545495420116009,0.395055644808175,6.70820393249937,3029.36321514119,113.030538290395,139.181919494917,782.666666666667,0.0645761293474457,0.0415122494676014,0.270067724381772,2.24033041700749,0.111967618169085,45.6139071720411
XN0064,F1E7,2019-05-01,9370,476215.5,4368813.5,39,191.25,3.94537531023694,2.35712004609266,16.8492567301243,0.0487136492659951,0.278084647552792,6.04152298679729,3140.99965405757,2.01472160732028,30.9320321836605,780.75,0.0671371414643443,0.0399862649222267,0.264018616860841,0.450802028401771,0.187418406720838,46.5082230918509
XN0064,F1E7,2019-05-02,9370,476213,4368812.5,27.75,158,3.29897706328248,2.08885880588277,14.1705500970274,0.0570092829857286,0.349098369528896,6.67083203206317,2319.13890640891,1.3428168166066,29.7866868726852,780.75,0.0495713597277957,0.0359386630882043,0.301412764098746,0.0760946761441375,0.465447893332178,48.7415248242859
XN0064,F1E7,2019-05-03,9114,476213,4368813.5,35.75,183.25,3.697667424994,2.20648178333781,11.4476490790949,0.0396519133186703,0.249584378025872,3.04138126514911,2864.94133358974,2.37634043320621,26.9015774680634,759.416666666667,0.0629592451867735,0.0395056493585077,0.267243122389751,-0.446638578015613,0.223636434270806,47.9271615678167
XN0064,F1E7,2019-05-04,9788,476211,4368808.5,44.25,217,5.03309032765738,2.95620501860422,14.0899650266076,0.0405114375585245,0.238816725534679,3,3453.93285084112,6.81561967911848,29.7368844689898,815.583333333333,0.0706740806533733,0.0400099232563633,0.258794282742713,0.647685061632623,0.267196146961873,53.1679259311569
XN0064,F1E7,2019-05-05,9441,476212.5,4368813.5,35,196.75,3.9351699471167,2.71242502994946,13.4316121736244,0.044949745941921,0.280203968446225,3.35410196624968,2757.41062973996,5.49707744564484,29.8984517175622,786.666666666667,0.0584884706888307,0.0373226074979208,0.237685950033294,0.409934866445937,0.388904097026178,48.2214933002375
XN0064,F1E7,2019-05-06,9632,476212.5,4368811,38.5,212.75,3.90767743004427,2.34486666765006,13.1676521560077,0.0433129154477872,0.28697909652357,3.90512483795333,2774.00006861289,3.54626780270423,29.9094195998455,802.583333333333,0.0576864770713432,0.0370243177353362,0.211451669503781,0.199083887359488,0.28122087421705,50.2580439504667
XN0064,F1E7,2019-05-07,9836,476212.5,4368814,44.75,224.75,4.13134821927922,2.46822343572039,11.7816507988437,0.0352622481161097,0.201234032377766,3,3550.86297677727,7.55818956010609,29.635341107744,819.583333333333,0.0723002076060456,0.0427713607395286,0.273597445245853,0.211877481342327,0.189991975209416,47.8194594593081
XN0064,F1E7,2019-05-08,9831,476212.5,4368813.5,49.25,214.5,4.22314584564822,2.25572937966988,11.5347028164976,0.0362786206983479,0.213199013475025,3,3481.17933813965,2.05923788486741,29.2181440430985,819.166666666667,0.0709134375612008,0.0401219632962144,0.250197565970402,0.779332843576449,0.294949781904752,48.2214933002375
XN0064,F1E7,2019-05-09,7711,476213,4368813,39.5,190.25,3.94061736612413,2.21632767397661,11.5715465607901,0.0424184574106473,0.265596604891416,3.20156211871642,2828.67419568038,6.6203168251333,29.2361444664998,642.5,0.073467510045262,0.0421801437197152,0.291770051340489,0.524726722989516,0.173804943518461,48.3334721396264
XN0064,F1E7,2019-05-10,9504,476212,4368814,45.75,202.75,4.25038217074329,2.40742163764065,12.9921306520998,0.0457111061769279,0.306570054966073,4.5,3369.24093847035,12.0412802764756,32.0945455942116,791.916666666667,0.0709904576669525,0.040441656782767,0.236416769198255,-0.174945258953854,0.334017399203361,48.1196457087712
XN0064,F1E7,2019-05-11,9417,476212.5,4368813.5,46,211,4.06377413372479,2.31677107908736,12.1304912312724,0.0344095019455077,0.222547557235118,3,2797.61814015807,2.98281132412695,27.9779585553445,784.666666666667,0.0594974405143357,0.0364644168269004,0.219485709937201,0.125697672141869,0.376818049285344,48.2214933002375
XN0064,F1E7,2019-05-12,9802,476212.5,4368815,55.5,224.25,5.07696802007496,2.79708476878123,13.8555649507465,0.0450039939483379,0.29817617676603,3.60555127546399,2971.84471344564,6.37993409867328,29.2039806936438,816.75,0.0607156333819115,0.0405686105145586,0.272433526475255,0.0385184471041178,0.402121214290264,47.0210301538741
XN0064,F1E7,2019-05-13,9828,476212.5,4368813.5,49.75,226.25,4.43550692133941,2.31243837946617,11.9666598187526,0.0356225981914777,0.211546844793294,3.20156211871642,3223.60417731309,2.54286655217686,29.2601736803183,818.916666666667,0.0656784212187913,0.0407465626392921,0.245753749650662,0.293742249060171,0.39855588185052,48.2214933002375
XN0064,F1E7,2019-05-14,9958,476213,4368813,58.75,243.5,4.65768713436164,2.51262512475559,18.0245579450836,0.0382960959720141,0.29633964061621,9.48683298050514,3460.15064142036,6.56972682180918,40.8561217386846,829.75,0.0695713303436459,0.0407937650369409,0.361823521344598,0.283906341368831,0.461503781756999,48.3334721396264
XN0064,F1E7,2019-05-15,10104,476213,4368813.5,62.5,271.75,4.91495759861276,2.64760114582367,13.7945852343203,0.0403715460669328,0.299630554968293,6.51920240520265,3815.40835280658,2.09530395717799,33.7883544639229,841.916666666667,0.0756117231605122,0.0418317915692498,0.263812028078249,0.0680075523506366,0.385696978274335,47.9271615678167
XN0064,F1E7,2019-05-16,10284,476212.5,4368815.5,69.25,285,5.48038944717438,3.28658141103758,17.2584582375757,0.0167190839867547,0.132442893155807,2.5,4177.3564772726,1.37232097362892,33.2156695799395,856.916666666667,0.08133186690241,0.0453004970365905,0.285468786196203,0.0117402166121722,0.342596294744295,46.6247312443417
XN0064,F1E7,2019-05-17,9825,476212.5,4368814,55,233,4.68365128811986,2.65626309973899,13.8797774180394,0.0380736996157462,0.240242738082669,3.20156211871642,3716.65248260827,3.21961133334771,32.2670736622774,818.666666666667,0.0757535590099436,0.0429740668611088,0.260411447929947,-0.0337526733176045,0.23965419313473,47.8194594593081
XN0064,F1E7,2019-05-18,6070,476206.5,4368815.5,33.5,184.5,5.17482589173551,4.70037467035283,16.5808908098659,0.00395918411056392,0.0511924890532572,1.11803398874989,1200.90860813985,14.2754867198668,23.9460380537395,505.666666666667,0.0396530715749987,0.0309325441248767,0.181911381636763,0.204650353833548,0.384518172771602,50.521884025579
XN0064,F1E7,2019-05-19,5799,476212,4368814,41.75,194.75,3.97322055165569,2.26903286804771,11.6939594126957,0.0472463690255983,0.299852027373684,4.27200187265877,2064.62000818842,3.64092921331471,27.6744212414145,483.166666666667,0.0713083955743833,0.0413160872849579,0.256530489608465,-0.34447060163589,0.082592601869824,48.1196457087712
XN0064,F1E7,2019-05-20,5782,476212,4368816,46.5,196.5,4.28725621725075,2.41111589455967,13.0394078351156,0.0410081659627096,0.298478696475483,4.5,1717.35710046547,13.5284519150566,29.6018501741634,481.75,0.0594965356840467,0.0423568268639077,0.256093592526629,0.304321975833312,0.389763773170036,46.5408793496632
XN0064,F1E7,2019-05-21,9748,476212.5,4368814,50.5,228,4.4085620590492,2.67992725210988,13.0523943681086,0.0319737869151709,0.206599437756973,3,2637.20098611011,12.8755592815926,29.9177048800131,812.25,0.0541655634478113,0.03746877807742,0.227576950903374,0.0814646466057851,0.584462357789391,47.8194594593081
XN0064,F1E7,2019-05-22,10219,476212.5,4368813,48.75,235,4.33078768914123,2.51511183124527,12.5158499316931,0.0354439071361746,0.242556475257581,4.60977222864644,3421.634701133,2.48679037138159,31.78491815346,851.5,0.0670482945764153,0.0419226492027458,0.251971021186573,-0.0366048291902333,0.381085849657598,48.6253445152761
XN0064,F1E7,2019-05-23,10271,476213.5,4368813,58.75,255.5,4.54442058160515,2.5587922241301,12.7588633639803,0.0323434235530273,0.210717127014458,3.53553390593274,3701.50926344632,4.60872754146429,31.2554803353341,855.833333333333,0.0721688807895581,0.0422415245120669,0.25877358892525,-0.0591385400100981,0.426409499719118,48.045030220771
XN0064,F1E7,2019-05-24,10176,476213,4368813.5,60.25,273.5,4.6728614730225,2.68056564622522,14.2667317237263,0.038790136851628,0.255348377929192,4.60977222864644,3458.31668348495,3.81280673833026,34.4235743084933,847.916666666667,0.0680569254957696,0.0419307531901145,0.270713566766398,-0.483982134562847,0.326618784369765,47.9271615678167
XN0064,F1E7,2019-05-25,10236,476213,4368814,57.75,265.75,4.61013538210162,2.60784585928941,12.3453114562281,0.031071663740153,0.200419119062079,3.20156211871642,3327.74291890331,3.98861846001487,30.903282116193,852.916666666667,0.065100668211996,0.040030824384352,0.235642558571401,-0.315192595549588,0.374031607555168,47.5226377931946
XN0064,F1E7,2019-05-26,10414,476212.5,4368813,62,261.75,4.7093217718456,2.58331541184881,12.6091220627359,0.0336913593348256,0.224790946870885,3.04138126514911,3585.69171149388,5.61786789938874,32.3152282640738,867.75,0.0689450414941028,0.0425783901168648,0.273283024676979,-0.385612943752861,0.450838806937938,48.6253445152761
XN0064,F1E7,2019-05-27,10353,476213,4368814.5,62.25,270,4.74872969667435,2.69470581617121,14.8785264451586,0.033027794819389,0.237711222038027,6.72681202353685,3784.70091824525,4.42955906131162,34.6149986719507,862.666666666667,0.0731950185596622,0.0453541677737808,0.26357536593995,-0.31979968056291,0.378969931760478,47.1199468346339
XN0064,F1E7,2019-05-28,10512,476213.5,4368813,52.25,251.5,4.41470858872602,2.54037192065598,14.6479432267456,0.036827023199665,0.232767475712963,3.04138126514911,3728.57141023895,3.77491246608105,32.8792797539764,875.916666666667,0.0710397820884034,0.0431061565817569,0.281164284157713,-0.39616032309234,0.191555882913859,48.045030220771
XN0064,F1E7,2019-05-29,10268,476213,4368813.5,57.75,250.25,4.60980195756171,2.55410689161888,13.7929244671968,0.0367911080649369,0.228774389122853,3.53553390593274,3625.84031269654,4.65455759880981,31.5644183771454,855.583333333333,0.070713803559623,0.0407959066251365,0.240892196602154,-0.402234849733443,0.310798250288488,47.9271615678167
XN0064,F1E7,2019-05-30,10245,476213.5,4368813,45.75,227.25,4.12581636495006,2.49717349342193,12.3421819436,0.0446411664315272,0.283456970615894,3.53553390593274,3313.16913967158,2.12233078532076,30.6940453848454,853.666666666667,0.0647588322001667,0.0411837372736979,0.306449058409836,-0.525844297186092,0.431474136843684,48.045030220771
XN0064,F1E7,2019-05-31,10279,476213.5,4368813.5,52,234.25,4.39035826500844,2.57240699046269,12.5263065973603,0.0443193029762017,0.264409592415451,4.60977222864644,3204.30525096352,9.73952053078993,30.367846735515,856.5,0.0624289844487681,0.0402140448522116,0.242648000766035,-0.0489518093763142,0.363941463427635,47.6362594647224
XN0064,F1E7,2019-06-01,10356,476212,4368814.5,66.5,252,4.78953713934762,2.42242437169507,13.1840526852684,0.0327838759155534,0.229283003144353,4.24264068711928,3841.45841120438,4.53662416377122,32.5361531849887,862.916666666667,0.0742836434368447,0.0438393297447889,0.256126318549202,-0.0401872561695626,0.227827905279817,47.7219927288585
XN0064,F1E7,2019-06-02,10522,476212,4368813,71.5,295.5,5.01719775314603,2.74383576986094,12.7283035280899,0.0258171522156816,0.156516354092024,2.12132034355964,4057.6701556069,0.806549507945798,31.4461359559495,876.75,0.0772247614033801,0.0449255873419514,0.257047724115738,-0.0638588468480906,0.366112713097622,48.9205859468847
XN0064,F1E7,2019-06-03,10503,476213,4368813.5,58.75,240.75,4.60074740748553,2.44832163527191,13.2474666746408,0.0344818028890091,0.223641285373477,3.80788655293195,3782.77180932531,14.0644922295965,32.1832767008856,875.166666666667,0.0721363306986471,0.0429406794239264,0.283488228971289,-0.251240465091797,0.214259914029919,47.9271615678167
XN0064,F1E7,2019-06-04,10512,476212,4368815.5,60,253.25,4.67594570247463,2.59442947852702,13.5683894573154,0.0390929008558525,0.264649732616816,4.60977222864644,3839.64528399527,11.0293854610016,32.4692275696038,875.916666666667,0.0731436511430052,0.0458896143418185,0.295465835838571,0.00831051114243856,0.252798500050874,46.932559740167
XN0064,F1E7,2019-06-05,886,476210,4368816,41.5,223,4.60040883495464,3.01373393214336,13.3470977104728,0.00408726901078966,0.0604614897239578,1.4142135623731,240.563243929864,5.23154180160179,26.0280363755216,73.75,0.0543957277179965,0.0381667472704629,0.206870044671869,-0.692168459591876,0.409706712149084,47.8147660380022
XN0064,F1E7,2019-06-06,0,,,,,,,,,,,,,,,,,,,,
XN0064,F1E7,2019-06-07,0,,,,,,,,,,,,,,,,,,,,
XN0064,F1E7,2019-06-08,0,,,,,,,,,,,,,,,,,,,,
XN0064,F1E7,2019-06-09,0,,,,,,,,,,,,,,,,,,,,
XN0064,F1E7,2019-06-10,5663,476212,4368813.5,44.5,218,4.15898648903606,2.50426268961882,13.7405095626233,0.0422343892893041,0.282745490367706,4,1489.06534713288,6.90222138759841,31.2955405912237,471.833333333333,0.0526432582702858,0.0335312020507637,0.236652026168973,0.177968101056879,0.67311996131555,48.5191922465956
XN0064,F1E7,2019-06-11,10280,476211.5,4368815.5,49.75,239.5,4.44385223385569,2.60235343034622,15.1437779439738,0.0560804390951669,0.381486031831387,5.8309518948453,3253.62277670481,1.57756070264346,35.1912137330605,856.583333333333,0.063374150697075,0.0425336256880356,0.278586572018162,0.0417732814975437,0.413587632412093,47.243674327063
XN0064,F1E7,2019-06-12,10391,476212.5,4368814.5,63.25,259,4.79494051020747,2.65050204559932,13.3156570361402,0.0372114150810682,0.2339890696748,3,3632.6139825528,1.28149313177949,30.6441015514244,865.833333333333,0.069997172500184,0.0433728850039943,0.265358593861436,-0.13462840428678,0.422648179291857,47.4192892171105
XN0064,F1E7,2019-06-13,10518,476213,4368814,61.5,232.75,4.59786714235556,2.37367815406983,12.6496604475559,0.0339446079883443,0.219374142717662,3.16227766016838,3677.26170251826,6.41511522200489,30.7979700926136,876.416666666667,0.0700143427682677,0.0439867979345191,0.264028457686345,-0.395814328204625,0.36761965743586,47.5226377931946
XN0064,F1E7,2019-06-14,10292,476212,4368814,58,233,4.58243134521443,2.46232552885989,12.5409163312752,0.0244586275188347,0.174563902356382,2.91547594742265,3343.9063558744,3.38762702122563,29.5042548774202,857.583333333333,0.0650533765230642,0.0388948610482335,0.225948292485739,-0.0819864402097462,0.495329172574893,48.1196457087712
XN0064,F1E7,2019-06-15,6367,476211,4368815.5,32.75,147,3.79214828520171,2.36582464080741,11.1963876284643,0.0329796398834811,0.225364887263246,3.90512483795333,1285.2376254874,0.656668091407564,25.8226696729423,530.5,0.0404260587064923,0.0309113852344836,0.182182113744002,0.0473997668548711,0.673750132278846,47.5580105143059
XN0064,F1E7,2019-06-16,9897,476212,4368814,67.5,260,5.01569775756402,2.69332015706526,16.431140673092,0.034674486031433,0.268438973572402,6.9462219947249,3245.75382326475,7.71785101915737,34.7557054694884,824.666666666667,0.0656795845467011,0.0412891760800972,0.256085001149969,-0.090218523950823,0.461893835913935,48.1196457087712
XN0064,F1E7,2019-06-17,10223,476214.5,4368814,64.25,261.75,5.01450499118574,2.78263190665812,19.376081184413,0.0729099734762424,0.548017711614787,8.73212459828649,2853.73485112315,6.19662048252124,38.7987917575327,851.833333333333,0.0558972341255675,0.0382620012406434,0.264838857379945,-0.109228617997906,0.666846530571078,46.652998857002
XN0064,F1E7,2019-06-18,9163,476215.5,4368815,54.25,232.75,4.65246225895881,2.65972757079876,13.9620992120376,0.0547485957120082,0.355713146798899,4.12310562561766,2594.62727049338,6.36468977189551,31.1725935661622,763.333333333333,0.0567072716432892,0.038366462085391,0.281872912083745,-0.173615585292042,0.511390120323153,45.2623428004788
XN0064,F1E7,2019-06-19,10051,476213.5,4368812.5,50.25,215.25,4.24060098978696,2.32483119598418,11.7235805998742,0.0313234800525086,0.213392021652223,3.16227766016838,2385.2625225472,1.78472677128548,29.2441337971477,837.416666666667,0.047521298417845,0.0363383819201999,0.232769160076254,-0.0706726789831406,0.695207141887972,48.4555119882066
XN0064,F1E7,2019-06-20,9280,476213.5,4368813,71,287,5.01479066262543,2.6032921758168,15.101889377171,0.032953203925512,0.23931475290468,5.31507290636732,1931.42368058373,2.04623368014985,34.5377651195564,773,0.0416685659708104,0.0332179820695769,0.243500631486022,-0.104162379955779,1.11693034227531,48.045030220771
XN0064,F1E7,2019-06-21,8795,476213,4368812.5,63.5,280.5,4.80262741818822,2.79522077924485,13.9372257966437,0.0503096903556995,0.374595420267834,5.59016994374947,1781.12326954078,3.55897698782384,35.3945416085265,732.583333333333,0.0405344025569499,0.0367662560614092,0.267100897423237,-0.035456777710535,1.07276664003231,48.7415248242859
XN0064,F1E7,2019-06-22,8803,476212,4368814.5,54.25,252,4.71472322633998,2.66407542840058,15.3123172310524,0.0483141158217968,0.299055842898842,3.35410196624968,2108.91592380889,4.19889481652629,31.8810043129501,733.333333333333,0.0479708596284929,0.0358365753569117,0.212335868232977,0.0733572860679985,0.917197284857629,47.7219927288585
XN0064,F1E7,2019-06-23,10656,476214,4368812,59,238.25,4.86333031213776,2.7012212338829,13.4653222370529,0.0300717944012004,0.19589011433464,2.69258240356725,3256.81109000755,5.96437656224474,29.5216002642412,887.916666666667,0.0611959720127499,0.0416988291272591,0.254960848862303,-0.331597435203219,0.594601108829658,48.5875370337541
XN0064,F1E7,2019-06-24,10702,476213.5,4368812.5,61.25,252.75,4.77209589023169,2.59546520439795,14.8092416719241,0.0417648359192936,0.262894273859448,3.20156211871642,2841.54334280218,11.8247712938479,33.8529678217707,891.75,0.0531598649655716,0.0382578969605089,0.261496283326123,-0.0192699500433318,0.77352342782381,48.4555119882066
XN0064,F1E7,2019-06-25,10724,476213,4368815,58,233,4.54775611881494,2.3531417395902,13.3601541163956,0.0470672865263603,0.314593124509564,5.3851648071345,2997.53659442655,1.69564078944949,33.9487449549836,893.583333333333,0.0559685447478236,0.0372948756146321,0.242668860224332,0.0709092788241542,0.63404168522019,46.7191360854874
XN0064,F1E7,2019-06-26,9749,476213.5,4368815,47.5,193.5,4.12210749054854,2.15188532211451,12.217270417107,0.0370288541963324,0.233313185533286,3.20156211871642,2316.17872647662,13.6210234918347,27.2351522495264,812.166666666667,0.0475678719439032,0.0378860374660311,0.20534769385899,0.011723140748866,0.701705388653919,46.4206643254601
XN0064,F1E7,2019-06-27,10666,476213,4368813.5,62.25,245.25,4.71310316688152,2.40012342901617,13.4388648123382,0.0358873494230606,0.246496926979015,3.20156211871642,2561.87600987477,6.18262282923298,30.6443495192164,888.75,0.0480807590580283,0.0337419643225722,0.223016385085394,-0.0568363775907857,0.875319735530054,47.9271615678167
XN0064,F1E7,2019-06-28,10089,476215.5,4368814.5,66.25,257.25,4.94261206976898,2.49988381304748,14.5844223725163,0.0452713566687081,0.314305472382528,4.74341649025257,2590.58949176486,6.86871059536684,34.3782375216103,840.583333333333,0.0514067791404777,0.035904571609999,0.277178644516767,-0.241438709225543,0.806599239292223,45.675938839968
XN0064,F1E7,2019-06-29,10334,476213.5,4368815,58.5,273.5,4.62303169309136,2.65110286242793,14.0737571147905,0.0263373749889806,0.176619367487819,2.69258240356725,2162.6664249635,17.6769964653179,33.6616215143619,861,0.0418959522413261,0.0307409596866867,0.182004346085032,0.0904557651327868,1.0827564443153,46.4206643254601
XN0064,F1E7,2019-06-30,5946,476213.5,4368818,55.75,236.25,5.16922289707412,2.99722841125716,13.872709564633,0.013514192022924,0.111879772884098,2.12132034355964,891.73801519347,2.80242791061332,28.0693357289688,495,0.0300368315742763,0.0273792488632315,0.274657673699596,0.084468409810548,1.6466278322183,44.0421139101021
XN0064,F1E7,2019-07-01,9765,476210,4368816,64.75,247.75,5.52825863830251,2.96245823861278,16.1988162199421,0.0492908556231448,0.350575267393198,5.31507290636732,1782.61208245227,7.51997049318315,31.3622785797095,813.583333333333,0.0365467783321452,0.030321643976637,0.229767631660221,-0.0954212343058751,1.27517435027348,47.8147660380022
XN0064,F1E7,2019-07-02,8054,476214.5,4368818.5,63.75,279.5,5.20314993885958,3.03161019380467,14.8392908277558,0.0226874338760842,0.189145551687779,3.16227766016838,1320.53412993483,5.97458851911711,34.0240208798568,670.75,0.0328298785815392,0.0266646242377141,0.1832452804818,0.0327224619971781,1.48995466891208,43.0290237424866
XN0064,F1E7,2019-07-03,3023,476218.5,4368815.5,64.25,220,5.7049866951487,3.06532904537864,15.394140337498,0.00844432482693965,0.12071160078186,2.23606797749979,388.915100766154,9.22301936467206,24.772591475175,251.833333333333,0.0257461416155171,0.0244519681541502,0.123356364078747,0.0180905326935798,2.04008473533654,43.2119238372945
XN0065,6C1B,2019-04-29,0,,,,,,,,,,,,,,,,,,,,
XN0065,6C1B,2019-04-30,0,,,,,,,,,,,,,,,,,,,,
XN0065,6C1B,2019-05-01,0,,,,,,,,,,,0,,,0,,,,,,
XN0065,6C1B,2019-05-02,264,,,,,,,,,,,42.7746835707681,4.73804569714192,18.7074973362386,21.9166666666667,0.0328389839978787,0.0554598995489014,0.333495319305007,0.198029635177527,0.873775704379075,
XN0065,6C1B,2019-05-03,510,,,,,,,,,,,53.2272249010524,5.89006631035812,12.1000345089387,42.5,0.0207791840471622,0.0151617669849497,0.126803272137703,-0.321901643011182,0.318486968326703,
XN0065,6C1B,2019-05-04,588,,,,,,,,,,,60.8386346316185,16.7736530021866,20.4207594518331,48.9166666666667,0.0208108539589871,0.0197523174652904,0.114176621053055,0.0167510894372489,0.564674445729458,
XN0065,6C1B,2019-05-05,1063,476237.5,4368787,38.5,171.25,5.14280447893421,4.2859060562908,14.512364756993,0.0567335163375813,0.569822163535514,8.60232526704263,96.3173151581858,17.6283832539781,23.850880225975,88.5,0.0181872594773246,0.0220157575406576,0.210533552284301,0.936969857127087,0.103593962047496,59.0351944040693
XN0065,6C1B,2019-05-06,576,,,,,,,,,,,47.9564413840267,13.8220635442173,14.349379740097,48,0.0166339962094974,0.0179585432915028,0.112191697040189,0.576179027871731,0.402005963036838,
XN0065,6C1B,2019-05-07,215,,,,,,,,,,,19.012655396228,5.59235898452903,7.4698672742884,17.9166666666667,0.0175832622330587,0.0147522702610654,0.0663029124425499,0.277652245495963,0.509817350398127,
XN0065,6C1B,2019-05-08,654,,,,,,,,,,,46.3420832077817,3.65076199120028,6.96232408762206,54.4166666666667,0.014212303166485,0.0116588766707139,0.0779830476237008,0.695601975575117,0.343517879009679,
XN0065,6C1B,2019-05-09,9426,476246.5,4368786,7.5,43,1.67007163128413,1.09987755997128,6.86561595626918,0.0321497516014443,0.186481372724274,2.82842712474619,1183.16382941634,5.14365039149779,13.9391347064035,785.416666666667,0.0251431199704619,0.0176492173160316,0.105438957959792,0.570849665403606,0.0838952287245248,56.1999217235959
XN0065,6C1B,2019-05-10,10224,476246.5,4368786,13,67.75,2.24769545216837,1.34832462763719,6.27738841764502,0.0219882167870258,0.132529283141886,1.58113883008419,1674.17465942005,0.395772626214508,15.9139135905889,851.916666666667,0.0327908965392919,0.0207688529345907,0.125866755524632,0.170821367298016,0.246357614633909,56.1999217235959
XN0065,6C1B,2019-05-11,9846,476247,4368785.5,16,88,2.56645751879523,1.71108711072478,9.1644994356897,0.0339618194364238,0.211801044229124,3.35410196624968,1601.86805843468,1.77848953220926,18.9086763816893,820.416666666667,0.032568046944699,0.0213529227221899,0.132687412935081,-0.0022723041429698,0.569156465110329,56.4995797745642
XN0065,6C1B,2019-05-12,9214,476246.5,4368786,16.25,83.25,2.54120361551346,1.60521520488346,8.07154738958623,0.0250517576149182,0.144911662939107,2,1236.22199150936,0.910026499395938,17.4357969571867,767.666666666667,0.0268637189382405,0.0200722964557593,0.115341378693698,0.0368773132975962,0.624672472996159,56.1999217235959
XN0065,6C1B,2019-05-13,9702,476244.5,4368788.5,28.25,117.75,3.46140776013754,1.91899862133562,11.2044104534914,0.0244266625576162,0.196075606380344,4.03112887414927,1710.12113181439,0.841224430541523,22.0639827416478,808.416666666667,0.0352781712375398,0.0245485320962619,0.167588965231345,0.199243785687085,0.812768027807825,54.6156620097284
XN0065,6C1B,2019-05-14,9506,476247,4368786,38.75,152.75,3.80659484126363,2.28506702698039,11.5270379018554,0.0205585430572209,0.166888867695653,2.91547594742265,1555.76147295908,0.631701949664364,23.0053157854627,792,0.0327553483122942,0.0238069771052141,0.141194943706231,0.0589272823585195,1.03604833051101,56.0288059981743
XN0065,6C1B,2019-05-15,9956,476246.5,4368786.5,34.5,161.75,3.93679780536598,2.52575134005035,15.5717447503668,0.0301615579736856,0.243641969967476,4.7169905660283,1675.99446707089,3.05204678382565,27.6482109310976,829.583333333333,0.0336966720753988,0.02488299907246,0.139989903934354,-0.0905741649179681,0.646863960202586,55.7311025246857
XN0065,6C1B,2019-05-16,9900,476246,4368788,32.25,138.5,3.53646582403132,1.9877486683508,12.1642556354754,0.0284337032899503,0.206898428132356,4.60977222864644,2072.76384178999,1.16150013345642,25.3838185782202,824.916666666667,0.0419082617013443,0.0266960695376295,0.166873692500409,-0.154843275014836,0.628158259525523,54.5090235595028
XN0065,6C1B,2019-05-17,9814,476247,4368786,41.25,155.5,4.38847275465767,2.54883372411026,11.3477695875229,0.0242414358425619,0.155811642494545,2.23606797749979,2220.79305986522,1.42617120960376,25.1124914157164,817.75,0.0452934609934179,0.0280099810272999,0.175421800489195,-0.091655338334343,0.585120021044667,56.0288059981743
XN0065,6C1B,2019-05-18,7620,476247,4368785.5,25,145,4.25514674609303,4.15174982581447,16.8201249377007,0.0349680738804422,0.281426746187444,4.5,1219.1418505211,5.7445657555117,28.9713562646842,634.916666666667,0.0320343143825054,0.028332047119347,0.143485679484506,-0.287919553403045,0.365083807613038,56.4995797745642
XN0065,6C1B,2019-05-19,7340,476242,4368783.5,16.75,80,3.50942416048805,2.05438049187305,11.077517946865,0.0355809746680233,0.2026724024196,2.23606797749979,1281.05271120346,4.11685939122894,18.7334271169838,611.583333333333,0.0349467347392732,0.0231380866790509,0.16668138922821,-0.0419314591318294,0.225520637567062,60.1967205814401
XN0065,6C1B,2019-05-20,8974,476247,4368786,17.5,89.75,2.93154343693115,1.72379942793465,9.44303016413456,0.0339212404388922,0.21767800435117,3,1504.95911554167,7.66583552542834,19.6839768378398,747.75,0.0335716142447691,0.023807149347267,0.152732628939829,0.0668895508459333,0.584011341327854,56.0288059981743
XN0065,6C1B,2019-05-21,8378,476247,4368786,31,151,3.9230596152388,2.53910235031274,12.8970134925236,0.021514345619729,0.156194790779654,2.5,1379.3731932826,5.9132631066413,23.8256038901568,697.916666666667,0.0329592896553696,0.0261587220009002,0.172058222887158,0.0510942767907574,0.78504438674707,56.0288059981743
XN0065,6C1B,2019-05-22,10200,476246.5,4368786.5,45.75,166,4.17828117984895,2.22469857923933,15.1495714844695,0.0160563936543611,0.160237579970431,6.10327780786685,1834.10598162959,5.67716456683635,27.0660548983604,849.916666666667,0.0359898034098727,0.0265313895031308,0.15946754100294,-0.0775835500765956,0.900660633049995,55.7311025246857
XN0065,6C1B,2019-05-23,10147,476247,4368786.5,48.5,177.5,4.49971880314576,2.42991544252097,13.0156829123118,0.031157860903452,0.229071602983617,3.5,1791.34705703745,0.720847325477165,26.6200139658982,845.5,0.035332787862906,0.0249926866953604,0.152489859704897,-0.124104102086904,0.981152103417781,55.5585428935981
XN0065,6C1B,2019-05-24,10243,476247,4368786.5,47,171.5,4.52771997027241,2.31544337790766,10.231850147143,0.0168324237489865,0.117891654822333,1.80277563773199,1800.04304993107,0.642127757352615,23.4938091235463,853.5,0.0351725684415527,0.0247281634191214,0.142293155334136,-0.0865648049957093,0.832261069559657,55.5585428935981
XN0065,6C1B,2019-05-25,10232,476246.5,4368786.5,28.75,123.5,3.37910661258373,1.94845993107193,8.81797913120771,0.0273604670222138,0.184784418811634,2.5,1646.89893241193,0.554954280351577,21.2819938175915,852.583333333333,0.0322190558925327,0.0234491152088389,0.12725207784747,-0.0331962984998716,0.704019591657133,55.7311025246857
XN0065,6C1B,2019-05-26,10291,476246.5,4368787,34.75,135.5,3.65338130543236,2.00582549508192,9.05667949713736,0.0164963635276838,0.113774157003377,1.5,1883.31425611292,1.71540535537411,19.7354886623679,857.5,0.0366323149650557,0.0242550481804459,0.141978097289083,0.0279867116555518,0.721899493070113,55.2628299627855
XN0065,6C1B,2019-05-27,10312,476246.5,4368786.5,52,168.5,4.55186606407127,2.2893704746873,12.4668274222465,0.0204927434369357,0.160818585809693,3.20156211871642,2127.13980363582,1.37715198442624,23.7952943329605,859.25,0.0412830286038594,0.026140652358056,0.176871488281447,0.109442010956037,0.848169953919648,55.7311025246857
XN0065,6C1B,2019-05-28,10354,476246.5,4368786.5,35.75,153,3.78420061406944,2.29775551358157,9.94521176784494,0.0162486384220485,0.107218620640962,1.5,2095.87344164707,1.11675690262831,22.1661310831036,862.75,0.040521199971392,0.026727774268813,0.151962706758864,-0.154122845613412,0.597038029801352,55.7311025246857
XN0065,6C1B,2019-05-29,10200,476247,4368786,46.5,162,4.29184594675205,2.38688924113336,11.3198999365382,0.0287955915383138,0.219701350443556,3.90512483795333,2154.34756915905,2.6149542463255,23.4772978689662,849.916666666667,0.0422770912613455,0.0261631538441457,0.153460625625372,0.0936204891143589,0.61798253910434,56.0288059981743
XN0065,6C1B,2019-05-30,10284,476247,4368787,31.5,132,3.5978226627772,2.08475870385232,9.8378937311014,0.0285426144749872,0.192455135327994,2.82842712474619,2107.58953001469,1.39401303654587,21.6542403968137,856.916666666667,0.0410227499545443,0.0272894668558989,0.161226296390698,0.0429400881615072,0.614529771277872,55.088803538818
XN0065,6C1B,2019-05-31,10170,476246.5,4368787,37.25,138.25,4.01481714778564,2.19400384476339,9.8204847979265,0.0272092292599296,0.202676728451225,3.20156211871642,1671.48879501638,4.55741375694938,21.4787011552796,847.416666666667,0.0328954694148905,0.0232947420577112,0.153187575171293,0.0415069432461109,0.904487705294532,55.2628299627855
XN0065,6C1B,2019-06-01,10389,476246,4368787,47.5,165,4.11701697526952,2.21938701662502,9.5316287574686,0.0166793893154269,0.129834229462574,2,2031.5902484323,1.76881191485605,22.7218841571802,865.666666666667,0.0391407817818401,0.0264218020856753,0.17560793985588,0.182690038976612,0.746929397780379,55.440819579557
XN0065,6C1B,2019-06-02,10175,476246.5,4368787,30.25,148.5,3.46888568674375,2.02141179466791,10.113307858758,0.0308935427571096,0.192889848957982,3.04138126514911,1976.61332085343,8.38600233855482,22.028163392457,847.833333333333,0.0388862982938494,0.025613790370872,0.167986787710267,0.0627647385427351,0.602809111822131,55.2628299627855
XN0065,6C1B,2019-06-03,10032,476247,4368786.5,32.5,139.5,3.70130849345369,2.15611882533371,11.0749181402379,0.0296734283144639,0.182451296892529,2.23606797749979,2005.14485036669,5.25456412492383,21.9356516780528,835.833333333333,0.0400134270152043,0.0261595589768308,0.16064820577323,-0.0398215959025564,0.635716062825914,55.5585428935981
XN0065,6C1B,2019-06-04,9948,476245,4368787.5,39,147,3.79835338061564,2.04804094342823,11.2980896846115,0.0310306706835533,0.210599551463804,3.80788655293195,1804.64950358038,9.36451819910185,24.8841973030677,828.833333333333,0.0363147914759907,0.0248566251406797,0.152638174587545,0.096074404235367,0.776767338442131,55.3454357905529
XN0065,6C1B,2019-06-05,594,,,,,,,,,,,57.8601968422614,2.00735904923684,8.29087527609145,49.4166666666667,0.0195130528384061,0.0121235172846604,0.0612493032668097,-0.256864826547592,0.602392578454325,
XN0065,6C1B,2019-06-06,0,,,,,,,,,,,,,,,,,,,,
XN0065,6C1B,2019-06-07,0,,,,,,,,,,,,,,,,,,,,
XN0065,6C1B,2019-06-08,0,,,,,,,,,,,,,,,,,,,,
XN0065,6C1B,2019-06-09,0,,,,,,,,,,,,,,,,,,,,
XN0065,6C1B,2019-06-10,5549,476245,4368787,30.75,130.75,3.74387936033776,2.13391391270336,9.45270383482042,0.0241287174968376,0.170757568096034,2.54950975679639,1098.36474870586,6.13317555746254,21.2895223169994,462.333333333333,0.0396192178991032,0.0233089797667361,0.146470872498459,0.0663490342133113,0.741166026534042,55.8085358701292
XN0065,6C1B,2019-06-11,10053,476245,4368787.5,39.25,174,4.37220730780479,3.08202695467125,15.6738709815189,0.0406177578763216,0.274634753272566,4.47213595499958,2427.25346817382,6.01810253917148,27.3624079568287,837.666666666667,0.048349850029196,0.0330178772560799,0.218601657186534,-0.0480956121731868,0.13687719775712,55.3454357905529
XN0065,6C1B,2019-06-12,10462,476245.5,4368787,37.75,148.75,4.12172090741856,2.39664451819573,12.083024223919,0.0273923885082047,0.181708193307733,2.69258240356725,2272.67950976715,2.86053960472368,23.4396848869906,871.75,0.0434874326119149,0.0289146926253603,0.163481971492475,0.109661149878157,0.488780569544291,55.6227343431644
XN0065,6C1B,2019-06-13,10284,476245,4368788.5,45,165,4.11851503226355,2.19986570027007,10.3880243360498,0.0203209049168713,0.147181148686843,2.5,2305.15770725744,3.91036874346786,23.0170831930737,856.916666666667,0.0448666451893007,0.02933034778211,0.165960282169384,0.368451365676944,0.739480180930477,54.4211947370107
XN0065,6C1B,2019-06-14,10554,476246,4368787,35,143.25,4.06620971068131,2.44972812959208,11.9234736082007,0.0216360687020859,0.14424079751747,2.23606797749979,2335.35593681675,2.0012871064013,23.0401796029807,879.416666666667,0.0442975682143394,0.0299250725640126,0.171023586225314,0.11716797567802,0.473885671196643,55.440819579557
XN0065,6C1B,2019-06-15,6182,476246.5,4368786,4.75,37.25,1.67262599142835,1.70631682065206,8.14203590239744,0.0170087734353396,0.114625052576207,1.4142135623731,636.164388170075,2.64077202654399,12.9371398670715,515.083333333333,0.0206188276785336,0.01692333019987,0.118454969650173,-0.208131237994287,0.201039145060366,56.1999217235959
XN0065,6C1B,2019-06-16,10104,476245.5,4368788.5,27,119.5,3.22396607695053,1.89261510206534,10.0007209747192,0.0305243977211186,0.186813035477579,2.5,2193.9081678801,4.11228312219885,21.5827012233208,841.916666666667,0.0434734033709747,0.0264981354567016,0.174467029914955,0.0529455919920929,0.323544914794151,54.2306401994886
XN0065,6C1B,2019-06-17,10389,476245,4368788,32.25,141.75,3.55142577402019,2.10368915619524,9.96030839764841,0.0246325390145821,0.179899736174898,2.82842712474619,2173.2748137764,7.12568608779042,22.2125423514566,865.666666666667,0.0418781749874894,0.027502795872087,0.167708068319806,0.244719879846346,0.510229127394345,54.8829832436697
XN0065,6C1B,2019-06-18,10486,476245.5,4368787,27.75,130.75,3.46914663357985,2.13694046485892,10.334393161182,0.0252703580596578,0.165965257928874,3,2063.11182545177,7.25309277797817,21.9195391473599,873.75,0.0393918886634162,0.0297992443302101,0.162863162875117,0.015674439710795,0.515106746938097,55.6227343431644
XN0065,6C1B,2019-06-19,10254,476245,4368787.5,25,130.75,3.11936048733769,1.90137000676689,9.57982070825114,0.0244201310204435,0.144263534271958,2,2172.92162173642,0.946386660544728,20.223083498201,854.333333333333,0.0424319655999915,0.026987621252325,0.16804670120424,0.0697769246713717,0.274633565389862,55.3454357905529
XN0065,6C1B,2019-06-20,10524,476244.5,4368787.5,26.5,122,3.28734778708838,1.94416786482644,11.4796011144278,0.0432671070263866,0.299640036221113,5,1940.85067895088,1.63297470241104,24.2357069526761,876.916666666667,0.036920744354145,0.0268319247293958,0.168867587606324,0.0553622627523292,0.744265499858156,55.5366668337546
XN0065,6C1B,2019-06-21,10463,476244,4368790,45,171.25,3.95133041188932,1.9774414114852,11.1376728369292,0.0247258912255923,0.185139781150502,3.5,1921.4767098583,1.42822499442065,26.1530395081289,871.833333333333,0.0367612475499829,0.0270306465530825,0.151584713396878,0.149102110567575,0.868945716024286,53.4429452552374
XN0065,6C1B,2019-06-22,10450,476245.5,4368788,37.75,162.75,3.80990191580391,2.10953237032683,10.5616081717148,0.0287021383883925,0.199863853742486,3,1948.34636944377,2.24015022890176,23.6477835027231,870.75,0.0373213701436412,0.0275246589262458,0.180757703308888,-0.0181677404031971,0.781476368683428,54.694037605279
XN0065,6C1B,2019-06-23,10662,476245,4368787.5,27.5,118,3.25112609570308,1.79278586546439,9.64947338810266,0.032609707298526,0.197397024272098,2.69258240356725,2523.74516500303,6.08376041193363,22.832338061901,888.416666666667,0.0473901188563013,0.0284263240509831,0.195444199675954,0.401286310593926,0.281117587117954,55.3454357905529
XN0065,6C1B,2019-06-24,10566,476245,4368787.5,30.25,139.75,3.4801967630051,2.17359475674718,10.309873597332,0.0232272356253921,0.160910093776483,2.5,2233.40512617198,4.78859953101106,22.3679197996068,880.416666666667,0.0423115592101485,0.0285381210778201,0.179957959631717,0.203596156927711,0.630740911273382,55.3454357905529
XN0065,6C1B,2019-06-25,10579,476246,4368787,28.5,135.5,3.41062243973456,2.07509898764258,10.9274318151105,0.0306754874458884,0.188984637572946,2.5,2403.92829953998,1.96963046316122,23.1774494736661,881.5,0.0454959564504373,0.0283140811143494,0.163732286313987,-0.135235753228592,0.394113193207102,55.440819579557
XN0065,6C1B,2019-06-26,10524,476245.5,4368787,34,147.75,4.02291844010373,2.38720762955512,12.2685071917254,0.0263227269361096,0.189643996498334,3.35410196624968,2057.4165960651,0.978298798212457,23.5515429831601,876.916666666667,0.0391339368979732,0.0271353016146835,0.154087128856136,-0.0241654336613782,0.617960173420825,55.6227343431644
XN0065,6C1B,2019-06-27,10530,476245.5,4368787.5,35.5,175.5,3.75533811872792,2.33343542996847,11.5969470108833,0.0238572268424454,0.147479107830888,2,2389.97553781199,2.60100456750136,24.554971469781,877.416666666667,0.0454334092002101,0.0300165605514972,0.182634894940723,0.167672263049183,0.484504083159283,55.1580743199847
XN0065,6C1B,2019-06-28,10416,476245,4368787.5,40.25,157.75,3.84904430444967,2.25354330097904,11.6170531324016,0.0263945011934295,0.188735461070496,3.35410196624968,2397.81062061117,2.35157931050189,24.3705370613599,867.916666666667,0.046081849869773,0.0298057208669462,0.219387984184987,0.320338094380815,0.572769755050803,55.3454357905529
XN0065,6C1B,2019-06-29,10538,476245.5,4368787,37,150,3.84726117291495,2.13688226221349,11.2711857023186,0.0331496055764466,0.19723817438387,2.5,2214.63785969369,3.10975699504879,22.4624217394536,878.083333333333,0.0420726038373893,0.0271415623845575,0.189061411541407,-0.128023245636287,0.499004323994534,55.6227343431644
XN0065,6C1B,2019-06-30,10545,476245.5,4368787.5,38.5,150.25,3.77920282877621,2.02737458479284,10.0678858234648,0.031662568756662,0.20817156097756,3.53553390593274,1768.83125294893,9.49924957098188,24.583142233141,878.666666666667,0.033577862146898,0.0243005863817812,0.145551548206613,0.156942167758838,0.843002901452221,55.1580743199847
XN0065,6C1B,2019-07-01,10644,476246,4368787.5,38.5,153.75,3.95427275708532,2.23266483010069,12.0120572495161,0.023861674431755,0.156730526112633,1.80277563773199,2029.89772853805,1.33377177660965,23.3524369106999,886.916666666667,0.0381723063778918,0.0284006868981148,0.211179144829845,0.0752919177928382,0.734946506440605,54.9746219862557
XN0065,6C1B,2019-07-02,10536,476245.5,4368788,33.5,173,3.62627718321684,2.10352286353798,10.7248377519928,0.0285279876654977,0.180155846075118,2.5,1831.30048434348,0.988113156174145,24.1795179858697,877.916666666667,0.034793247111683,0.0274608698602627,0.171272149766575,0.0918531438836903,0.903367665335031,54.694037605279
XN0065,6C1B,2019-07-03,10594,476245,4368789.5,31.25,157,3.41703112844339,1.98970543377728,10.046814773175,0.0252386206482292,0.159947170259068,2.54950975679639,2225.6755036297,1.97094645707937,25.1004905585709,882.75,0.0420591294858981,0.0286069600211817,0.191629090564886,0.0952773696777094,0.435347362825397,53.49967860054
XN0065,6C1B,2019-07-04,10662,476245,4368788,30.5,153.5,3.42669484933716,2.05804251019016,10.4348913799201,0.0366333120790743,0.231468519913926,3.35410196624968,2094.31108475923,0.439426127434331,23.7546867306956,888.416666666667,0.0393187173238829,0.0268947444629352,0.176830441392138,-0.0985725920468399,0.694565416669472,54.8829832436697
XN0065,6C1B,2019-07-05,10652,476245,4368787.5,28.25,142.25,3.3530512421168,1.99234577754103,10.33475477889,0.0322840945127497,0.202764162317377,3.20156211871642,2071.54649731636,6.16173481471637,22.9868848225167,887.583333333333,0.0389259638759955,0.0257486816177979,0.16848422664758,-0.0626330592509489,0.588667905064189,55.3454357905529
XN0065,6C1B,2019-07-06,9742,476242.5,4368779.5,40.75,217,4.61644333913254,3.43360850859022,18.2925304791648,0.0368514159606032,0.262706081784712,4.03112887414927,1787.61224309083,6.09316289639178,31.8351155504255,811.583333333333,0.0367521898790107,0.0304626936900841,0.223044704926674,-0.0652906500932176,0.40098426369128,63.7004267927068
XN0065,6C1B,2019-07-07,10464,476243.5,4368783,25.25,124,3.16903590246539,1.94031812989496,12.8297019735368,0.0347944518185431,0.245300222116508,4.12310562561766,2475.01352674074,6.27725685157377,24.7919801464316,871.916666666667,0.0473822411666706,0.0348876763184043,0.220521435891622,0.0659948988813607,0.224427855769367,60.079183428285
XN0065,6C1B,2019-07-08,10716,476244,4368785.5,26.25,126.5,3.3199273715181,2.03080211298877,12.3085459129184,0.0563977547430596,0.35090916469091,5.31507290636732,2592.11357097095,1.47571090612372,27.7586794484567,892.916666666667,0.0484416497681703,0.0339775517633078,0.221539462163578,-0.132401659944262,0.246065710320162,57.5754037384528
XN0065,6C1B,2019-07-09,10387,476244.5,4368783,22.25,115,2.94800608849364,1.86922259474717,11.8244620008042,0.0402468698526034,0.264239209267786,4.5,2365.87461479851,13.3840045584902,28.5492585138069,865.5,0.0456118539713628,0.0319227652126305,0.221221459001005,-0.107338224639568,0.306401711141635,59.7126459059972
XN0065,6C1B,2019-07-10,5384,476245,4368782.5,25.75,126.75,3.26230947418722,2.05093979419913,10.0321787640056,0.0203712652045947,0.15675140098353,2.23606797749979,925.95987468122,3.08525155208794,21.9436810313388,448.583333333333,0.0344341638895956,0.0272205932730508,0.172906997517208,0.0844789739021749,0.853046422814243,60.0030948706735
XN0066,BA3C,2019-04-29,0,,,,,,,,,,,0,,,0,,,,,,
XN0066,BA3C,2019-04-30,0,,,,,,,,,,,,,,,,,,,,
XN0066,BA3C,2019-05-01,8382,476242,4368809.5,59.25,302.75,8.70396196259868,16.7820688235008,106.263002135229,0.0220905635212981,0.243617891321494,4.7169905660283,1635.30278285402,116.153606247868,127.053124411907,698.416666666667,0.0390531776630276,0.0282985791183104,0.223921952547179,0.192945964788753,0.611583324883153,37.7878775065928
XN0066,BA3C,2019-05-02,8924,476242,4368808.5,46.5,247.25,5.40629102769246,4.16342286073564,19.2444802894009,0.0809796021137881,0.580968395638268,8.5,1505.41781387725,17.7896526938278,37.659663715346,743.583333333333,0.0337552637265129,0.024414789045468,0.153533350206365,0.151951896421041,0.874963705725952,38.5664946902856
XN0066,BA3C,2019-05-03,8712,476247,4368806,45.5,216.5,5.05551973379494,3.28691924697934,17.3066346045336,0.0383748512853391,0.301989054196643,5.1478150704935,1509.51582563503,1.48061038357058,29.6823273865108,725.916666666667,0.0346690312644455,0.024400062486458,0.167595415343222,0.203551947112747,0.716841301762088,37.8181249763884
XN0066,BA3C,2019-05-04,9557,476245.5,4368812,79.5,282.75,5.75994194271684,3.22779135245091,17.3488274347831,0.0285747672244367,0.246511140005368,4.52769256906871,2108.17180708674,5.40333755299421,33.814594874452,796.333333333333,0.0441429123780272,0.0280903407111694,0.17534757540556,0.15312038204098,0.868694771182661,33.6543893087676
XN0066,BA3C,2019-05-05,9216,476241.5,4368809,52,289.25,6.22467813404443,4.87217297845812,22.1833198159989,0.0386263069026301,0.299348144321558,4.60977222864644,1935.98063626933,1.38881195502524,31.8348566859712,767.916666666667,0.0420462686318489,0.0324418635624713,0.204843361949818,-0.132322470036489,0.61171355035873,38.4915990799524
XN0066,BA3C,2019-05-06,8466,476242,4368808.5,90,417.5,7.30273571366056,5.36581032919769,30.3371274241364,0.0386439105436178,0.328837879914818,5.85234995535981,1866.37129016054,6.10992660365298,40.8608781047938,705.333333333333,0.0441214905393241,0.0299722877598344,0.175591109951015,0.0937388438953291,0.868541982203971,38.5664946902856
XN0066,BA3C,2019-05-07,9221,476242.5,4368808.5,52.75,235.75,5.02998188776292,3.12212299277781,19.5635289936664,0.0382337142548615,0.313561963264217,7.15891053163818,2104.62131781502,5.39515352965516,34.0780881828584,768.333333333333,0.0456798813277883,0.0298726579644871,0.177506323255881,-0.0329687696821498,0.64417577561891,38.2579457438396
XN0066,BA3C,2019-05-08,8782,476244.5,4368805,128.25,501.5,10.3020138279392,7.32302971766803,27.5528602536536,0.0180609132816839,0.171953062708626,4.5,2098.76703972371,6.97951513576458,43.6771252148465,731.75,0.0478192580113442,0.0299495184145025,0.171870686283107,0.0261309998146644,0.83183051564614,39.9710132941179
XN0066,BA3C,2019-05-09,7080,476241,4368808.5,49.5,267.25,6.08685230080667,5.50549286591528,23.4441328491251,0.0506492948896907,0.415834236129419,7.61577310586391,1340.36176285102,7.50173518248489,37.4074370131896,589.916666666667,0.0378896471979244,0.026556412037787,0.157410055522441,0.186056804351038,0.448153639342389,39.1954425030555
XN0066,BA3C,2019-05-10,9007,476252.5,4368821.5,104.25,472.5,7.85007440237015,5.87066923400419,27.2313877038229,0.0465874679885411,0.3873056851191,6.40312423743285,1827.35981250092,26.1474457726766,50.6057085867543,750.5,0.040591861255176,0.0297066175061275,0.214844827824913,0.176776003755014,0.757181812970676,21.8569821393577
XN0066,BA3C,2019-05-11,9093,476240,4368813,66.25,351.75,7.09414744390743,4.86526623569093,23.1057798998681,0.0402809932100151,0.302185556346302,5,1667.83526461363,29.0232560261809,47.2066114708544,757.666666666667,0.0367135665005233,0.0248766616477024,0.188948289948511,0.281630379642071,0.652025045789318,36.5432920689048
XN0066,BA3C,2019-05-12,9067,476246,4368812.5,96,383.5,6.73819103554524,4.07180628801728,23.8852777275019,0.0543988583923197,0.443650029246597,7.07106781186548,1794.77319538422,15.6881803026266,41.3060722105721,755.5,0.0396111087578292,0.0258865639391477,0.205938766924152,0.167110733248693,0.989288687886485,32.953579569867
XN0066,BA3C,2019-05-13,8864,476245.5,4368807,77,311.75,6.95640890288103,4.60358591478329,20.6518217323538,0.0215939696236319,0.161569756776055,2.69258240356725,1801.51371620329,8.48536500389931,35.7652513268591,738.666666666667,0.0406630162597202,0.0260173652377965,0.177289418366479,0.26023292685139,0.877239006667321,37.7474774118605
XN0066,BA3C,2019-05-14,9396,476244.5,4368815,93.5,350.25,6.41416203349883,4.0803790879632,18.725299016652,0.0225531838325247,0.19669184226267,3.90512483795333,1966.15725275406,11.3585489044742,38.025243678417,782.916666666667,0.0418795539545094,0.0268811566318577,0.15153122727974,0.199772766703025,0.939696669868105,31.9870855398377
XN0066,BA3C,2019-05-15,9955,476243,4368816,69.75,303.75,5.686104051632,3.83843446990534,17.6131726796235,0.0195051459023918,0.159965529337423,3.16227766016838,2492.42310662755,4.29492027756243,36.3950992434538,829.5,0.050100218452324,0.0303410470303762,0.183703102591606,0.0518716887862426,0.747541010457072,32.3006983757639
XN0066,BA3C,2019-05-16,9804,476248,4368812.5,72.5,273.5,5.36435805593736,2.89135196002932,14.8695205153795,0.0512207669339082,0.400452226954549,5.52268050859363,2681.88697880407,0.495885223064377,33.2956366917324,816.916666666667,0.0547504816816981,0.0324173045932337,0.204608827839543,-0.115389902410598,0.721266064467035,31.7824166141996
XN0066,BA3C,2019-05-17,9648,476245,4368812.5,77.5,293,5.51829413479435,3.2587698853827,17.1367194392311,0.0307176661706119,0.23646010484066,4.03112887414927,2227.08996454457,7.52242976794026,33.4826482152645,803.916666666667,0.046190707785903,0.0288448736242796,0.262314157439571,0.21560266871633,0.743216855768142,33.5685359642338
XN0066,BA3C,2019-05-18,1707,476241,4368813,4,27.75,1.36136124377114,1.33590176653247,6.70610588004789,0.0221313116342278,0.174442538687886,2.06155281280883,132.806822623789,2.11434066409935,11.752941085553,142.083333333333,0.0156129711387192,0.0121464310400056,0.0696734873746447,-0.264174430029501,0.376497466138329,35.8399776076769
XN0066,BA3C,2019-05-19,5983,476241,4368813,5.75,70,5.65172093935789,19.7935670440331,104.51582618285,0.0923111758552798,0.602571213091688,10.3077640640442,746.046664926278,99.9171520029672,121.610388151408,498.5,0.0249715185081922,0.0210951864837332,0.229357779787457,0.435086757358827,0.185364366170852,35.8399776076769
XN0066,BA3C,2019-05-20,8578,476241.5,4368813,12.75,108.75,2.88467078143673,2.64673998043302,21.0754897086642,0.055292647820665,0.395633842328371,9.82344135219425,1094.30981533475,21.0186017932007,33.6835190200654,714.75,0.0255496084905843,0.0206213933154119,0.2017860428473,0.258649234941859,0.544456960459228,35.4936599234501
XN0066,BA3C,2019-05-21,9647,476242,4368813.5,36.25,170,4.78130980997462,3.15262405176394,15.6271830271194,0.0368906178112423,0.294811590419779,4.60977222864644,1416.12900157088,3.83700693100078,26.8831602952485,803.833333333333,0.0293831704113284,0.0207350166687765,0.136483579301859,0.0966320224763477,0.769879084960359,34.7867845809726
XN0066,BA3C,2019-05-22,3128,476245.5,4368813,36.75,126.25,3.70212055490776,1.97341371659126,9.25327721055564,0.0187148073567952,0.135785196817445,2,638.376548357777,9.64174241453157,20.4855619755086,260.666666666667,0.040831532236532,0.0235892075848467,0.13399592602675,0.113571136024765,0.761922245505819,32.8658955986829
XN0066,BA3C,2019-05-23,9511,476241.5,4368817,34,118.25,4.40956761962708,2.67260094117752,16.5274924696936,0.0193590240997634,0.165564879311477,5.5,1753.04623554455,17.7517731789779,24.3762944830208,792.5,0.0369041455982565,0.0226242242032773,0.201035376448699,0.454297909517103,0.585855737355795,32.7108023409892
XN0066,BA3C,2019-05-24,9715,476242.5,4368816,38.25,131.25,3.91739285887159,2.07164213907781,11.7790286470749,0.0250857076315703,0.182598548434027,2.91547594742265,1868.31601694843,1.51232665309215,21.8327723458918,809.5,0.038491950003927,0.0226633814249343,0.128005955741864,0.369531297193637,0.673530571231276,32.6579119926447
XN0066,BA3C,2019-05-25,9658,476241,4368816.5,48.75,171.25,4.48042232508221,2.51849323677228,13.7294633100279,0.0221976345170505,0.161456674686007,2.91547594742265,1847.89026977943,2.81469629083609,24.8782068618583,804.75,0.0382962326302275,0.0230766264240492,0.136386155421208,0.383980050689786,0.732580279334068,33.4167039528108
XN0066,BA3C,2019-05-26,10044,476241,4368817,45,151.75,4.43459742681012,2.54328840520559,13.04539144377,0.0281658332092591,0.191170204933012,2.5,1878.04536863724,3.01621802250389,23.6415758010064,836.916666666667,0.0374244063334554,0.0234255929713457,0.137801243849989,0.500950930198802,0.768707506555963,33.0862613474009
XN0066,BA3C,2019-05-27,10147,476244.5,4368815,40.75,148.5,4.00509054596095,2.26094768566249,9.96072406373523,0.0176292574628945,0.122336156084348,1.80277563773199,2069.15301840292,5.40914696389493,22.7870130882686,845.5,0.0408152617630549,0.0248064248006548,0.170979749285096,0.493548634426721,0.647308074563687,31.9870855398377
XN0066,BA3C,2019-05-28,9932,476243.5,4368814,35.5,123,3.56093441778856,1.87945410973164,8.88434798797754,0.0144841836755789,0.0982765339136907,1.4142135623731,2203.08008314237,0.184744390064391,20.730494198025,827.583333333333,0.0443952179479869,0.0251274978619088,0.145038350343924,0.326240409330218,0.543128355913812,33.3995908341698
XN0066,BA3C,2019-05-29,9907,476244,4368813.5,37.5,130.25,3.82693655775695,1.99797553732245,10.0658366497318,0.0177924879893012,0.130369226304256,3,2094.4587147599,6.52602626095131,22.5495644593241,825.583333333333,0.0423096236635467,0.0232394532981514,0.138361600726887,0.370294487552942,0.526524286659918,33.441052328747
XN0066,BA3C,2019-05-30,9739,476243,4368813,45,148.75,4.0555238859196,2.15123980265985,10.0540781701938,0.0146492358164644,0.114944158323159,1.5,2237.53065989367,5.11025982872996,23.7382938935811,811.5,0.0459834723098962,0.0256380020980078,0.147526338747859,0.437606725061063,0.666193004988796,34.4773490032192
XN0066,BA3C,2019-05-31,9236,476242,4368812.5,36.5,125,3.78415995369245,2.07785441647403,10.0563667611453,0.0177827734333112,0.123269538917328,1.80277563773199,2004.72183560853,8.51153720742794,22.0734318379677,769.583333333333,0.0434430786825924,0.0261703384618322,0.191653505662252,0.142909336655821,0.617618698462473,35.518603684908
XN0066,BA3C,2019-06-01,9801,476242.5,4368812,41.5,154.25,3.92765322572855,2.15178426436801,13.1910462400862,0.0274589918958928,0.221050387388137,5.3851648071345,2194.84787477637,6.90001690925242,23.7470207602609,816.666666666667,0.0448202218561735,0.0255593171427593,0.136734114434076,-0.00310090748859166,0.650679885535134,35.557594416518
XN0066,BA3C,2019-06-02,7462,476243,4368811.5,26.25,96.5,3.44430729854843,2.11229836618587,11.3997015780221,0.0273450310444565,0.214464945826537,3.90512483795333,1665.83315358409,0.756493724102667,19.8454126668636,621.666666666667,0.0446954469995179,0.0265505508981365,0.151245281431344,-0.229587041769689,0.322565756456049,35.6105859773976
XN0066,BA3C,2019-06-03,9569,476244.5,4368812,40.5,125.5,4.62154865171755,2.46652710456584,10.7220235127828,0.0352626639134661,0.265431232127327,4.03112887414927,2136.51185252299,2.40002353467237,21.7135208625803,797.333333333333,0.0446866924596021,0.0245207939886017,0.166206438142419,0.333282234048661,0.588866912006329,34.2713600556002
XN0066,BA3C,2019-06-04,9963,476244,4368814.5,46,147.5,4.1524219091823,1.94193838738806,10.4728048126786,0.0289761393062249,0.193470221724029,2.82842712474619,2489.46565389541,3.65496260709704,23.7361804979217,830.166666666667,0.0500096759613375,0.0274344952894034,0.152670694107067,-0.174714311475732,0.6936670116807,32.6933197245466
XN0066,BA3C,2019-06-05,300,,,,,,,,,,,37.6067764350593,4.16385413079905,12.7823718486079,24.9166666666667,0.0251418706421206,0.017712183969968,0.0898079076874009,0.848817185793685,0.381094094580598,
XN0066,BA3C,2019-06-06,0,,,,,,,,,,,,,,,,,,,,
XN0066,BA3C,2019-06-07,0,,,,,,,,,,,,,,,,,,,,
XN0066,BA3C,2019-06-08,0,,,,,,,,,,,,,,,,,,,,
XN0066,BA3C,2019-06-09,0,,,,,,,,,,,,,,,,,,,,
XN0066,BA3C,2019-06-10,5460,476241,4368812.5,52.75,172.25,4.42554062449472,2.27992306187007,11.7808456631911,0.0270404263323467,0.183345660961667,2.12132034355964,1274.37447169374,2.84353323443503,23.2696802551566,454.916666666667,0.0467107193406875,0.0247782947492046,0.166291890539216,0.172769616922573,0.897433170517179,36.2005443058535
XN0066,BA3C,2019-06-11,9708,476240,4368813,26,121.75,3.62434648089307,2.00050040531481,9.53994533093748,0.0306687930939309,0.199119546283448,2.54950975679639,2293.7210450173,1.71912961598916,22.3665959312252,808.916666666667,0.0472980754456237,0.0306736592757076,0.170779173526703,-0.299628757278117,0.340475411816053,36.5432920689048
XN0066,BA3C,2019-06-12,10211,476239,4368814.5,47,150,4.28381233621882,2.11014134827331,9.94930924749985,0.0181997588661657,0.122761164162194,1.80277563773199,2170.21478727251,10.9920111158457,22.0520627765504,850.833333333333,0.0425352710330186,0.0241596728515274,0.166516898171164,-0.229535884944585,0.84159898828958,36.2407802921506
XN0066,BA3C,2019-06-13,10171,476239,4368814.5,55.5,172,4.69911141805431,2.30116763644119,11.3339859118487,0.0178965283653149,0.126790955116831,1.80277563773199,2348.97669372906,5.01722140513365,24.6721866709013,847.5,0.0462216699929734,0.027705362614015,0.191789875439164,-0.0613512169326117,0.738503814489526,36.2407802921506
XN0066,BA3C,2019-06-14,10096,476243.5,4368813,66.25,180,5.14381517431309,2.63421770725474,12.3866931841716,0.0112956630906664,0.0981310397022447,1.5,2428.21137108341,4.19979381515666,25.4685238876311,841.25,0.0481344038437426,0.0291228390069127,0.166095741257338,0.116255255127844,0.693105773068564,34.1465004668491
XN0066,BA3C,2019-06-15,5820,476237,4368816,5.5,26.5,1.32186895132062,0.818874359932413,5.55628197858127,0.026316984598524,0.175251354112876,2.82842712474619,600.697384076567,4.69041952462394,10.7751495515149,484.916666666667,0.0206741242843492,0.0126742309933037,0.083075641763267,-0.106046637260282,0.201167820149995,36.5060648851788
XN0066,BA3C,2019-06-16,9993,476244.5,4368813,48.5,152.75,4.75041055547544,2.6240434661621,13.9344351657752,0.0222178136414015,0.189236261295073,6.51920240520265,2363.31099550149,14.3342052267428,25.6458237341338,832.666666666667,0.0473354034047719,0.0281491663193426,0.21350971649915,0.241627419093418,0.464063560061452,33.4973923435545
XN0066,BA3C,2019-06-17,10127,476244.5,4368813,58.75,171.75,5.00847404526179,2.6940918426431,11.9291294672078,0.0227294091491635,0.21244560551865,4.30116263352131,2201.42503835898,3.18054489189863,25.3445042063353,843.833333333333,0.043504317563695,0.026738105561785,0.169417276623915,-0.0449700690306089,0.715387579693003,33.4973923435545
XN0066,BA3C,2019-06-18,9984,476244,4368813,46.25,151,4.49680085726395,2.52431285538804,11.6431316266383,0.0215901278926676,0.166829033643329,2.82842712474619,2219.52457318091,7.72784422508305,25.6467853452435,831.916666666667,0.044499974444426,0.029056632640242,0.177321272421446,0.0687785478822856,0.492656152374373,33.8198077164149
XN0066,BA3C,2019-06-19,10092,476242,4368814,51,166.75,4.14541967030831,2.02591819016458,11.2400237282779,0.0261659747732947,0.175580475925725,2.12132034355964,2710.69271764767,1.53907117889765,23.9191488220001,840.916666666667,0.053763125187497,0.029400522351713,0.183872737207753,-0.0108365070872877,0.456070117278403,34.4259345314214
XN0066,BA3C,2019-06-20,9360,476239.5,4368813.5,51.25,178.25,4.23201631452087,2.06791511713952,10.8605289467567,0.0312636041423625,0.21299823017264,2.69258240356725,2298.49378870198,7.09047804762607,25.5174756347782,779.916666666667,0.049153430763602,0.028405667278078,0.164847601541018,-0.460310994028022,0.605216006991591,36.5532608978905
XN0066,BA3C,2019-06-21,6546,476245,4368810,32.75,125.5,4.11841025810864,2.42160207261168,11.6474177925708,0.0194145627111189,0.133577814189985,1.80277563773199,1111.94772769412,12.2104406888676,22.623722433552,545.416666666667,0.0340048901829644,0.0219524516286741,0.155555576538394,-0.0299654166548409,0.491841926252309,35.5559231688403
XN0066,BA3C,2019-06-22,9344,476240,4368814.5,48.5,188,4.22763407890398,2.25403838256026,12.9649585968075,0.0201225775112847,0.15560333905775,2.5,1839.00529113063,1.52734424577496,26.8111214862285,778.583333333333,0.0393957781831458,0.026774891097003,0.188377983184162,-0.0168454508374383,0.619036809323089,35.5033231665633
XN0066,BA3C,2019-06-23,9672,476242,4368813,50.5,156.75,4.33003603626329,2.25531626580063,11.8486034152382,0.0160836377826616,0.132874651664049,2.91547594742265,2881.32891543686,1.14806822613526,23.5517776193946,805.916666666667,0.0596371599993746,0.0338065118418693,0.189893608253535,0.311215976425718,0.220569289897748,35.1510425820384
XN0066,BA3C,2019-06-24,9120,476239.5,4368814,58.5,208.5,4.81643793526328,2.36299626092219,15.4437975013869,0.0269577318177378,0.255839213668319,6.18465843842649,2104.73913793068,5.86065554197152,30.527958699519,759.916666666667,0.0461957684077317,0.0289237793705471,0.194481476253646,-0.0399679715438834,0.550625104750972,36.210018905656
XN0066,BA3C,2019-06-25,9003,476244.5,4368813.5,43,141,4.605633412625,2.34762627073571,11.7044190222644,0.0142794120791136,0.100771448801213,1.80277563773199,1928.554690222,10.576221512499,21.5085885107809,750.166666666667,0.042881574615314,0.0263054895475954,0.167057029509362,-0.376197265315079,0.459217148801364,33.1149495046685
XN0066,BA3C,2019-06-26,8208,476244.5,4368813,58,198,4.91558745304614,2.45544901971152,13.3786229852981,0.0278858791260273,0.240226852632,3.5,1894.32010589902,16.1933831829435,28.2223897232371,683.916666666667,0.0461967521753768,0.0305417730789913,0.161964489131732,-0.12580385588279,0.551622711215998,33.4973923435545
XN0066,BA3C,2019-06-27,8264,476246,4368811,52.75,255.75,5.31139745152836,3.32848367012723,14.5486981923548,0.0151548269659573,0.152573636036947,4.52769256906871,1521.69249419089,10.9482227050294,29.0197324498682,688.583333333333,0.0368728883578547,0.0253638075218769,0.246549891568862,-0.471524515149686,0.391026263475929,34.1594005484787
XN0066,BA3C,2019-06-28,8074,476246.5,4368811.5,61.75,187.75,6.84099284497203,3.76177659640759,16.1195486205283,0.00882864557236661,0.0910123583680518,1.58113883008419,1762.18292882227,1.81793630054165,24.9846805527236,672.75,0.0436841250808847,0.0287453740688854,0.214370534659704,-0.163013356992644,0.512957080473765,33.4616964984274
XN0066,BA3C,2019-06-29,8410,476239,4368816,68.25,199.5,4.77425168183221,2.14978558623064,11.1009543732946,0.0225828922621746,0.189497400959833,4,2125.47841831735,12.7775053274707,26.7020278634501,700.75,0.0505826070508947,0.0276503700346193,0.158422896647739,-0.0792203578016275,0.634088716934289,35.151756325568
XN0066,BA3C,2019-06-30,8697,476245.5,4368811.5,68.75,234,6.40318329224233,3.45273127170961,16.6355824983414,0.0398165898502195,0.283509132735856,5.5,1904.5598717433,10.4068781598828,32.2588264593012,724.666666666667,0.0438310771738446,0.0284769238030547,0.174205538973602,-0.161921172562381,0.744858300674313,34.0528021294485
XN0066,BA3C,2019-07-01,6919,476238.5,4368818,60.75,183.5,5.4064582609046,3.01325409831897,12.4927299164186,0.0167427821605277,0.1650954241925,3.53553390593274,1433.14618691851,10.6891523362863,25.5531475884378,576.5,0.0414652682080981,0.0269728083161965,0.16602539563753,-0.0817193494485768,0.395511882661929,34.0255965477765
XN0066,BA3C,2019-07-02,8147,476240,4368813.5,54,194.75,4.55720398734409,2.43354168888818,14.042792983313,0.0321989668078115,0.258195737503226,6.9462219947249,1680.11899758589,5.3089038861763,30.4405953950986,678.833333333333,0.0412691006507675,0.0292103540594025,0.306713674350011,-0.00649637440578612,0.699487055563838,36.1930488092948
XN0066,BA3C,2019-07-03,8376,476241.5,4368814,61.5,196.5,4.57791301360957,2.28056348802709,11.9514993234094,0.0295872902274857,0.270415398471864,5.1478150704935,2364.82792303899,3.12023358547612,27.6788730295892,697.916666666667,0.0565134075924009,0.032359945162445,0.1879608886883,0.114124937225469,0.452119973904639,34.7756965209751
XN0066,BA3C,2019-07-04,8842,476245,4368810,53.25,188.5,5.98585942191455,3.5836708937369,16.8704498951123,0.0259215902992692,0.182762673722135,3.20156211871642,1907.22696872389,8.74190384409196,25.6405385019719,736.75,0.0431771143991795,0.0284295933580081,0.163804668506051,-0.123186446851981,0.560247108483083,35.5559231688403
XN0066,BA3C,2019-07-05,8376,476240,4368813.5,55.25,229.75,4.64110372670624,2.70145717945963,15.6595562436604,0.0476517550537056,0.361048341340613,5.5,2332.45564223751,11.2296928881758,32.605672505096,697.916666666667,0.0557548520643721,0.0332007125881782,0.183304987973314,-0.044310551922604,0.38622632319345,36.1930488092948
XN0066,BA3C,2019-07-06,7758,476243,4368813.5,86.75,307.75,5.82015878096953,3.0874103980537,16.7589213638296,0.0182955816101277,0.140970858721605,2.12132034355964,1929.18540619983,13.5813623831607,30.6316514780512,646.25,0.0497708162525949,0.033880972938139,0.208483760195909,-0.0805723480025777,0.718964729474822,34.1058965747639
XN0066,BA3C,2019-07-07,7244,476244.5,4368809,106.75,342.25,8.50987235922423,4.76096036969786,21.423662311653,0.033962725309541,0.266753764837052,4.7169905660283,1791.70587201711,6.17988912590733,34.8355897678281,603.583333333333,0.0495178105362332,0.0354700645061678,0.246254783599541,0.0256939830980895,0.502923270545795,36.6589497774867
XN0066,BA3C,2019-07-08,8983,476243,4368813,63.75,239.5,5.44983912060448,3.12044101500123,16.3987810310201,0.0459960254296887,0.361031152774785,4.92442890089805,2393.03196031206,1.83776145697206,31.8666858536249,748.5,0.0533251511190968,0.0329882073831407,0.199593392479606,0.25000942313932,0.38094888973052,34.4773490032192
XN0066,BA3C,2019-07-09,8470,476243,4368813,84.5,282,5.46841629222798,2.90092779905525,20.5819958547177,0.0200471943743596,0.228024208702665,10.1242283656583,2357.46279712143,9.93419460179632,36.573845812342,705.75,0.0557368374637512,0.0369888683931029,0.389777799510822,0.0841538262615829,0.399234218315134,34.4773490032192
XN0066,BA3C,2019-07-10,9297,476241,4368814,77.25,294.25,5.29029016362949,2.83149162758692,12.975443318253,0.0206065589850642,0.167737876773356,3.16227766016838,1750.99412314793,1.3003207667359,31.7851037047711,774.583333333333,0.0376954654147943,0.0289080334380146,0.194078213229549,-0.0110867114561454,0.84697331077006,35.1290929099545
XN0066,BA3C,2019-07-11,9204,476237.5,4368813,46.5,214.75,4.96596521533666,2.83424166241844,15.418586238758,0.0548960399758593,0.390694076950073,5.8309518948453,1688.25939077952,7.51784981344535,34.4018859309526,766.916666666667,0.0367218559060741,0.0255941233883375,0.220941926241885,-0.167045431938358,0.623994994744693,38.3592582829691
XN0066,BA3C,2019-07-12,5649,476238,4368811,76,292,6.22871117748912,3.36025570079395,17.5579532629462,0.0276497044836533,0.230635017847967,3.80788655293195,954.190238447803,10.0541431483462,32.7836918123431,470.583333333333,0.0338143822530937,0.0281606977945928,0.154946472856571,-0.189461547181725,1.1585385513303,39.3716934909767
XN0066,BA3C,2019-07-13,6915,476241.5,4368816.5,74.25,265,5.01318975966976,2.44408083181607,12.4621807275782,0.0144969734624037,0.107093459107971,1.80277563773199,1688.37188476872,5.85822721683135,29.6485657813184,576.166666666667,0.0488639511400623,0.031075922222622,0.177813788523058,-0.13361228954943,0.957277232392119,33.0449996657974
XN0066,BA3C,2019-07-14,5577,476241.5,4368810,72,241,6.16277772408799,3.03596771911461,15.8551989467246,0.0262102421429801,0.205256746186715,3.16227766016838,1078.6542842444,9.10830391105863,29.048003995472,464.583333333333,0.0387092272618636,0.0254479832082818,0.144121412417512,0.067934932371235,1.04423669469758,37.7246918276243
XN0067,1227,2019-04-29,0,,,,,,,,,,,,,,,,,,,,
XN0067,1227,2019-04-30,0,,,,,,,,,,,,,,,,,,,,
XN0067,1227,2019-05-01,7432,476248.5,4368796.5,4.25,24.75,1.58709139034677,1.79012824598818,8.1851144579934,0.0070389812296804,0.0647259211171419,1,176.210304541834,4.36805673428003,11.5815165073166,619.25,0.00474355410831112,0.00361441169238736,0.0313382409883736,0.0788622093986992,1.70692394957385,45.6906021580189
XN0067,1227,2019-05-02,8934,476248.5,4368796.5,4.5,25.75,1.27348884870526,1.00664971481504,6.68584863153995,0.0371535553727522,0.239036468734596,2.91547594742265,227.732113087447,1.63284618809124,11.7312221793575,744.416666666667,0.00509963958904608,0.00334638080957669,0.0246286777833078,0.00466429864087561,1.82844668341416,45.6906021580189
XN0067,1227,2019-05-03,8579,476251.5,4368793,9.5,38.75,2.77977290729228,1.69061305948829,7.19820152557445,0.0197375483301954,0.188225280852027,3.5,244.514635313282,3.66430034854233,14.534168853906,714.833333333333,0.00570179612655657,0.0037214737925813,0.031541082595541,-0.0310213819789154,1.91309145654458,47.955546253461
XN0067,1227,2019-05-04,9033,476248.5,4368796,5.75,38.25,1.6219764225424,1.35089000729438,6.51310125942856,0.00658695892837374,0.0598548546511123,1,246.685334026013,0.611883575093362,10.7336162492973,752.666666666667,0.00546343800586222,0.00372210397960399,0.0242973358441597,-0.00595058151817605,1.7983930412584,46.1530772395909
XN0067,1227,2019-05-05,8901,476248,4368796.5,5,24,1.23127280916644,0.757173222318932,4.35027492361724,0.00956779585483679,0.0735803300774715,1,289.864699141433,1.97442904920938,8.85691958769676,741.666666666667,0.00651489558683396,0.0043179057735915,0.0279956574716997,-0.0691813491002914,1.68797094710043,45.8839321083058
XN0067,1227,2019-05-06,9199,476248.5,4368796,17.5,56,3.22427916813391,1.79628368124552,7.27740262709162,0.0171310736903195,0.114244417206481,1.4142135623731,395.224012732628,1.12344352323199,13.2011793469901,766.5,0.0085941608156549,0.00615963626758476,0.0289908391695851,0.0795593989902972,2.04029712091522,46.1530772395909
XN0067,1227,2019-05-07,9404,476250.5,4368794,7.5,38.5,1.87252303939724,1.38162946475039,6.2620096969623,0.0158048411423939,0.116742151043854,1.58113883008419,364.641173412521,1.15717184076364,11.4027603608917,783.583333333333,0.00775660147956143,0.00477307429292621,0.0300557207741184,0.0726736734588526,1.70765146299052,47.320099223689
XN0067,1227,2019-05-08,9240,476251.5,4368793.5,11.5,41.75,2.48350803673747,1.58291523894991,7.25597072127019,0.0103377505714471,0.0878249950043312,1,380.044058180278,0.524527638278062,11.4051053146658,769.916666666667,0.00822783997456017,0.00558368771564305,0.0348179274689706,0.0505334103171358,1.8934609106886,47.4790375149555
XN0067,1227,2019-05-09,7368,476251,4368793.5,6.5,31.75,2.1199530758455,1.83326374153996,7.82427826355089,0.0169814776302786,0.196989451425357,3.20156211871642,264.800465879177,2.72063245749388,11.052425300129,613.916666666667,0.00718986014741558,0.0055589713976464,0.0489100807181869,-0.00513984024056697,1.61512333851478,47.6336341622577
XN0067,1227,2019-05-10,8868,476250.5,4368794.5,7.5,33.25,1.78258026498147,1.18054713106236,5.16611365576816,0.0196929953443374,0.148982816630184,2,308.203201438234,0.201842422018557,10.3446444115819,738.916666666667,0.00695254060415121,0.0045548129754044,0.0229117816373469,0.00101666561598902,1.66210518747153,46.8478001342485
XN0067,1227,2019-05-11,9177,476250.5,4368794,9,40,1.81482733295931,1.06327577076977,5.9544813101876,0.0303323720220625,0.210426424777123,2.82842712474619,284.924125114573,0.564527356594823,12.0571866571893,764.666666666667,0.00621053986921208,0.00426106759398637,0.0280510116580296,0.0431933832185979,2.35958754283905,47.320099223689
XN0067,1227,2019-05-12,9116,476247.5,4368797,18.75,57.75,3.16373301615965,1.92559035212872,8.33584553039939,0.00759873121720478,0.0788866825358135,1.11803398874989,356.386904723927,1.22845842828844,12.9899656163998,759.5,0.00782047019361272,0.00485157137316024,0.0285624650042296,-0.0355982381344747,2.23948107311232,45.6241593101241
XN0067,1227,2019-05-13,9404,476249.5,4368795.5,19.25,66.75,2.92533471928766,1.74748370596482,8.2174452763513,0.0115360784107017,0.109986563084287,1.5,420.920664591639,0.255484804668177,14.1629772194507,783.5,0.00895363567551874,0.00610320700143726,0.0373861443306103,0.046443245540459,2.46035971157356,46.2512027031776
XN0067,1227,2019-05-14,9067,476248.5,4368796,54,245.25,13.4300990609892,16.2054076894724,43.6881988110512,0.00845678499279405,0.142791940292709,3.53553390593274,367.911722974998,6.7665498055144,50.445915574164,755.416666666667,0.00811501139680687,0.00557153354573189,0.037966377812906,0.0693706381781586,2.68798679157531,46.1530772395909
XN0067,1227,2019-05-15,9765,476273.5,4368781.5,49.75,228.5,9.98940576608284,11.5900958828706,33.6202335861697,0.00954342353851542,0.118932260571107,2.91547594742265,389.451380856893,31.5822615207264,43.0986211131698,813.666666666667,0.00797745211030559,0.0051947303598838,0.0304661507942639,0.0322196902256061,2.18901989930784,56.5696798909129
XN0067,1227,2019-05-16,9912,476275,4368783,17.75,70.75,2.59576479971271,1.56731358395405,7.57397747164929,0.019608733280183,0.137062311699154,1.58113883008419,418.904558562822,6.01039568121459,17.1656788769708,825.916666666667,0.00845416823503067,0.00560754654211375,0.0356372107166888,0.0672488076098955,2.38085700786515,55.1133817064115
XN0067,1227,2019-05-17,9807,476275,4368786,13.25,66.25,2.76946809607631,1.79436055439446,8.66566223153922,0.0253478727665063,0.155856131981485,1.58113883008419,430.814148022234,5.68636137108974,15.4650064378033,817.166666666667,0.00878700687316971,0.00558979845071236,0.0302306080533443,-0.0130337060600076,2.53716649862198,52.1162639141947
XN0067,1227,2019-05-18,0,,,,,,,,,,,,,,,,,,,,
XN0067,1227,2019-05-19,3943,476274.5,4368786,2.25,10,0.614985513267599,0.380810660394004,2.4784513578257,0.0104161977712061,0.0851360501834649,1,64.1922286082218,1.50702144887861,4.81612726520609,328.5,0.00325694536290363,0.00227246797554953,0.0136108601498166,-0.0357192815491131,1.64602621615462,52.0961252352943
XN0067,1227,2019-05-20,7610,476274.5,4368785.5,6,40,1.91622162528357,1.77446750200294,7.40039559148592,0.0134224958638139,0.103098887212281,1.58113883008419,169.661892637454,1.28383468538954,10.9896514186896,633.833333333333,0.00446086428476974,0.00283748789229563,0.0178233075634674,-0.0520875065506181,2.1066002641937,52.5958133091907
XN0067,1227,2019-05-21,5954,476274.5,4368786,16,59.25,3.43243332397083,2.35761603743537,9.7028691275553,0.0135628943948275,0.174564683388362,3.80788655293195,177.07072601799,2.93735027168135,15.0803480256341,495.916666666667,0.00594814556838556,0.00495434727565969,0.0338115296895381,-0.0423366382436833,3.10812002791426,52.0961252352943
XN0067,1227,2019-05-22,8997,476278,4368783.5,26.25,90.75,3.6855449494485,2.17043668619635,10.4015619359536,0.0032867697912488,0.0423739816985756,0.707106781186548,429.169572370997,7.73608187757082,15.9474766940021,749.5,0.00954236092187635,0.00634865559256673,0.0304033567491702,-0.00077644840653164,2.67409264942316,54.8248459099336
XN0067,1227,2019-05-23,10077,476274,4368782.5,23.75,85,2.878157674341,1.38067587503285,7.12975985509701,0.0165424714508122,0.103166613044416,1,450.374118527185,3.0009580512957,16.5292793622386,839.666666666667,0.00893981585614966,0.00565592095520506,0.0367005855169889,-0.0141523658992342,3.04649843748125,55.579679349159
XN0067,1227,2019-05-24,9240,476276,4368783,34.75,130.25,3.82082654223756,2.18477997454579,9.76982729530107,0.0209789482589842,0.179650815731814,2.69258240356725,342.408500895731,6.31622626966585,18.4921820210053,769.75,0.00741306908416978,0.00558517342347392,0.0331047389114675,0.0765629697173008,3.28068557625859,55.1650454799201
XN0067,1227,2019-05-25,9897,476274,4368782,23.25,99.5,2.96069716497079,1.75304509813922,9.83933898626607,0.0229764748979668,0.187329872051371,3.04138126514911,448.010151687779,3.80424450814958,21.4891048651804,824.583333333333,0.00905472329109704,0.00535481125774598,0.0334180471744571,0.0427266586285194,3.16954376817906,56.0795334295776
XN0067,1227,2019-05-26,10284,476276,4368783,33,109,3.51299904272019,1.69201375241767,8.32869369420629,0.00678512004988837,0.0591904170128922,0.707106781186548,502.274752412821,7.10375734738727,18.1506917329779,856.916666666667,0.00976907470292041,0.00564305010938479,0.030095112915331,0.0974228098860488,3.27036603456424,55.1650454799201
XN0067,1227,2019-05-27,10197,476273.5,4368779.5,26.5,87.75,3.90528815901018,1.99572768945753,8.59680390986857,0.0160315376980163,0.129458262161582,1.80277563773199,444.645425413293,4.96971598771962,17.2727003822089,849.666666666667,0.0087220814036569,0.00511182466133742,0.0284702972203986,0.0759727882276902,3.07694061766664,58.5694624822137
XN0067,1227,2019-05-28,10091,476273.5,4368780,25.25,88,3.56163757465448,1.90501983317214,8.12764099229711,0.0139712201240907,0.10572337417617,1.58113883008419,395.821800628885,2.15986269325491,16.924683389087,840.833333333333,0.0078460242129589,0.005122524971439,0.0281103539194769,0.0542344213948647,2.90973977545199,58.0695154304878
XN0067,1227,2019-05-29,10176,476272,4368782,14.5,73.25,2.52386458975436,1.55393905910918,7.19392945115244,0.0146321575056047,0.115642131216017,1.5,417.084357202449,5.49907680464765,15.6183332180261,847.916666666667,0.00819842002205404,0.00488222764094786,0.0305257688408873,0.00319938220921181,2.93085631303547,56.0670961465726
XN0067,1227,2019-05-30,5565,476275.5,4368779,26.25,86.5,3.95323950668291,2.17288375468679,9.50794554655606,0.00770359058268962,0.093045121126105,1.58113883008419,203.282228595805,5.34695917827341,14.971633772136,463.583333333333,0.00730783570206176,0.0054123357635,0.0246424556922853,-0.0380262357279795,3.05606304174505,59.1319714532611
XN0067,1227,2019-05-31,7642,476273,4368779,36.75,122.25,4.06897391182497,2.11646119706674,9.18881542241637,0.00307976104500559,0.0411322479532307,1,317.301090926459,3.71851791110913,18.5335443711181,636.666666666667,0.00830549521168505,0.00512774817730118,0.0300632858816548,-0.026599488944751,3.20459652802029,59.0643424473403
XN0067,1227,2019-06-01,8559,476276.5,4368784,27.5,104.75,3.46233376888598,2.09868464708384,9.29851036931064,0.00762291062522602,0.0816133811959113,1.58113883008419,411.447602923383,2.25669912017868,18.464833587131,713,0.00961625958380661,0.00587647649229734,0.0322725659102509,-0.00440832569437677,3.05642689604522,54.2001320699187
XN0067,1227,2019-06-02,8876,476275,4368781,26.5,96,3.10023289889079,1.52137846019024,7.34992784770193,0.0257585188695488,0.180097238996698,2.12132034355964,500.364683803166,6.1009613616507,16.2915741723779,739.583333333333,0.0112762272330179,0.00598553162700683,0.0367119209521152,0.0584023058554395,3.13496482238319,57.1116283747162
XN0067,1227,2019-06-03,8701,476273,4368779.5,29.25,96.5,3.3922647290228,1.82257754320516,8.23333277142068,0.00587942239391936,0.0551374742140389,0.707106781186548,405.44250831332,4.17584809717509,16.3347892129019,724.916666666667,0.00932106514202684,0.00601469989389779,0.0295698459177288,-0.0533631070742835,2.64937750738566,58.5643512353114
XN0067,1227,2019-06-04,7657,476271.5,4368782,26.25,87.5,3.47628566373668,2.04820843122558,9.2595133199668,0.0145319479989843,0.110441673960224,1.5,308.123746070237,1.87058000386524,15.1549360147034,637.833333333333,0.00805011288610449,0.00490918276997966,0.0277652755939382,0.000188290116500461,2.88321362030914,56.0751332630293
XN0067,1227,2019-06-05,0,,,,,,,,,,,,,,,,,,,,
XN0067,1227,2019-06-06,0,,,,,,,,,,,,,,,,,,,,
XN0067,1227,2019-06-07,0,,,,,,,,,,,,,,,,,,,,
XN0067,1227,2019-06-08,0,,,,,,,,,,,,,,,,,,,,
XN0067,1227,2019-06-09,0,,,,,,,,,,,,,,,,,,,,
XN0067,1227,2019-06-10,5742,476271,4368780.5,31.5,120,3.85643027007946,2.44729278830605,10.9621952197114,0.0146671872065629,0.126428258580304,1.58113883008419,449.211145034621,6.05922400403555,17.6353632309259,478.416666666667,0.0156483082113929,0.00816251710157784,0.0411028438216515,-0.0177948945857173,2.70720741565323,57.5869934099297
XN0067,1227,2019-06-11,8786,476271,4368785,29,104.5,3.4362474437977,2.00381989574371,7.99562464459077,0.014438528598435,0.0996112951084673,1.4142135623731,587.128366197993,1.24697470344408,16.8734322787368,732.083333333333,0.0133671359658305,0.00897702183957628,0.0423155889876653,0.0789216839529555,2.21751929044353,53.089000667571
XN0067,1227,2019-06-12,9430,476275,4368789.5,68.25,215.75,6.85039654175539,3.44470284769959,13.7355321799662,0.00234584521140611,0.0348444824623033,0.707106781186548,564.35105728261,6.71750388237339,22.8451274711649,785.75,0.0119702428891312,0.00824623257050124,0.0426863197656405,0.0430747566190611,2.9132327777113,48.6200758175838
XN0067,1227,2019-06-13,9511,476271,4368783.5,58.5,165.5,4.97080775610011,2.64052384737874,10.7101477939895,0.00475964006147892,0.0706991791929684,1.4142135623731,614.648156541773,5.5989422954728,19.6760388181663,792.5,0.0129265672133449,0.00709363432376498,0.0426248564910914,-0.0311696687909345,3.50930140124213,54.5882948190605
XN0068,3228,2019-04-29,0,,,,,,,,,,,0,,,0,,,,,,
XN0068,3228,2019-04-30,0,,,,,,,,,,,,,,,,,,,,
XN0068,3228,2019-05-01,8232,476221,4368798,10.75,57.25,2.07936499871263,1.29374769600859,10.1493009188622,0.0514398549567202,0.327526235864489,5.02493781056044,1306.15473314269,5.00735406636364,19.9621110710011,685.916666666667,0.0317814818524537,0.0214757287208228,0.136738075076836,0.0405185488016364,0.278934204511535,57.9411970905786
XN0068,3228,2019-05-02,8840,476220,4368797,17.5,79,2.80800009206356,1.81794711355353,10.6313258205297,0.0359264711290975,0.23122817332006,3.35410196624968,1566.1385685875,2.86010566888757,19.0397306200841,736.583333333333,0.03547041133071,0.0252620838320028,0.149737059155031,-0.262090803338209,0.473890329173607,59.2284133406649
XN0068,3228,2019-05-03,8372,476219.5,4368798,25,97.75,3.21928415841623,1.93046844612962,10.6721961621635,0.0231108019229804,0.171175267412449,3.53553390593274,1845.1127790159,2.43714244286825,19.5717247259133,697.583333333333,0.0441237063784106,0.0283270919689885,0.164908604111288,-0.267311468231833,0.366631426903384,58.4771846172592
XN0068,3228,2019-05-04,9358,476219,4368799.5,21.25,99.25,2.99233905149184,2.12212347159673,11.5430693114045,0.0270659843777287,0.183957606843421,3.5,2171.9016414593,0.344261675919383,22.4428263403331,779.75,0.0464623492457763,0.0279920266165824,0.176728774669102,-0.33513139666241,0.37764136072862,57.2760471885495
XN0068,3228,2019-05-05,9212,476220,4368797.5,33.5,131.75,3.65429110622361,2.18555400232378,12.3160987383603,0.029448012439546,0.249690175568979,5.3851648071345,2331.95596275696,2.45272401272206,25.269966992431,767.583333333333,0.0506754734852154,0.0290273065578316,0.176253177283933,-0.252591178179468,0.461685110504877,58.7613243020289
XN0068,3228,2019-05-06,9343,476220,4368799,40,152.5,3.74560599589301,2.05835619529856,11.4483577000798,0.0269386649311183,0.175571325624182,2.06155281280883,2293.49748723924,1.12171552093182,23.3708667083429,778.5,0.049137956715556,0.0294283271893924,0.197749147429829,-0.112404983327404,0.477890252918239,57.3633863571084
XN0068,3228,2019-05-07,9528,476221.5,4368799.5,46.75,163.5,4.10217943151436,2.10420955554124,12.6684287181056,0.0251402872781651,0.201215989480608,4.03112887414927,2536.96421621169,9.72186574974814,24.8353549659189,793.916666666667,0.0533020529961851,0.0290477232487305,0.174752748413818,0.360169863739548,0.541891958220207,56.3608692335268
XN0068,3228,2019-05-08,9552,476219,4368798,55.5,201,4.85078230171682,2.83979045467038,15.0819043320097,0.020065237039298,0.156743584595665,2.06155281280883,2486.20347758023,3.65998922993262,28.0481423092695,795.916666666667,0.0520988662787482,0.0311172349021584,0.172649817892154,-0.0478974380008166,0.638792856257765,58.6632825617375
XN0068,3228,2019-05-09,8600,476220.5,4368787.5,64.5,255.25,6.95459670149092,4.3540417206784,16.683387980681,0.0263096465277715,0.21386336624764,3.60555127546399,2174.68321945576,3.09616627523939,28.6570780152666,716.583333333333,0.050631487774238,0.0313264057792658,0.166197868364983,0.111290401766031,0.144658501111888,68.039164427995
XN0068,3228,2019-05-10,9695,476226.5,4368789,34.75,163.5,4.29640634473722,2.64259134372376,14.8397982373418,0.044158574460665,0.283721210115724,4,2801.83768335883,2.87142402325915,27.3149868054034,807.833333333333,0.0578650790940535,0.0351925683391381,0.220542780005074,0.252888322989941,0.248754107711479,63.4763162864752
XN0068,3228,2019-05-11,9708,476221.5,4368789,43.5,180.75,4.20190685394934,2.51499588651327,14.1527225705207,0.052431938655274,0.364625354420477,5,2912.30498586612,1.50317548302961,26.3352165295518,808.916666666667,0.0600500773466988,0.0330614960597858,0.200299802740957,-0.220402872914882,0.437888370149911,66.3090759728405
XN0068,3228,2019-05-12,9477,476223,4368789.5,56.25,234.25,4.53845290451953,2.57884837262894,14.5332009189202,0.0399243800979971,0.296248543336986,4,2832.5659024193,1.88056943955621,29.2060385798393,789.666666666667,0.0598233090776339,0.0345923418074334,0.186848173626133,-0.073712737988053,0.678233186236532,65.3314320773707
XN0068,3228,2019-05-13,9740,476223,4368791.5,67.75,246.25,4.76069851022288,2.46266106181201,13.5034981155306,0.0310150599530833,0.21635575435708,3.5,2797.88059918,6.0449540005602,29.243120465111,811.583333333333,0.0574875635725769,0.0332641352334209,0.194807198012454,0.0508041863507088,0.876733326286241,63.4817784114308
XN0068,3228,2019-05-14,9816,476221,4368789,58.75,272.25,4.87526972446683,2.92446498947941,17.5011246415514,0.0472200696975327,0.336119554181912,4.7169905660283,2895.27879236908,9.05165162306416,32.3703016342994,817.916666666667,0.0590378990578699,0.0374272017600958,0.232494421342486,-0.213493441294836,0.640575580329709,66.4582060887079
XN0068,3228,2019-05-15,10160,476223.5,4368791,53.5,237,4.54529550077923,2.42526453353149,14.2663368916664,0.0470743222473439,0.315539952269765,4.24264068711928,3105.02033550428,0.925236255745813,30.6178182304474,846.583333333333,0.0611747619796359,0.0339327318618456,0.226727172761585,-0.278185057384698,0.525862572808116,63.8220048513457
XN0068,3228,2019-05-16,10219,476220,4368787.5,74,289.25,5.92217719700803,3.72134979121023,21.1450717714162,0.0335523286133006,0.238607288605468,4.74341649025257,3700.95866043046,9.48516985155672,31.9478261929864,851.5,0.0724914787554815,0.0410487106479779,0.234153529005796,-0.303573916636899,0.570020695865282,68.1918433261412
XN0068,3228,2019-05-17,9998,476221,4368786.5,62.25,248.5,5.54496302984908,3.65251778901771,18.2986742903752,0.0277362866625261,0.216610083424032,4.03112887414927,3356.74658142777,4.76872163489934,30.1596425965161,833.083333333333,0.067204752430727,0.0390161131352796,0.224109800655117,-0.121034688721046,0.458497553105842,68.8458547928005
XN0068,3228,2019-05-18,7836,476220,4368786.5,6.5,36.75,1.55265080133499,1.13443001752764,9.53681215796189,0.0524189842985452,0.351942124032347,6,1040.44607042112,10.1638717654734,18.4789945023935,652.916666666667,0.0266019014850744,0.0173137623304146,0.123284147190074,0.124170114358774,0.156712142955833,69.1436976337386
XN0068,3228,2019-05-19,6852,476220,4368786,20.5,179,4.13277084484709,4.18066400697612,17.5606603486414,0.0366377691411935,0.234208568762351,2.91547594742265,1820.40406191638,1.42912892405447,28.3306909414243,570.916666666667,0.0531876830906948,0.0402633075809941,0.189180736175996,-0.354939552575407,0.164675220089083,69.6201309650471
XN0068,3228,2019-05-20,9810,476220,4368786.5,26.5,163.25,3.83796720416578,3.19717820205363,17.4843517282205,0.0452306965224578,0.296989438657023,4.60977222864644,2230.77409163255,1.16562279934213,28.4113679717003,817.416666666667,0.0455315016330351,0.0357749768362083,0.246252546006233,-0.152159791246626,0.322159794072468,69.1436976337386
XN0068,3228,2019-05-21,10032,476221.5,4368787.5,55.75,247.75,5.11206092997024,3.42123440093502,18.2475926311247,0.0273992711293193,0.191202892615012,2.54950975679639,2624.72942979259,5.480904977368,28.1221900841,835.916666666667,0.0523643907651799,0.0355310622833004,0.192541918507247,0.0963878621509799,0.758134063415035,67.7438461835852
XN0068,3228,2019-05-22,10355,476220,4368788,64.25,242.5,5.306349411827,3.12136498644627,16.7438241488739,0.0294649992390562,0.209573813538064,3.20156211871642,3158.26503937885,1.24083201774453,29.3211116334987,862.833333333333,0.0610463841857022,0.0345025499656093,0.19448138104801,-0.305444665835807,0.596421158705606,67.7164365799955
XN0068,3228,2019-05-23,10532,476222,4368788.5,73.25,263.75,5.59809689545545,3.50392454346527,16.1222376023903,0.0237012451737708,0.187589413819122,4.24264068711928,3398.14136101463,5.37905261861693,29.4310872389428,877.583333333333,0.0645718949396567,0.0361203550518162,0.209675737050872,-0.266875558797569,0.777411789721933,66.6423714264365
XN0068,3228,2019-05-24,10404,476223.5,4368789.5,38.25,180,3.8797955791131,2.36555902729895,12.6828698242363,0.0337769704445512,0.201379517453469,2.5,2883.17931340559,3.01017181567165,25.9018832871876,866.916666666667,0.0554714184814349,0.0319829956846752,0.186954351719652,-0.258144049873352,0.445990283694074,65.0037838677323
XN0068,3228,2019-05-25,10212,476224,4368788,63.75,258.25,5.33807894639152,3.31588091097022,15.9401340883355,0.0278529861003645,0.180608674035359,2.5,3294.01658663249,2.91671626757342,29.2089142984359,850.916666666667,0.0645618896736461,0.0353955940072235,0.189747875269234,-0.45408835836452,0.662691752176235,65.8271528803233
XN0068,3228,2019-05-26,10371,476224,4368792.5,86.25,284.5,5.47794377626566,2.55094250563895,12.5736997337907,0.019230351990996,0.147271794416087,2.82842712474619,3315.28379305832,1.278958267775,29.2479347530867,864.166666666667,0.0639742784849289,0.0357458166803415,0.216945466814416,-0.258393810584567,0.77995297353726,62.2423775551242
XN0068,3228,2019-05-27,10522,476222.5,4368790.5,83,309.5,5.39176203483142,2.7317519779024,15.9737329428295,0.0232499788629216,0.182212586924303,4.47213595499958,3446.42682663358,0.856169677070819,31.5456002735462,876.75,0.0655572912684635,0.036362843283215,0.238890518991641,-0.273538117941824,0.749715873490202,64.5829638270351
XN0068,3228,2019-05-28,10531,476223,4368791.5,72.5,247.25,5.09165077516607,2.45243860300799,12.2745159279694,0.0210839996168187,0.165614514108867,2.91547594742265,3430.16421489522,0.932722047615551,28.4803881809753,877.5,0.0651859545932904,0.0340547867135215,0.220530699932241,-0.265760452551741,0.804484624988553,63.4817784114308
XN0068,3228,2019-05-29,10438,476223,4368787,75.25,250.25,5.65660631798487,3.45070739751013,16.8070459277817,0.0169401251456255,0.129305094199328,2.12132034355964,3431.63862439758,1.06231005875223,28.4816609770986,869.75,0.0658004261332411,0.0349643393309273,0.214637660624595,-0.285958195948846,0.678677331526098,67.2352071677222
XN0068,3228,2019-05-30,10476,476222,4368787,64.75,263.25,5.41172258371389,3.71068219107277,19.924930991222,0.027612964952481,0.199046007123118,3.5,3373.61082183524,5.03502232273917,29.991005790975,872.916666666667,0.0644493889348,0.0375894356713274,0.246870811016008,-0.382149842892426,0.686624465582929,67.8784301763161
XN0068,3228,2019-05-31,10366,476224.5,4368796.5,81,288.5,6.57320708094158,3.78156836746268,16.5568498992501,0.0214928170392117,0.163317487742679,2.23606797749979,2941.36036037633,0.360249941735658,30.9861052089459,863.75,0.0567894201456082,0.0368953046967778,0.222454685341786,-0.190856725450333,0.843366887422373,58.2616534142472
XN0068,3228,2019-06-01,10571,476222.5,4368788.5,80,261.25,5.56181311028832,2.86298954992708,14.5485085494821,0.0225803979073641,0.156795040648111,2.06155281280883,3522.88487567676,1.95212662979549,28.0680383257724,880.833333333333,0.066700027992421,0.0368430505991367,0.205169777912792,-0.414715283483851,0.692185992131893,66.4142375073291
XN0068,3228,2019-06-02,10544,476225.5,4368787,85,288.75,6.39233973936228,3.7017864728219,16.759203520414,0.0197277666041989,0.143513993437166,1.80277563773199,3630.42621144607,1.46636736422915,28.5219664363448,878.583333333333,0.0689164304488363,0.0380650629758346,0.237662509583679,0.0348909135514492,0.693230453541101,65.6662210127876
XN0068,3228,2019-06-03,10473,476221.5,4368791.5,88.25,288.5,5.83972813076117,2.82067918872315,15.595117832018,0.0225255391925079,0.191974183562211,4,3583.13921761762,2.44472965113189,30.7495222825107,872.666666666667,0.0684776602689871,0.0391857678406664,0.228253877658522,-0.414575679434347,0.825198249252637,63.9244475200978
XN0068,3228,2019-06-04,10519,476221.5,4368792.5,65.25,245.25,4.87647643155638,2.63745244210065,13.298069914488,0.0261419405496122,0.177212819431601,2.5,3052.69657742306,4.18746274504333,27.6543986016552,876.5,0.0580806198989902,0.0357206471684587,0.211908458980404,-0.271749809520083,0.777074640655167,62.9731019126488
XN0069,5E9D,2019-04-29,3300,476237.5,4368796,6,40.5,2.15270595149098,2.89567642164858,12.6793450852128,0.0331624353370264,0.253272509530259,3.04138126514911,156.93046087226,14.2660318262884,17.075522738179,274.916666666667,0.00951883510983569,0.00634853183809692,0.0338217400914409,-0.0242608123075718,1.26688616432013,51.3331933756625
XN0069,5E9D,2019-04-30,9564,476238,4368796.5,15.75,71.75,2.43851360984441,1.428157616653,6.92108714236015,0.0161031791212328,0.131262874081606,2.23606797749979,701.491690425412,5.44068430671819,17.2794003406527,796.916666666667,0.0146758983888925,0.00952264833602459,0.0666092500041349,-0.0279765404893141,1.28736366514269,50.6400753244367
XN0069,5E9D,2019-05-01,9012,476236,4368796,23.5,81.5,3.17680475218298,1.60471710221119,9.18702212578416,0.0230720544070712,0.184038089267559,3.16227766016838,861.18082972105,0.372445594998588,18.3627815861278,750.916666666667,0.0191188428634177,0.0120464213410922,0.0662146781069299,-0.0698682644250529,1.48524451390149,52.1795845385426
XN0069,5E9D,2019-05-02,9444,476236.5,4368796,26.75,118,3.21310873819781,1.89156904524835,11.0628512052615,0.0436013386236845,0.335364212571976,4.60977222864644,984.249829646827,5.64678172783711,23.5791454756005,786.916666666667,0.0208516873997474,0.0130832501382964,0.0848726394892389,0.0517392414192556,1.5878416123259,51.8941706018861
XN0069,5E9D,2019-05-03,9112,476234.5,4368793,27.5,114.25,3.79722243432082,2.58625901632157,11.5392001192634,0.0177279045987433,0.126104512539874,2,959.492957054755,2.91823843142891,20.0727297652794,759.25,0.0210669624690905,0.013508353165485,0.0923243635795438,0.0498809963085446,1.39047864801572,55.499313705796
XN0069,5E9D,2019-05-04,9972,476236,4368797,31.75,132,3.52950877095089,1.97333121085592,10.6797542147411,0.0168426823230787,0.14388243323331,2,1071.86830846936,3.63664749040495,22.1971389766176,830.916666666667,0.021504886409841,0.0130589848308949,0.0782020137263004,0.0478959525781335,1.53552081694477,51.3639778090866
XN0069,5E9D,2019-05-05,9825,476236,4368793.5,30.75,112.25,3.58539678218918,2.11257746084295,11.2880550063096,0.0341991189348116,0.22379083323807,2.91547594742265,1112.36100561033,8.65856527760491,19.2074659689188,818.666666666667,0.0226523156664569,0.0157163735185817,0.0783769451931985,0.0506715685743115,1.36397059604319,54.2456091146678
XN0069,5E9D,2019-05-06,9885,476235.5,4368794,41,140.25,4.41500688479138,2.46996064655495,11.7562483456061,0.0228320474890356,0.187530363344758,3,1111.61291108606,4.23745762867341,21.4276802003481,823.666666666667,0.022498483048378,0.0154657578986231,0.0811276372993876,-0.0180429576260529,1.5100800208419,54.1092856657459
XN0069,5E9D,2019-05-07,10032,476236.5,4368797.5,21.25,91.75,2.9819546290031,1.66142844527773,10.7270310913988,0.0341683081437154,0.255638811759198,5.22015325445528,1177.83706540657,6.33545621109875,19.7993697788063,835.916666666667,0.02349223835484,0.0130241868447729,0.0830846488248583,0.109462146856283,1.15648003668204,50.6663468496971
XN0069,5E9D,2019-05-08,9899,476238,4368799.5,32.5,114.5,4.00832395383343,2.317484353083,11.5754341671881,0.01687102200166,0.11357738143505,1.4142135623731,1196.19424050432,6.78479241470875,20.2861322231983,824.833333333333,0.024176139547947,0.0151237756842216,0.0921465568797601,0.136514331006831,1.34270430217784,48.1670504612533
XN0069,5E9D,2019-05-09,8508,476235.5,4368794,22,112.75,3.50340640278992,2.27835146608411,13.0076202367095,0.0185418264966077,0.130701894493329,2.06155281280883,928.899761892195,15.5787720353601,24.8114619574778,708.916666666667,0.0218469538543844,0.0145035439727715,0.0879440219185812,-0.201924188423672,1.00166650720898,54.1092856657459
XN0069,5E9D,2019-05-10,9956,476238,4368796,23.25,86.25,2.91027230345938,1.51059080979195,8.71937676616996,0.0267846072232208,0.175210976915404,3,1136.55846148055,6.63651453827824,18.5307426380511,829.583333333333,0.0228420368714999,0.0145871631023572,0.0808342312026183,0.0834467398375027,1.09913309415933,51.0577383163993
XN0069,5E9D,2019-05-11,10123,476235,4368793.5,34.5,127,4.00614504097575,2.38803548608613,13.3492936499723,0.0348762840974827,0.270419192833061,4.47213595499958,911.450950511107,5.51566420887387,21.7993850873877,843.5,0.0180146579621562,0.0129777258092533,0.0797929329972222,0.104551092675171,1.39810086115195,54.8041449941136
XN0069,5E9D,2019-05-12,9511,476235.5,4368796,39.75,127.5,3.77559143534248,1.77027873226807,9.72566237097349,0.0233290788283003,0.177484963911835,2.5,983.947224737683,4.00081986941274,20.9275187933581,792.416666666667,0.0206985643907186,0.0137899723759341,0.0926344665701683,0.00586189687638146,1.72819917535798,52.4682107830271
XN0069,5E9D,2019-05-13,10029,476239,4368798.5,32,119.25,3.85780668330128,2.13221267609194,9.95897152275101,0.0252116274134416,0.184031793352698,3.04138126514911,1092.53785919111,6.49380633068395,20.6605021803808,835.666666666667,0.0217953868594295,0.0133987004429288,0.0781482040700054,0.0726967647032376,1.49044732844835,48.4211459598489
XN0069,5E9D,2019-05-14,9516,476238,4368797.5,29,108.25,3.50133562096588,2.26385884802597,11.4475582995622,0.0235831078244101,0.177181635366082,2.91547594742265,1064.74960531812,11.2826022252131,21.4085912966133,792.833333333333,0.0223883911391603,0.0138439889108951,0.0810825562340162,0.059412243656345,1.25166292638166,49.8093003627039
XN0069,5E9D,2019-05-15,943,476240.5,4368799,29.5,116.25,4.31535666311248,3.42911316216194,12.4308578639201,0,0,0,98.5203351770839,11.6709547650659,15.5666663297911,78.5,0.0209083192321964,0.015785643011675,0.0937572615676184,-0.0460854081100806,1.5106601038721,47.180712822847
XN0069,5E9D,2019-05-16,0,,,,,,,,,,,,,,,,,,,,
XN0069,5E9D,2019-05-17,72,,,,,,,,,,,15.0015649229935,14.9489977911244,14.9489977911244,5.91666666666667,0.042360682969426,0.00720764294194441,0.0757973050721574,-0.0112448120984678,9034.13297824617,
XN0069,5E9D,2019-05-18,1212,476256,4368815.5,4,22.75,1.29127640379558,1.29925340339104,10.0731773987,0.0385129877358164,0.369348189151037,5.8309518948453,49.0276950829567,10.101276994181,13.7842933356573,100.916666666667,0.00813395853068782,0.0095760374540401,0.0890090785605014,0.0921201174253416,1.96434765459637,25.268635194542
XN0069,5E9D,2019-05-19,5024,476256,4368816.5,6.5,54.5,1.84234265958461,1.675056504644,11.9767566203284,0.0615613401788935,0.461532398051967,8.0156097709407,230.364764971433,1.04931299968613,22.7386982376027,418.583333333333,0.00917460561498152,0.0128595817101151,0.125434144033506,-0.0462090833242762,1.87777792998856,24.3526815433594
XN0069,5E9D,2019-05-20,6544,476256.5,4368816,14.5,93,3.03020626068917,2.64909655449066,14.060379049047,0.0251246776917432,0.211476871854444,3.90512483795333,259.801013936778,8.4500433599619,21.445876946614,545.083333333333,0.00794974187178732,0.00732632609296681,0.0991800142803703,0.0194655803023065,2.00397738365839,24.6135005904546
XN0069,5E9D,2019-05-21,5978,476260,4368811,11.25,61.75,2.4476969889917,1.89632391308131,10.6277958250092,0.0108228351819026,0.0970536111758813,1.58113883008419,224.64680418387,4.79319596305222,16.8892919192066,497.833333333333,0.00752393461266016,0.0050987351061331,0.0322950855576453,0.0193616778183922,2.24357159095083,28.3575358842828
XN0069,5E9D,2019-05-22,8857,476257.5,4368813.5,16.75,79,2.54442010353553,1.49232623247545,8.8960078350963,0.054666256417939,0.377162800221472,4.7169905660283,460.043497219079,3.84591857266675,18.3163270979313,737.833333333333,0.0103927200291059,0.00773927755893032,0.0555829298167551,-0.0175900904816014,2.01883695459216,26.6043845372943
XN0069,5E9D,2019-05-23,9969,476260,4368816,28.75,110,4.15045265021391,2.58147256279954,12.362487071675,0.0273544166253559,0.21847607937955,3.35410196624968,639.349174272334,3.06180665165597,20.639170421198,830.666666666667,0.0128300538648654,0.00852399788934546,0.0603473111217775,-0.0395782772575589,2.19776057566395,23.4924607100992
XN0069,5E9D,2019-05-24,9946,476255,4368811.5,32.5,124,4.23657933627597,2.30004014525111,9.59538508953515,0.0374832223871973,0.280015791761924,3.80788655293195,646.83271585188,4.76105560357457,21.9705815392611,828.75,0.0130100691899354,0.009200287387003,0.0693460281602018,0.0766916318393485,2.40941334799504,29.3464721879753
XN0069,5E9D,2019-05-25,9497,476259,4368813,48.75,155.75,4.66392939429527,2.43576323974292,13.0271107822172,0.013069650472956,0.110704340474113,2.06155281280883,576.254177835967,1.53343255674796,24.8090918038692,791.25,0.012138584063507,0.00969813448894145,0.0695918441936599,-0.00727436925201325,2.55534651604176,26.6487596194974
XN0069,5E9D,2019-05-26,9492,476255,4368811.5,36.25,122.25,3.93095332052782,2.26891435002116,12.3053795364414,0.0149023892333313,0.126193388827544,1.80277563773199,570.800551694647,4.48753809444105,20.0309730914801,790.916666666667,0.012029686112252,0.00865710817116714,0.0580648073097847,0.00644320501122594,2.10917547794974,29.3464721879753
XN0069,5E9D,2019-05-27,9836,476257,4368810,36,124,4.4698141258882,2.84317821793578,12.3023233808161,0.0242266566745541,0.180373263701388,2.5,712.518661268004,4.44424899548282,20.405657499554,819.583333333333,0.0144918435329426,0.00974432895475578,0.0663017021163022,0.0631176294001443,2.50133604666993,30.088623574608
XN0069,5E9D,2019-05-28,9492,476256.5,4368812,39,130.5,4.94401398534203,3.35271457894936,13.5952090981044,0.00544859492171604,0.0561919895788016,1.11803398874989,766.279216313688,2.57047635163762,21.2098413701304,790.833333333333,0.016149856363357,0.0101819308378296,0.0576829698630181,0.0508117305341183,2.22137639751673,28.3483282802809
XN0069,5E9D,2019-05-29,9912,476258,4368811,33.25,122,4.10130271974565,2.98783656095276,12.5535449093159,0.0068221671048789,0.0708771997509263,1,767.904124504803,2.12584208498856,20.8078580882154,825.916666666667,0.0154986477890728,0.0106979793108041,0.0629855557794479,0.0402241522723968,1.91805189735577,28.8438250247326
XN0069,5E9D,2019-05-30,9782,476255.5,4368810.5,39,151.25,4.55592138748104,2.94977224087328,16.9972635499754,0.027988822448856,0.212959879340371,3.20156211871642,656.533390446451,10.9398680993514,24.0862558523053,815.083333333333,0.0134284025214322,0.00943354353429961,0.0578231189710471,-0.0134587556798652,2.39255418271935,30.0992052380943
XN0069,5E9D,2019-05-31,7295,476256,4368811.5,42.5,160.75,4.25613176146016,2.60261804960667,14.3404526418304,0.0167216028292252,0.155759648378467,2.23606797749979,488.704014295301,4.84323874088229,25.4573143542322,607.75,0.013403709478783,0.00868621658848118,0.0563288135957231,0.0644408304769722,2.67435822457106,28.9880532213722
XN0069,5E9D,2019-06-01,8370,476255.5,4368812,32.25,102.75,3.64813405124946,2.03342291939151,11.6512585359742,0.0259046260947435,0.199063800703007,2.54950975679639,578.468566655826,6.14941418108694,19.0172759544999,697.25,0.0138278817440833,0.00857042500003444,0.0495218053794526,0.0256866603167825,2.39634635474435,28.6973154946778
XN0069,5E9D,2019-06-02,9001,476255.5,4368810.5,16.25,82.25,2.85257984794445,1.69729459520751,9.9468761465656,0.024159727824765,0.163637874001797,2.06155281280883,423.499150758581,5.58034253075075,18.4533425991461,749.916666666667,0.00941473895982835,0.00626945493005063,0.0430583856724717,-0.042924649604593,2.36152862657355,30.0992052380943
XN0069,5E9D,2019-06-03,9223,476259.5,4368811,20.25,79,3.51817887360945,2.16457107900762,10.0845847158575,0.0268971282469267,0.185206388667357,2.06155281280883,517.719851726791,6.15810325585082,17.3243632946776,768.416666666667,0.0112310865842595,0.00769309001401345,0.052465204974456,0.0580571371930182,1.75634890380966,28.466716382218
XN0069,5E9D,2019-06-04,9176,476256.5,4368812.5,26.25,126.25,3.29811659770751,2.15467356125369,14.2106723520092,0.0288981467426449,0.242508933159606,3.90512483795333,525.877582379541,0.731939171592484,26.2615888709694,764.416666666667,0.0114659821207938,0.00786012301360729,0.067591689227803,0.0221464770610124,2.0851558583193,27.8774515184816
XN0070,1211,2019-04-29,588,,,,,,,,,,,128.868571365125,8.12483036390046,18.1330202500314,48.9166666666667,0.0439878769998776,0.0306652651326293,0.14168726411731,1.45624217255043,0.441600570466225,
XN0070,1211,2019-04-30,2983,476145,4368762,23,207.25,9.7448791848117,15.8049323415788,48.025164724883,0.0195997897467148,0.172617513414694,3.53553390593274,714.906773441308,47.3356728537865,56.124261283295,248.5,0.048038847770166,0.0363169230753905,0.186723797304367,2.74384101340979,0.0941596489863529,94.9887809335212
XN0070,1211,2019-05-01,9667,476144,4368763,15.5,89.5,2.73346450380906,1.99484833775591,11.9844106036659,0.0607631807459007,0.411725242468643,8.13941029804985,2418.70272769103,2.18049980123639,24.6386018215861,805.5,0.0501229929800919,0.0335328263258529,0.220237258297847,-2.02851366089622,0.0416813176228987,93.780802285487
XN0070,1211,2019-05-02,9861,476142,4368765,16.5,102.25,2.78522472453984,1.79834491685628,12.1786788154816,0.0613071163577861,0.390354914056243,5.70087712549569,2423.97477771491,10.5044327925595,27.4309827868945,821.666666666667,0.0492428599076769,0.0306945144989427,0.197033130821748,-2.45288196577941,0.200891876824393,91.3826002336105
XN0070,1211,2019-05-03,9564,476140.5,4368765,22.25,116.75,3.05201913337244,1.85665562312507,11.1249701550601,0.0470918029873582,0.303486401206133,4.52769256906871,2372.88188576431,0.808557766461445,23.3285162711136,796.916666666667,0.0496919410001834,0.0346421359390711,0.227462013188474,-0.736624038963876,0.188080765053886,89.9188352122719
XN0070,1211,2019-05-04,9903,476140.5,4368765,40.75,186.5,4.00863194711693,2.35594346119651,13.3326656743918,0.0586047194262918,0.435699640312898,6.9462219947249,2687.7013201863,0.807377553211195,26.6705707266074,825.166666666667,0.0543458274064729,0.0370580372315477,0.253582317569262,-0.338378008559413,0.369231081275877,89.9188352122719
XN0070,1211,2019-05-05,3947,476143,4368763,37.5,156.75,4.40073935809336,2.52273541120897,12.1503362919282,0.0319874538384829,0.216062680173327,3.04138126514911,1088.58795104091,9.92201316405487,24.6664278022065,328.833333333333,0.0552383516685938,0.0392507766259761,0.228679380941389,-0.633204584526289,0.416773869547844,92.8084967965047
XN0070,1211,2019-05-06,9899,476140.5,4368765,16.75,125.25,2.81294861382974,2.06895490873076,13.110676047933,0.0763924854960214,0.488732541095773,7.5,2285.31430273017,5.96853420281855,29.3829331150615,824.833333333333,0.0462271962839384,0.0329763771948256,0.233372135100225,-0.37770284219286,0.233134354740765,89.9188352122719
XN0070,1211,2019-05-07,10149,476137.5,4368765.5,36.75,181,4.14597198115788,2.6846355924399,13.9688681872764,0.0581223379710041,0.383721608614438,5.52268050859363,2797.60002329546,13.0268922485321,32.7983208971458,845.666666666667,0.0551939115832554,0.0404333603222166,0.251579269172601,-0.205777031865166,0.353643430955391,86.8825506863221
XN0070,1211,2019-05-08,9835,476138,4368765.5,47,183.5,4.57764170640066,2.7114590920805,13.2759746784395,0.0393857766839389,0.291173028987625,4.94974746830583,2867.54755477629,1.91668825201216,29.1396357077833,819.5,0.0583710882402709,0.0400500407634312,0.232632534608401,-0.177756978490839,0.463662991535574,87.3701236899818
XN0070,1211,2019-05-09,9144,476140,4368768,48.75,196.25,5.21865925663513,3.14399715694125,16.5994693290127,0.0430757124026114,0.32989399902369,6.70820393249937,2775.73481760912,7.13139928018432,30.4327500308872,761.916666666667,0.0607778160226759,0.0400994186848765,0.40045861244171,-0.206164557790569,0.276581898351831,88.8150468521977
XN0070,1211,2019-05-10,9491,476140,4368768.5,49,214,5.41303375670316,3.60317041844316,16.6200063429218,0.0343250279650065,0.274018534479676,4.60977222864644,2444.17507839224,0.542332070148852,27.9150498992644,790.833333333333,0.0515603811629847,0.0393800667937914,0.234938588535147,-0.196771112557732,0.567183943999592,88.7218047282404
XN0070,1211,2019-05-11,9274,476140,4368769,28.75,150.25,4.18270670481661,3.30760523032721,17.7715307813011,0.0455347344016021,0.388420384923607,7.81024967590665,1557.35359735833,0.918042759200651,29.710769863284,772.75,0.0336083676579397,0.0317535262362719,0.221455783146003,-0.0428406027480509,0.850821099242797,88.6312852277004
XN0070,1211,2019-05-12,9631,476139,4368767.5,46,211.75,5.03114979326132,3.32704616439257,17.7585098299706,0.0539775972568268,0.364890814454115,4.94974746830583,2389.97143160235,6.64120277986027,29.8923789730531,802.5,0.0496760062149144,0.0392744806856862,0.250547943375916,-0.121745476423641,0.729869461207426,87.9303398196398
XN0070,1211,2019-05-13,9696,476143,4368762,56.25,222.5,5.11358867075618,2.8591043216601,15.1379552328671,0.0358195649414682,0.242272980822441,3.90512483795333,2467.38020590698,6.66785027027486,28.1823293504519,807.916666666667,0.0509429407705411,0.0385118855106879,0.275904235318323,-0.0709314321585254,0.620668595138478,93.0485083376994
XN0070,1211,2019-05-14,9941,476143,4368763,57,244,5.34383405318074,3.11437058705215,17.8392805286607,0.0432700742597607,0.287024468491202,3.53553390593274,2324.6483968704,1.07387202273153,32.9949217447955,828.333333333333,0.046805564260077,0.0390885485796216,0.317903606008232,0.0569495461868103,0.829800972509089,92.8084967965047
XN0070,1211,2019-05-15,9899,476140,4368763,54.25,218.25,4.45420378316659,2.41047328147864,14.1264466172924,0.0379933016541906,0.25968040783469,4.92442890089805,2769.97624528378,1.29476136950701,33.1165304006802,824.833333333333,0.0560166138677387,0.0407697992519961,0.254368029637418,0.0700030499065926,0.563536766734041,89.8952261167326
XN0070,1211,2019-05-16,10008,476144,4368762.5,74.25,245.25,5.88133971123399,3.07678003247706,14.8355820304214,0.0238843763624846,0.175449515309482,3,2956.0213141006,1.88836062859503,28.5789896344818,833.916666666667,0.0591311934628713,0.0386346336039499,0.228911911800075,0.103463668935512,0.520123807605046,93.8983109029745
XN0070,1211,2019-05-17,9540,476142,4368763.5,59.25,240.25,4.80278043456659,2.78433220319774,15.2325562924699,0.0255291955389213,0.187758949208116,3.16227766016838,2975.95914560877,0.605259696815628,30.9073968499819,794.916666666667,0.0624609893693062,0.0421559232707225,0.25113854536749,-0.220641568165829,0.279000243628166,91.7193619952843
XN0070,1211,2019-05-18,5250,476140,4368768.5,30.5,142.25,4.63007832595926,2.94989727421876,14.6706622582525,0.0455102967027268,0.337777148595757,5,1439.9378765264,0.719392607747817,25.5444349279748,437.333333333333,0.0549313591541087,0.0366003002648308,0.233865438822076,0.236594244915221,0.123140795065229,88.7218047282404
XN0070,1211,2019-05-19,7319,476144,4368759.5,49.75,222.25,5.18847427303053,3.5799447776476,15.4486968525981,0.0306365049254197,0.22474376409507,4.52769256906871,2428.66593206812,11.1021330455492,27.6699003861374,609.833333333333,0.0664441735908841,0.0416581560052221,0.238791048773989,0.0812022794591416,0.212175514157127,94.649392889736
XN0070,1211,2019-05-20,8760,476137.5,4368763,52.25,244.5,4.75389407928889,2.91371824550056,14.0050228861124,0.0277331422593498,0.173284966552688,2.23606797749979,2550.07310784634,0.49473065479166,30.3369149967048,729.916666666667,0.0582807530720898,0.0425615901478213,0.23872958720543,-0.0116013641880223,0.543294589188998,87.4719793955273
XN0070,1211,2019-05-21,9816,476138,4368763,60.25,257.25,5.08950758442189,2.99295981126134,13.7533342364626,0.0441689556293618,0.311128293366378,4,2589.17822913124,1.20352419818269,31.111782301199,817.916666666667,0.0528108816214415,0.0372306455395851,0.229767411821604,0.00599171655502126,0.575760527322215,87.9562850466806
XN0070,1211,2019-05-22,10296,476143.5,4368762,55.5,231.5,4.79365499334538,2.86828529003197,16.4082008806973,0.0335863571576554,0.237281770659575,3.53553390593274,3249.47193864037,2.01756495592538,29.2597013615271,857.916666666667,0.0631915876671815,0.0382215010103991,0.246977271053137,-0.20003297681346,0.32129310136753,93.5333405995547
XN0070,1211,2019-05-23,10308,476143.5,4368762,71.5,272.5,5.21067485077885,2.78281208304322,15.0372568865509,0.0282300472076995,0.230588733640487,3.90512483795333,3243.02950945631,1.33577777660293,30.090793620098,858.916666666667,0.0629956852982788,0.0385961395430404,0.266134559691524,-0.181237531211968,0.383387634324216,93.5333405995547
XN0070,1211,2019-05-24,10259,476139,4368764.5,78,279.25,5.51737181752927,3.07503509555382,14.6122173521158,0.0374196430834629,0.259426501974011,4.7169905660283,3323.22985078265,1.03295793024356,33.4310456932291,854.833333333333,0.0648606185320373,0.0368619171836869,0.228760902675684,0.158300992121073,0.338056327729303,88.5695666667145
XN0070,1211,2019-05-25,10335,476143.5,4368762.5,79,282.5,5.65145988927097,2.90408058252682,14.267953190772,0.0244704548589912,0.175712591408431,2.69258240356725,3255.83581870023,0.540453679702645,32.913823417106,861.166666666667,0.0630689517901778,0.0389754203903772,0.267153876784464,0.103594020655609,0.479309696383813,93.4126966241221
XN0070,1211,2019-05-26,10296,476139,4368763.5,82.5,283.75,5.57114906181743,2.79929955586128,14.0055380229759,0.0221696522515078,0.184630311514859,4.52769256906871,3190.43950046711,1.53875979314919,32.2205461353596,857.916666666667,0.0620482944044035,0.0370635390145221,0.260539701484591,0.244342691270215,0.511096072016715,88.8041438547418
XN0070,1211,2019-05-27,10476,476138.5,4368764,88.25,352.5,5.75346658072893,2.99766493200274,15.9500220228062,0.0320888559514811,0.226620479807951,3.20156211871642,3605.14947329644,1.0732752163106,35.4553677927115,872.916666666667,0.0689015043010566,0.0426358470931048,0.300191182504618,-0.190608072364281,0.375155337125271,88.1995530193336
XN0070,1211,2019-05-28,10512,476138.5,4368764.5,73.5,303.5,5.43579300623819,3.02137877093822,19.9822469387483,0.0374103597040939,0.309451853781651,6.9462219947249,3996.94917171992,6.55615640317806,38.805163597191,875.916666666667,0.0761408195267439,0.0449150984151851,0.278518658093137,-0.037756693861465,0.290741857997699,88.0829565789443
XN0070,1211,2019-05-29,10711,476139,4368763,101.25,368,6.20479312620803,3.38541138523082,21.7902510042031,0.0322411069237188,0.283965522029289,6.5,3826.01439972929,3.20562209177308,39.6555656814385,892.5,0.0715049040310564,0.0443547192217703,0.270363370154239,0.14306909678815,0.47276506844814,88.9254175075704
XN0070,1211,2019-05-30,10569,476141.5,4368763,79.5,321.25,6.05691004796312,3.60478617647469,17.6226420589796,0.021852289821103,0.164350470671065,2.5,3518.39884801173,2.98952073705464,33.9592249974823,880.666666666667,0.0666524589436523,0.0397568559381938,0.246789575070985,0.187397331757645,0.474112892720345,91.3511596976342
XN0070,1211,2019-05-31,10628,476142,4368761.5,66.75,305,5.89899351904787,3.98922089640318,19.9942392547678,0.0266122182940642,0.172909591320831,2.54950975679639,3435.70662354992,4.30630076727659,34.1858631726222,885.583333333333,0.0647140906444779,0.0411290637267901,0.237447673906695,0.167281993196846,0.51660835213748,92.204430573103
XN0070,1211,2019-06-01,10570,476141.5,4368762,83.5,309,6.60573413263864,3.90432787202098,18.777881644881,0.0300119845385219,0.208107366802947,3.16227766016838,4019.19298621369,2.26458501493787,33.3300679573442,880.75,0.076129222735363,0.045589778720695,0.291117751816552,0.22022225087319,0.334021067046324,91.5949900613933
XN0070,1211,2019-06-02,10699,476140.5,4368762,97.25,366,6.27520218434698,3.27919452104829,17.6042527315864,0.0256200341041672,0.181451358997874,2.82842712474619,3779.29681003867,2.16424860744534,35.4782897363279,891.5,0.0707173533883532,0.0398254598215202,0.261121647647385,-0.0369791904554346,0.500850970585376,90.6268194557437
XN0070,1211,2019-06-03,10522,476136.5,4368763.5,87.5,337,5.74816322685349,3.00057205855293,15.5454343692635,0.0254018705549408,0.180811419372245,2.5,3585.67395019407,2.43092452953595,34.8119012458522,876.75,0.0682218225295039,0.0415822779632486,0.249605298188159,-0.155277330358884,0.418669624638261,86.3792305277532
XN0070,1211,2019-06-04,10782,476137.5,4368764,76.75,307.5,5.29525956996526,2.71248929844125,16.9222146191605,0.032091302104218,0.258048468479823,8,3564.69613801412,2.44998198369122,39.0966677998601,898.416666666667,0.0661875295012126,0.0407108627526232,0.308978394423858,-0.0991258661866835,0.502030913572393,87.2280880973982
XN0070,1211,2019-06-05,3606,476138,4368757,97.5,405.5,6.07724956560388,3.44724943334602,14.7479008271999,0.020180788658031,0.196911947050975,3.16227766016838,508.080721492316,9.80853750622672,36.2027938077042,300.083333333333,0.0282402237679453,0.0327781810997261,0.198421117386166,0.0494485798124421,1.8367372000095,89.5114966054661
XN0070,1211,2019-06-06,0,,,,,,,,,,,,,,,,,,,,
XN0070,1211,2019-06-07,0,,,,,,,,,,,,,,,,,,,,
XN0070,1211,2019-06-08,0,,,,,,,,,,,,,,,,,,,,
XN0070,1211,2019-06-09,0,,,,,,,,,,,,,,,,,,,,
XN0070,1211,2019-06-10,5736,476143,4368759.5,85.5,316,6.60096973806219,3.66230922317763,17.5355102208316,0.0245667302488846,0.168737134541295,2.5,1977.39614751927,15.2129592700814,30.9743520185028,477.916666666667,0.0690228199948117,0.0402119269512708,0.240003750796236,-0.175192644432145,0.544487101609482,93.682746701104
XN0070,1211,2019-06-11,10316,476141.5,4368761.5,74.25,310.5,5.6626268394756,3.56520490292127,21.2651203176067,0.0318892998339419,0.273708021611352,7.15891053163818,3978.04006778871,5.56328639419628,38.3035570750926,859.583333333333,0.0772070564931101,0.0462908427355373,0.296458420635133,-0.686853616596212,0.355845426519425,91.7207507463212
XN0070,1211,2019-06-12,10512,476140,4368762,96.5,333.75,5.96910112974579,3.22216874610987,14.5548447378735,0.0221082273362224,0.162589527513424,2.91547594742265,3938.3850713702,1.65148674367589,33.3291728882707,875.916666666667,0.0750113331061068,0.0455579928560733,0.250078589804414,-0.188395284874494,0.376686058741769,90.1429947628909
XN0070,1211,2019-06-13,10531,476139.5,4368762.5,104,363,6.30738151062037,3.22299974792597,15.202758747615,0.0126862826277429,0.104869621153595,3.16227766016838,3933.91729075655,3.82469074580608,34.4086354907592,877.5,0.0747831043685816,0.0441016919148084,0.265073393569814,-0.123242630933417,0.479191285840436,89.5334836352252
XN0070,1211,2019-06-14,10519,476141,4368763,70.25,308.75,5.22898000594474,3.02387252086208,16.407828162096,0.0420255244659691,0.305775975073268,6.5,4066.94888697092,2.17162242678002,38.6731460005549,876.5,0.0774206073186765,0.0459038534226377,0.349464970306743,-0.00747232016384978,0.221829419827763,90.8656892245983
XN0070,1211,2019-06-15,9187,476143.5,4368762,33,174.75,4.01158783060886,2.7400265259199,13.0847645647822,0.036278591741559,0.261499855973811,4,2409.57168554338,5.82164371168687,30.3930811504382,765.5,0.0525337914135425,0.0411736832397738,0.285096258705051,-0.340996055294405,0.135726633905411,93.5333405995547
XN0070,1211,2019-06-16,10413,476140,4368763.5,71.25,289.5,5.27806631198993,2.9536316250617,13.5107574300775,0.0233726299139164,0.182177882947713,3.80788655293195,3694.50428813766,2.2122396240158,30.710252025509,867.666666666667,0.0710300262021303,0.0433610256324044,0.269014871406635,-0.175705135327042,0.363470422251258,89.7752625474103
XN0070,1211,2019-06-17,10482,476140,4368763.5,69.5,289.75,5.20451373299933,2.84307454258625,14.5941957882407,0.0393387250641361,0.276583269626133,4.03112887414927,4071.99884912541,4.83674929563798,33.9361868839113,873.416666666667,0.0777793364439905,0.0430019813296965,0.28608100748868,-0.106734122000562,0.345967655044985,89.7752625474103
XN0070,1211,2019-06-18,10638,476139,4368764,75.25,312,5.37677394989926,2.94205493114783,14.4644996747885,0.0302293166447466,0.206828269126179,2.91547594742265,4037.31756705909,13.1403623991781,33.9968946549012,886.416666666667,0.0759880627794181,0.0437337041157244,0.295609517325657,-0.467126695328615,0.264826974762554,88.685523354444
XN0070,1211,2019-06-19,10617,476139,4368764.5,76.75,339,5.49170825400543,3.35195409210994,17.0690253282534,0.0377082884113448,0.294767788283712,4.74341649025257,3801.41999683803,1.42825241613482,34.6233691492602,884.666666666667,0.0716806366036006,0.0429715389124134,0.286614586178241,-0.532796751033492,0.423874826802517,88.5695666667145
XN0070,1211,2019-06-20,10700,476139,4368764,66.5,261,5.3044071595128,3.16592862389989,14.4101536183142,0.0362544003937088,0.29275070259559,5.65685424949238,3084.86441470618,8.79897829448227,31.9581987048358,891.583333333333,0.0577133903470267,0.042064941108684,0.244838154992704,-0.0627109556344643,0.591428197809591,88.685523354444
XN0070,1211,2019-06-21,10436,476140.5,4368763.5,74.75,331.5,5.4864475480948,3.19019424831521,16.3778059357565,0.052469808301256,0.372351705922487,4.94974746830583,3698.36181851567,2.73060713446025,36.7415214300052,869.5,0.0709549024411628,0.0445307685638186,0.283732108968697,-0.212044170478085,0.386843115389683,90.2610584100244
XN0070,1211,2019-06-22,10634,476140,4368763.5,79.25,338.75,5.44809716383108,3.13177136903451,15.5469338241646,0.032271613453218,0.245274179453271,3.53553390593274,3545.45131452756,4.48725617233962,35.4793486067588,886.083333333333,0.0667475655875468,0.0442108170957229,0.303463122631976,-0.610094507589267,0.518603760234598,89.7752625474103
XN0070,1211,2019-06-23,10819,476140,4368764,76.5,328.25,5.44329429301337,3.14616949159066,15.0136552065248,0.0360054327713332,0.268384708228323,4.92442890089805,4306.18253875212,2.73642634104122,35.7455814253073,901.5,0.0796897362556583,0.047941414691707,0.304734753659998,-0.615737693427668,0.282568190921167,89.6579268795259
XN0070,1211,2019-06-24,10800,476141,4368763,55,283.5,4.90532793177195,3.09946920949172,14.3826031932488,0.035305629295653,0.237920104355095,3.20156211871642,3890.98869571937,3.12709884821798,33.1899819909309,899.916666666667,0.0721457758989229,0.04298188349245,0.25760809652866,-0.578777019710082,0.255860112860141,90.8656892245983
XN0070,1211,2019-06-25,10806,476142.5,4368762,72,309.75,5.5646820689852,3.40026329439578,18.0868505482011,0.021646549682837,0.164865460255039,3.16227766016838,4212.19509926878,2.92592236766811,33.6657626241209,900.416666666667,0.0780494562803691,0.0477989504861307,0.269361933362197,-0.465812499908925,0.279066519967184,92.5638374530223
XN0070,1211,2019-06-26,10764,476139.5,4368763,70.25,326.5,5.16052137079451,3.01150305267392,17.5330026934254,0.0264443148662803,0.200684676680196,4.27200187265877,3426.84450018329,5.81271820045901,34.5905678863188,896.916666666667,0.0637287001958482,0.0438124129653132,0.299878544538386,-0.154900425505663,0.554249022922742,89.4102386683824
XN0070,1211,2019-06-27,10775,476140,4368763.5,62.25,309.75,4.96804271535483,3.02653335078739,13.8880044320073,0.0280109337629192,0.194610366750571,3,3669.30412689955,6.92707874516615,33.4364009507514,897.833333333333,0.0681733012587312,0.0421957785157769,0.251393369950589,0.134109821384237,0.361414186646266,89.7752625474103
XN0070,1211,2019-06-28,10836,476141.5,4368762.5,63.25,283.5,5.05798115448736,3.03760191753996,16.1509377055633,0.0313840266998076,0.200789168578946,3.35410196624968,3755.0206417369,3.86892805133842,33.7823402532392,902.916666666667,0.0693772301549798,0.0428764102352994,0.243020434557184,0.0130180954149571,0.283330499438657,91.4717895923366
XN0070,1211,2019-06-29,10774,476142,4368762,66.75,282,5.45368443286063,3.2282555828004,17.6878523804472,0.0402423355602,0.279867178422534,4.5,3164.32156410401,4.22397421350423,34.4212403311089,897.75,0.0587848371260744,0.0376734495291682,0.241751628280725,-0.254594334532421,0.707823370341612,92.0793304938092
XN0070,1211,2019-06-30,5714,476137.5,4368763,61.25,274.25,4.82451767833761,2.61140840315852,14.6488243027616,0.0282247341848607,0.215250038425686,3.16227766016838,1505.97105416792,10.7288996518566,29.8691275307178,476.083333333333,0.0527569451325145,0.0374632872037916,0.230729747962343,-0.28115395857926,0.77634735340233,87.4719793955273
XN0071,2CB1,2019-04-29,0,,,,,,,,,,,,,,,,,,,,
XN0071,2CB1,2019-04-30,9031,476177.5,4368793,10.5,47.75,4.0489493496292,11.9166103552467,81.6826409367698,1.87213657411084,11.6154767972074,78.0080124089827,705.107149025359,85.18178182551,90.0456198351511,752.5,0.0156372167695745,0.0102073470846545,0.0693541779387724,-0.580733868697386,0.629336716016168,86.96185753084
XN0071,2CB1,2019-05-01,9456,476176.5,4368792,6.5,30.5,1.54443953311159,0.997476199435996,7.16453590212755,0.025186872690241,0.183825416789344,2.69258240356725,618.542095083506,2.54470057621882,12.4196137891582,787.916666666667,0.0130974084589445,0.0085820748713201,0.0488153218422952,-0.210459460089359,0.775080205458582,88.3752640266352
XN0071,2CB1,2019-05-02,9528,476176.5,4368792,7.5,31.5,1.65557567916176,1.03270096208027,5.82421152019185,0.0149974535711294,0.101219045866301,1.11803398874989,710.511462794797,2.96091852655078,11.0389147491897,793.916666666667,0.0149315735055552,0.00939062492868431,0.0573731191471731,-0.214101159623991,0.690436852230883,88.3752640266352
XN0071,2CB1,2019-05-03,9382,476178,4368792,11.75,51.5,2.33198041027481,1.58044843174758,8.76015518146226,0.0176188718586457,0.128887723213275,1.58113883008419,849.112343797401,1.59495435424019,15.4120215842936,781.75,0.0181180184698589,0.0115024299573053,0.0727267178757421,-0.0618912608255922,0.597732246961286,87.2856717411612
XN0071,2CB1,2019-05-04,9836,476178,4368792,8.5,43,1.89039688968489,1.34518044021281,8.52706611052791,0.0176426259299742,0.122230758666546,1.5,953.781891661242,0.478828354371466,15.8506092820537,819.583333333333,0.0194106322063349,0.0120339025691844,0.0841148826961452,0.006203370882556,0.632276810926918,87.2856717411612
XN0071,2CB1,2019-05-05,9623,476177.5,4368791.5,9.25,40,1.82075189878791,1.12792384691326,8.55081262079429,0.0306077835534931,0.228636079360267,3.53553390593274,854.740494435949,2.44234795642295,14.8964836994274,801.833333333333,0.0177821110820572,0.0121305068797804,0.0858334280479989,0.102414469657244,0.492174271767429,87.992612215955
XN0071,2CB1,2019-05-06,9552,476178,4368791.5,10.75,50,2.13851164189627,1.39206949897367,8.39237484177572,0.019320250991404,0.123186033969653,1.58113883008419,886.968782229162,2.25907997816615,14.8853272928158,795.916666666667,0.0185878947708247,0.0122284403947839,0.0825208499016935,-0.0523057396597832,0.673650255689028,87.6321870343893
XN0071,2CB1,2019-05-07,9728,476177.5,4368791.5,13.25,55.75,2.49623939336593,1.75703526968405,8.34916621463745,0.0146907430410841,0.0949265721143237,1.11803398874989,1008.26362947097,4.09951498723157,14.9527916609795,810.583333333333,0.0207445121889188,0.0134168561770398,0.0967264966398717,-0.118311791321122,0.751968104836921,87.992612215955
XN0071,2CB1,2019-05-08,9893,476178.5,4368791.5,15.25,57,2.4044727636967,1.34958731383496,6.78873173326335,0.0201390920317539,0.151731336959716,2.06155281280883,937.926968639988,1.31263612272734,14.7438163452031,824.333333333333,0.0189803895288216,0.0125463524873837,0.0779220251354193,-0.162520182559372,0.598256658603387,87.2731379307112
XN0071,2CB1,2019-05-09,8938,476178.5,4368791.5,9.25,38.25,1.92796019473355,1.273652731868,6.81691087862204,0.0147820475989777,0.100238591488205,1.11803398874989,980.007049186274,0.184283520173835,12.4955615897299,744.75,0.0219524448775744,0.013547427169373,0.0849615004584217,-0.322090597679076,0.409574732007912,87.2731379307112
XN0071,2CB1,2019-05-10,9608,476179,4368791.5,10.5,46,2.02222244706533,1.2508468154009,7.79747503810459,0.0299394814952997,0.179528328652724,2,1105.9901193351,2.90662134264646,14.4719974495142,800.583333333333,0.0230414166882066,0.0129891167189617,0.0830703051974082,0.0687974648317083,0.616387755169487,86.9154819587148
XN0071,2CB1,2019-05-11,9609,476179,4368792,15.75,65.5,2.52997797761463,1.65211607075187,8.63055100969357,0.0216905043319466,0.137718555811755,1.58113883008419,1082.50563618729,1.60688921208691,16.745780054336,800.666666666667,0.0225487806166775,0.0140407075693815,0.0801018853086465,-0.173820305197483,0.742811528884276,86.5660978154338
XN0071,2CB1,2019-05-12,9912,476179.5,4368791.5,12.75,55.25,2.20613878219961,1.30441670453732,6.60444082843282,0.0228009925398247,0.144814828686501,2,1099.74798586217,2.91410914845641,15.2054828440122,825.916666666667,0.022210610843412,0.0136276695906371,0.0752267543436036,-0.287974873853299,0.684626734572937,86.5592363873344
XN0071,2CB1,2019-05-13,9996,476178,4368792.5,12.25,59.75,2.29828838081064,1.44269030138211,7.61067866744427,0.0246172379768839,0.153723939327982,2.54950975679639,1025.57710791759,0.915105581154305,16.2475769123174,832.916666666667,0.0205364071634411,0.0118515178344114,0.0690948174613334,-0.358977286221275,0.826800479856639,86.9406508957766
XN0071,2CB1,2019-05-14,10104,476178.5,4368792,15.75,60,2.64063186473327,1.74216713159916,9.10200096983658,0.0169451533680551,0.12086934571209,1.5,1126.27302071041,2.22121773476991,15.6972109460656,841.916666666667,0.0223103023043886,0.0142009212636781,0.0934005211019949,-0.163552090526706,0.736260465394652,86.9251913495075
XN0071,2CB1,2019-05-15,10128,476178.5,4368792,11,48.25,2.08873069392497,1.37748822574576,7.27615309116873,0.0203463188542294,0.140288212336697,2,953.516117908166,2.64331967211234,14.0208515595034,843.916666666667,0.0188472753033206,0.0134631476532932,0.0899563749334191,-0.106462265246588,0.637248176348108,86.9251913495075
XN0071,2CB1,2019-05-16,10344,476177.5,4368791.5,16.75,59.5,2.64234481804592,1.56401865616076,7.71725758632085,0.0147639929518585,0.108715822199236,1.80277563773199,1053.32901986756,3.58176720824878,14.7074187305104,861.916666666667,0.0203820835899977,0.0135443756634481,0.0854756926680176,-0.0737154594411926,0.727815871001278,87.992612215955
XN0071,2CB1,2019-05-17,10128,476177.5,4368791,12.25,57.75,2.26106390109636,1.49749163494185,8.89317522664955,0.0241686847871114,0.153168045474724,2.5,1050.29888678349,2.92575214146912,16.3582212288728,843.916666666667,0.0207591175332062,0.0125186461006951,0.0940306297848991,-0.35078628737346,0.559828598319836,88.3391844976614
XN0071,2CB1,2019-05-18,5412,476176.5,4368791,16.5,87,3.30027471097081,3.04221687192403,18.5401467524317,0.0135646479244047,0.166915218098595,5.3851648071345,469.817857421793,20.3424145258646,22.3048860269611,451,0.0173711082168122,0.0117352702046533,0.103648657023811,-0.150308736239653,0.503047422058291,89.0612750752332
XN0071,2CB1,2019-05-19,645,,,,,,,,,,,41.2417027887926,7.62221179452639,15.7775046886965,53.6666666666667,0.0128144668632691,0.0104242636034507,0.0547241242021057,-0.0113290808506317,1.60056625956637,
XN0071,2CB1,2019-05-20,639,,,,,,,,,,,63.0057528154656,11.1864040009092,12.1889457318158,53.0833333333333,0.019787795754555,0.0120633198787148,0.0575161773468682,-0.327417766961977,0.562261133778421,
XN0071,2CB1,2019-05-21,0,,,,,,,,,,,,,,,,,,,,
XN0071,2CB1,2019-05-22,420,,,,,,,,,,,33.8805750997436,3.19943856462765,7.01161376748661,34.9166666666667,0.0161838229672727,0.00902294606642742,0.0506568456987114,-0.64899348810573,0.608375223717762,
XN0071,2CB1,2019-05-23,224,,,,,,,,,,,14.4127924982174,2.67110915410571,3.9044455282362,18.5833333333333,0.0129242130219556,0.00628251810464994,0.0299115003474362,-1.223644990509,0.829738063431761,
XN0071,2CB1,2019-05-24,1526,476250.5,4368812.5,8.75,57.25,12.389563437748,21.5704664267456,75.4802984407282,0.0081913499344692,0.0730937333360128,1,73.6629317370474,76.0746081430403,78.06098933415,127.083333333333,0.00969577086179432,0.0107657288395922,0.110322414633627,-0.301228732321353,1.1188439213397,30.44012984618
XN0071,2CB1,2019-05-25,0,,,,,,,,,,,,,,,,,,,,
XN0071,2CB1,2019-05-26,0,,,,,,,,,,,,,,,,,,,,
XN0071,2CB1,2019-05-27,0,,,,,,,,,,,0,,,0,,,,,,
XN0071,2CB1,2019-05-28,0,,,,,,,,,,,,,,,,,,,,
XN0071,2CB1,2019-05-29,0,,,,,,,,,,,,,,,,,,,,
XN0071,2CB1,2019-05-30,0,,,,,,,,,,,,,,,,,,,,
XN0071,2CB1,2019-05-31,0,,,,,,,,,,,,,,,,,,,,
XN0071,2CB1,2019-06-01,0,,,,,,,,,,,,,,,,,,,,
XN0071,2CB1,2019-06-02,0,,,,,,,,,,,,,,,,,,,,
XN0071,2CB1,2019-06-03,0,,,,,,,,,,,,,,,,,,,,
XN0071,2CB1,2019-06-04,0,,,,,,,,,,,,,,,,,,,,
XN0071,2CB1,2019-06-05,0,,,,,,,,,,,,,,,,,,,,
XN0071,2CB1,2019-06-06,0,,,,,,,,,,,,,,,,,,,,
XN0071,2CB1,2019-06-07,0,,,,,,,,,,,,,,,,,,,,
XN0071,2CB1,2019-06-08,0,,,,,,,,,,,,,,,,,,,,
XN0071,2CB1,2019-06-09,0,,,,,,,,,,,,,,,,,,,,
XN0071,2CB1,2019-06-10,5808,476098,4368827.5,4.75,23.5,1.21769139771474,0.749533792756428,4.29481458496269,0.0148713247753164,0.109175664307521,1.58113883008419,234.056674889269,5.97854445812854,9.41914395296429,483.916666666667,0.00806831629272836,0.00505399231659038,0.0303827575394299,-0.0885281644917472,0.939021217234226,34.0795222244441
XN0071,2CB1,2019-06-11,10287,476098.5,4368828,3.5,15.5,0.964755433883297,0.523933899632986,3.248184716236,0.00880644338408057,0.0700352732650609,1,506.306254904033,2.09014585629632,6.95032249134896,857.166666666667,0.00985499621233197,0.00569854134596899,0.0362486531369594,-0.084811282546572,0.62469499108725,34.5650202048996
XN0071,2CB1,2019-06-12,10596,476098,4368828,4,16.5,1.05989364772388,0.58393019361054,3.43754209194809,0.00731743430595817,0.0632848186403445,1,575.947301506978,3.69199372706342,7.13039877813924,882.916666666667,0.0108841099733617,0.00628249901552498,0.0427299473368614,0.0586544628702524,0.574117028225095,34.0651335227607
XN0071,2CB1,2019-06-13,10571,476098,4368827.5,4.75,20.75,1.19636727538647,0.725810657160296,4.75190125434007,0.018146623419607,0.144111465557114,2,651.515284258616,2.18535071750143,10.0324841441106,880.833333333333,0.0123406171705139,0.00731114575855787,0.0470013068480821,0.0154650285389821,0.552315285093467,34.0795222244441
XN0071,2CB1,2019-06-14,10416,476096.5,4368828,4.25,21,1.14659367697537,0.727805264881286,4.13678089351502,0.0174129097527543,0.103973745078708,1.11803398874989,634.524207780343,1.19872225088664,9.02791397683662,867.916666666667,0.0121985278782655,0.00704219003743626,0.0520426825017371,0.163118054255097,0.467317488369686,32.5654943521315
XN0071,2CB1,2019-06-15,9436,476096,4368828,5.5,29.25,1.46646660689123,1.07772935597054,7.76356171058671,0.0447173379514077,0.330466964821901,5.31507290636732,534.024044916449,1.4996199306914,13.4022828317415,786.25,0.0113294792634318,0.00830351624308842,0.0798591851157081,0.115510096114366,0.755886772050939,32.0656221295815
XN0071,2CB1,2019-06-16,10248,476096,4368828.5,6.5,29.25,1.56720056903999,0.973327466908849,5.37998270181994,0.0215618837179433,0.130397726872733,1.5,579.296341983865,0.315567149801264,10.5898124415446,853.916666666667,0.0113136670180654,0.00754258760553484,0.041903761829796,0.0723257034005107,1.10184130411609,32.0581286015613
XN0071,2CB1,2019-06-17,10495,476096.5,4368828,8.25,43.5,1.89155675345294,1.28125384240569,7.64025384627514,0.0285579078129915,0.196982854754276,2.5,685.828526609318,0.336727494117032,14.1649595935518,874.5,0.0130798244426974,0.00800800774228866,0.0512654700659037,0.00120466006241027,0.968437079408442,32.5654943521315
XN0071,2CB1,2019-06-18,10392,476097,4368827.5,7.25,32.5,1.60260001775701,0.926946832750511,5.71669565437224,0.033381093122309,0.231040838978842,3.16227766016838,730.868603027165,1.01506629112862,11.9463141347024,865.916666666667,0.0140779015846931,0.00866079090514129,0.0527774169082401,-0.0172042258673209,0.769275889467332,33.0801940043158
XN0071,2CB1,2019-06-19,10596,476097,4368828,7.25,35.5,1.63901894619512,1.05647109456915,5.99041057176822,0.0259150874474898,0.196808853335295,3.35410196624968,700.646916086039,1.97285961936604,12.6618145223118,882.916666666667,0.0132347151804316,0.00821003391104652,0.0599551079129991,0.0658103724305573,0.978000223610873,33.0653704385768
XN0071,2CB1,2019-06-20,9876,476097.5,4368828,9.5,48.75,1.92222901194868,1.30515475056367,8.75657557064447,0.0187283357814504,0.121711835422191,1.58113883008419,657.649802509826,3.1578386929411,13.8890382756503,822.75,0.0133279347381474,0.00960758429011322,0.0567432061746013,0.0114996591119772,1.1787714731427,33.5652502162864
XN0071,2CB1,2019-06-21,9223,476097.5,4368827.5,8.5,59.5,2.06944451575571,1.8395230690981,11.5993719701021,0.0173092889346999,0.124191893729227,1.80277563773199,689.271742693601,3.72289527153763,16.7277096895675,768.416666666667,0.0149590298550886,0.0102741371944818,0.0733793200255039,0.0714021812279636,0.870452001376845,33.5798531146992
XN0071,2CB1,2019-06-22,10560,476097,4368827.5,9,41.25,1.88762957734541,1.20591814891758,7.44471651040831,0.0194271732869009,0.144758632706896,2.5,648.008396022189,3.10181927649757,12.4400699896578,879.916666666667,0.0122820064500108,0.00778270534345004,0.0549833081783164,-0.0726705862644886,1.09923401497373,33.0801940043158
XN0071,2CB1,2019-06-23,9993,476097.5,4368827.5,7,31.75,1.58757835033912,1.09494253747794,10.8766489224972,0.0566155612489076,0.517673942746313,8,658.912305799462,3.71473660324699,16.2090584497199,832.583333333333,0.0132009915209387,0.00825513080683318,0.0661304978542937,-0.146773700231737,0.634615051817848,33.5798531146992
XN0071,2CB1,2019-06-24,10524,476097,4368828,5.75,31.75,1.41951706226891,0.924839762737658,6.44061687558787,0.0221954115061714,0.141288747884585,2.23606797749979,615.796451825508,1.88922126028348,12.2922294561346,876.916666666667,0.011713262594153,0.0074154855590845,0.0409310614059173,-0.0356854335484672,0.924903820654015,33.0653704385768
XN0071,2CB1,2019-06-25,10545,476097.5,4368827,5.75,25.5,1.38356104632982,0.774190738857586,4.67343767564059,0.0154392508247738,0.116654808764094,2.23606797749979,604.321923491548,6.42146805064576,9.969572440456,878.666666666667,0.0114735550855131,0.00663997327504274,0.049598260340389,0.0898071070963398,0.726206332338381,33.6018905469267
XN0071,2CB1,2019-06-26,9695,476097,4368828,6.25,31.75,1.4793325462046,0.904245954846099,6.33516433606726,0.0385310319737084,0.249066010863975,2.69258240356725,516.405639118422,5.34005143291426,11.9362262679507,807.583333333333,0.0106634003880752,0.00691921884804715,0.0441042525249186,0.0410110904060232,1.00915300004079,33.0653704385768
XN0071,2CB1,2019-06-27,10459,476097.5,4368827.5,5.5,26,1.31587408609254,0.795857029395282,5.8741018740414,0.0243673939445938,0.166821431512735,3,602.429450909909,1.38909960600751,11.7450323860182,871.5,0.0115305912860134,0.00701056027932187,0.0475774025128919,0.0646012055833554,0.801870121951267,33.5798531146992
XN0071,2CB1,2019-06-28,10339,476097,4368828,8,37.5,1.72216183827653,1.06112923685267,6.30438699602463,0.0271729547955973,0.220221225328718,2.91547594742265,609.208797950919,1.93843893115346,12.1792054175807,861.5,0.0117945535400221,0.00741284179659061,0.0488857363129515,-0.0197837568286082,1.03427093560002,33.0653704385768
XN0071,2CB1,2019-06-29,10067,476097,4368828.5,9.5,41.5,1.89560106475218,1.09462884450177,5.79401306223902,0.0168258068349015,0.10232735482003,1.11803398874989,545.500208506443,0.741190190655024,11.8655966562078,838.75,0.0108461011167711,0.00722874452380735,0.054425158106565,0.000695960921001504,1.23033110073576,33.0581035317733
XN0071,2CB1,2019-06-30,10018,476096.5,4368828.5,11.75,56,2.41855341433237,1.61876807316515,10.1828878148062,0.0327387724900346,0.208212737751001,2.12132034355964,526.067288049364,3.67360944547219,18.3856196882904,834.666666666667,0.0105084842942263,0.00703323307688161,0.0512789445302183,-0.0114948385696019,1.68214849494559,32.5581158741694
XN0071,2CB1,2019-07-01,9713,476096.5,4368828.5,6.5,30.5,1.67005880654482,1.11356229156187,6.52506243523264,0.0217522951694111,0.131191070610765,1.4142135623731,533.072378850178,1.57810477491696,11.0593022231243,809.25,0.0109869902286845,0.0069582149952683,0.0469651249729081,0.0573790543162876,0.899307154274979,32.5581158741694
XN0071,2CB1,2019-07-02,9909,476097.5,4368827.5,6.75,31,1.51922738415557,0.880902638922945,5.43745733166881,0.0366512358084679,0.256316865913488,3.16227766016838,469.789640153743,2.13251946316975,11.7140544894133,825.583333333333,0.00949081452285567,0.00644508049897524,0.0457369799109114,0.0284835905652272,1.10001932310903,33.5798531146992
XN0071,2CB1,2019-07-03,10452,476097,4368828,6.5,32.75,1.47425743023462,0.89884308649644,5.48491498300763,0.0231640395342323,0.1624764519572,2.12132034355964,501.816434366702,1.13334584555944,11.6759352243922,870.916666666667,0.0096092050174711,0.00629193542548204,0.0494215180579156,-0.0169447017391139,1.13063852715116,33.0653704385768
XN0071,2CB1,2019-07-04,10530,476097,4368828,6.25,28.75,1.43807256244646,0.79579021191612,5.31971336781224,0.0195081875591159,0.138250401661684,2.06155281280883,513.586262279771,1.2203143558982,10.3421603679836,877.416666666667,0.0097625710867265,0.00629893338755587,0.0545367922381989,-0.00387628778417335,1.09504954788068,33.0653704385768
XN0071,2CB1,2019-07-05,2613,476097,4368828,5.25,20.5,1.35314865197879,0.887927363000875,3.92293443612188,0.00459242250287026,0.0477073572247635,0.5,104.368580603922,4.01287966152444,7.04686646836052,217.666666666667,0.00799653048372475,0.00592871714296145,0.0314734152275441,0.0302946183881516,1.36287787005225,33.0653704385768
XN0072,BD6A,2019-04-29,0,,,,,,,,,,,,,,,,,,,,
XN0072,BD6A,2019-04-30,0,,,,,,,,,,,,,,,,,,,,
XN0072,BD6A,2019-05-01,0,,,,,,,,,,,,,,,,,,,,
XN0072,BD6A,2019-05-02,0,,,,,,,,,,,,,,,,,,,,
XN0072,BD6A,2019-05-03,0,,,,,,,,,,,,,,,,,,,,
XN0072,BD6A,2019-05-04,0,,,,,,,,,,,,,,,,,,,,
XN0072,BD6A,2019-05-05,0,,,,,,,,,,,,,,,,,,,,
XN0072,BD6A,2019-05-06,0,,,,,,,,,,,,,,,,,,,,
XN0072,BD6A,2019-05-07,0,,,,,,,,,,,,,,,,,,,,
XN0072,BD6A,2019-05-08,0,,,,,,,,,,,,,,,,,,,,
XN0072,BD6A,2019-05-09,0,,,,,,,,,,,,,,,,,,,,
XN0072,BD6A,2019-05-10,0,,,,,,,,,,,,,,,,,,,,
XN0072,BD6A,2019-05-11,0,,,,,,,,,,,,,,,,,,,,
XN0072,BD6A,2019-05-12,0,,,,,,,,,,,,,,,,,,,,
XN0072,BD6A,2019-05-13,0,,,,,,,,,,,,,,,,,,,,
XN0072,BD6A,2019-05-14,0,,,,,,,,,,,,,,,,,,,,
XN0072,BD6A,2019-05-15,0,,,,,,,,,,,,,,,,,,,,
XN0072,BD6A,2019-05-16,0,,,,,,,,,,,,,,,,,,,,
XN0072,BD6A,2019-05-17,0,,,,,,,,,,,,,,,,,,,,
XN0072,BD6A,2019-05-18,0,,,,,,,,,,,,,,,,,,,,
XN0072,BD6A,2019-05-19,0,,,,,,,,,,,,,,,,,,,,
XN0072,BD6A,2019-05-20,0,,,,,,,,,,,,,,,,,,,,
XN0072,BD6A,2019-05-21,0,,,,,,,,,,,,,,,,,,,,
XN0072,BD6A,2019-05-22,0,,,,,,,,,,,,,,,,,,,,
XN0072,BD6A,2019-05-23,0,,,,,,,,,,,,,,,,,,,,
XN0072,BD6A,2019-05-24,0,,,,,,,,,,,,,,,,,,,,
XN0072,BD6A,2019-05-25,0,,,,,,,,,,,,,,,,,,,,
XN0072,BD6A,2019-05-26,0,,,,,,,,,,,,,,,,,,,,
XN0072,BD6A,2019-05-27,0,,,,,,,,,,,,,,,,,,,,
XN0072,BD6A,2019-05-28,0,,,,,,,,,,,,,,,,,,,,
XN0072,BD6A,2019-05-29,0,,,,,,,,,,,,,,,,,,,,
XN0072,BD6A,2019-05-30,0,,,,,,,,,,,,,,,,,,,,
XN0072,BD6A,2019-05-31,0,,,,,,,,,,,,,,,,,,,,
XN0072,BD6A,2019-06-01,0,,,,,,,,,,,,,,,,,,,,
XN0072,BD6A,2019-06-02,0,,,,,,,,,,,,,,,,,,,,
XN0072,BD6A,2019-06-03,0,,,,,,,,,,,,,,,,,,,,
XN0072,BD6A,2019-06-04,0,,,,,,,,,,,,,,,,,,,,
XN0072,BD6A,2019-06-05,0,,,,,,,,,,,,,,,,,,,,
XN0072,BD6A,2019-06-06,0,,,,,,,,,,,,,,,,,,,,
XN0072,BD6A,2019-06-07,0,,,,,,,,,,,,,,,,,,,,
XN0072,BD6A,2019-06-08,0,,,,,,,,,,,,,,,,,,,,
XN0072,BD6A,2019-06-09,0,,,,,,,,,,,,,,,,,,,,
XN0072,BD6A,2019-06-10,0,,,,,,,,,,,,,,,,,,,,
XN0072,BD6A,2019-06-11,0,,,,,,,,,,,,,,,,,,,,
XN0072,BD6A,2019-06-12,0,,,,,,,,,,,,,,,,,,,,
XN0072,BD6A,2019-06-13,0,,,,,,,,,,,,,,,,,,,,
XN0072,BD6A,2019-06-14,0,,,,,,,,,,,,,,,,,,,,
XN0073,BC9C,2019-04-29,2688,476234.5,4368793,3.25,15.5,1.06717590452718,0.909497462896345,3.3880901288871,0,0,0,34.3341676327277,3.18534483106329,5.64036886676916,223.916666666667,0.00255595570759017,0.00145042153476029,0.00741913827810862,0.0132143977075394,1.60600971475023,55.499313705796
XN0073,BC9C,2019-04-30,9164,476234.5,4368793.5,2.5,11.5,0.746308761171488,0.446013001318945,2.79264610457875,0.00758402444347447,0.0611138475096698,0.5,124.352032536894,1.08855236513165,5.42143876124323,763.583333333333,0.0027147927177011,0.00159604741187939,0.0131080903936428,0.0407687001958965,1.73828547627276,55.0880967967952
XN0073,BC9C,2019-05-01,9151,476235,4368793.5,3.25,13.5,0.884350803816146,0.526219862691693,3.34210160623834,0.00914134803218211,0.0797779045547341,1.11803398874989,155.323995869253,1.72584395958889,6.07581164768114,762.5,0.00339560848944745,0.00201503843847203,0.0123101866516342,0.0315761134964825,1.73096030405608,54.8041449941136
XN0073,BC9C,2019-05-02,9287,476234.5,4368793,4.25,16.75,1.06598936477645,0.564783573326653,2.63104933969707,0.00220738666953806,0.0331502505234069,0.5,190.260524266641,0.408029655003284,6.05311481152089,773.833333333333,0.00409824790600759,0.00254507944661866,0.019141749402502,0.0110210847701638,1.97266897728814,55.499313705796
XN0073,BC9C,2019-05-03,8637,476220,4368770.5,5.25,32,3.79980111536375,7.5406539626834,27.8577619881384,0.0390384282126066,0.364651835713963,5.52268050859363,133.459077821739,26.167964696504,34.3545491702428,719.666666666667,0.0030920881230688,0.00221209577423722,0.0311811470384121,0.0743507091650434,1.58918348093726,82.2586549661029
XN0073,BC9C,2019-05-04,9694,476220,4368771.5,4.5,19.75,1.16649464316513,0.724389502714863,5.18049664014057,0.0215818986251784,0.194975772630643,2.82842712474619,174.919677399072,0.617019573795889,8.46949529319254,807.75,0.00360962678196031,0.00233719717129343,0.0191508998704767,0.0649393950844184,1.80969833407497,81.431170264155
XN0073,BC9C,2019-05-05,9540,476220,4368771.5,3.75,13.75,1.08498853532985,0.622225087623298,2.78267679807044,0.00120545073375262,0.0245221387414293,0.5,162.940423108981,2.00584835756665,5.61357597385501,794.916666666667,0.00341675314265179,0.0021651723471057,0.0125605824898895,-0.0229920236232068,1.75469592925802,81.431170264155
XN0073,BC9C,2019-05-06,9694,476219.5,4368771.5,3.75,22,1.18724691200647,1.1743759832861,7.96120564206862,0.0163221638136178,0.121638709545803,1.58113883008419,159.729013774673,0.833352723095679,10.7065033796981,807.75,0.00329613431115723,0.00196159585122986,0.0120919178864763,-0.0363823991704003,1.80250270228163,81.7143781151582
XN0073,BC9C,2019-05-07,9912,476219.5,4368771,2.75,11.75,0.808172428688563,0.527647755392895,2.67808959169568,0.00186642453591606,0.0304929915746485,0.5,141.468765987784,2.88308356074652,5.02519865464593,825.916666666667,0.00285530048844995,0.00171586287286522,0.0121276310643077,-0.0386376613223418,1.66977140201202,82.1262138654178
XN0073,BC9C,2019-05-08,4886,476219,4368771.5,28.5,128,39.1777065737725,54.6658889676107,118.439636685406,0,0,0,74.2049492493068,118.643576453379,120.556729432501,407.083333333333,0.00303440406998705,0.00249565181129186,0.0392216685903595,-0.0455598296844006,1.91141847683692,81.9996566511367
XN0073,BC9C,2019-05-09,9152,476115,4368826,50.75,224,14.7153762725026,15.5846274610294,35.2155053234594,0,0,0,172.534697430132,34.1492251515258,39.0675450334965,762.583333333333,0.00377167916871904,0.00266078034976734,0.0262791195907291,-0.00766722017763303,1.89478375635983,51.1302607956332
XN0073,BC9C,2019-05-10,9749,476141,4368844,7.5,31.5,1.55251874149804,0.884348438860318,5.08854083864969,0.0135136284781684,0.0968680956004406,1.11803398874989,287.264532606882,0.588085036805657,9.75052644731601,812.333333333333,0.00589469222275536,0.00329084436620015,0.0198375030910228,0.042780210101273,1.82559762781443,68.5740003546987
XN0073,BC9C,2019-05-11,9816,476142,4368843.5,7,28.75,1.49403233987314,0.835244544795742,4.35706115524531,0.00480919995733359,0.0489554379424258,0.707106781186548,216.666189629761,2.17652217884361,9.56074940203375,817.916666666667,0.00441558971449096,0.00265593739376743,0.0163836235206376,0.0618878268367384,2.1230941768509,68.6085777250494
XN0073,BC9C,2019-05-12,10164,476142.5,4368844.5,10.5,50,2.21468079048706,1.43379240175312,6.63071050305584,0.01246992905692,0.0861451598749637,1.11803398874989,319.678599110601,0.330749372765332,13.5858004331067,846.916666666667,0.00629154650524789,0.00378806663228913,0.0235613099521799,0.0569982761472071,2.12851981265341,67.4914113872733
XN0073,BC9C,2019-05-13,10152,476143,4368847.5,10,46.75,2.21765352051417,1.45894386423723,8.580951445521,0.0258039626884924,0.195378166617095,2.69258240356725,302.781149493275,7.15783603505696,15.3317017377351,845.916666666667,0.00596636407656262,0.00362923781032264,0.0229662765723466,-0.015724555356457,2.34068812558842,64.5559868032318
XN0073,BC9C,2019-05-14,10103,476141.5,4368843.5,12.75,47,2.92239499525761,1.85038061177868,8.51858374317728,0.0168653739448936,0.111404833132333,1.5,308.080357409503,2.06974474607435,13.0542008804444,841.833333333333,0.00609985521377536,0.00364772387996517,0.0210230304857235,0.0271995112481064,2.43550022750517,68.8160507266479
XN0073,BC9C,2019-05-15,10235,476142,4368844,10.25,42.75,2.08557625823962,1.49071559910699,9.73957614260676,0.0120422109228596,0.0926061618832082,1.4142135623731,320.132595205289,5.17769860982502,14.0262489407216,852.833333333333,0.00625674427730612,0.00392494975876209,0.036170531943914,0.0500874787880259,2.17264607130234,68.153281097313
XN0073,BC9C,2019-05-16,10248,476142,4368844,6.25,27.25,1.52612868934621,0.96091747747134,5.57036594744009,0.0100520248359063,0.0818890544544399,1.11803398874989,289.258938129164,2.10893009614283,10.0560805862175,853.916666666667,0.00564641502657017,0.00368238559888024,0.0281782516626336,0.025251889344671,1.98845348771069,68.153281097313
XN0073,BC9C,2019-05-17,10200,476142.5,4368844,10.5,37.75,2.23534400622897,1.23894470266829,6.59263421940664,0.0151257090376458,0.116812241227488,1.4142135623731,270.180993992236,1.85683833573099,11.6766585614105,849.916666666667,0.00529877889545238,0.00328462465106417,0.0201001005977503,-0.00249183123180287,1.88934845011297,67.9474637066825
XN0073,BC9C,2019-05-18,8735,476141,4368842.5,2.75,13,0.807256464540875,0.493537484046718,3.33742067237873,0.0120778477389811,0.106183768976642,1.5,141.952271414873,1.39448221730156,6.0490889244941,727.833333333333,0.00325122396167421,0.00193735280538838,0.0142664153203114,0.0257272332369004,1.46005047690356,69.9335053033992
XN0073,BC9C,2019-05-19,8190,476141.5,4368842,5,20.5,1.26426149930273,0.762394981126994,4.31952725464681,0.0144078144078144,0.106739484770036,1.5,174.338830529875,1.57927447507835,8.39672825840107,682.416666666667,0.00425863529818656,0.00271283744995781,0.0178650516472973,-0.201581220247384,1.48627065581327,70.1815536803434
XN0073,BC9C,2019-05-20,9732,476141.5,4368842.5,4.5,30.5,1.34642128879083,1.32135161507786,9.70461484630672,0.0241111598628556,0.174066891753478,2.23606797749979,223.464834038643,2.4047765650845,14.448798509119,810.916666666667,0.00459396373032967,0.00266815544472858,0.018856107451445,-0.0046375354889083,1.81913799430693,69.725771877134
XN0073,BC9C,2019-05-21,9747,476143.5,4368845.5,16.5,73.75,2.72585134600444,1.58723309835841,8.0472197718329,0.00393811186117269,0.0489462493242761,1,258.666730557794,3.37429537879304,15.5968015828166,812.083333333333,0.00530862766886538,0.00355926740942663,0.0218727380577227,-0.0135378581400813,2.27718350835403,66.1704797056795
XN0073,BC9C,2019-05-22,10027,476143,4368844.5,8.5,33.5,1.81096437814145,0.987093914048002,4.78851228990709,0.00931748348171865,0.0738158740599725,0.707106781186548,310.539093538442,3.44533391634268,10.5641202531343,835.5,0.00619531896022265,0.00382869260555773,0.0239339710884328,0.0315520265190137,1.93461741032437,67.2872849124389
XN0073,BC9C,2019-05-23,10245,476142,4368842.5,10.25,37,2.64065146364393,1.57874031002953,6.81938717362615,0.00836431314352612,0.0655625061536273,0.707106781186548,292.112781746103,0.152355903188742,10.0315008339381,853.666666666667,0.00570368482691544,0.0034497419101039,0.0208512662539005,0.040459181861955,1.93490417403545,69.5210138282211
XN0073,BC9C,2019-05-24,10303,476142,4368842,9.5,43.75,2.35151578151091,1.8427243761252,11.3120129763855,0.041356968681985,0.312394849024084,3.64005494464026,297.404580214994,3.423911462053,14.7177158204518,858.5,0.00577409938404635,0.00385715394068571,0.0282282532703714,0.0641195564350491,2.16413764270805,69.9781292749991
XN0073,BC9C,2019-05-25,10215,476142,4368845.5,10,44.25,2.03201126615834,1.29835140183466,7.81397179564095,0.00881752988858203,0.0748379854860798,1,319.338259246602,1.8163337558613,15.248033360643,851.166666666667,0.00625333614074762,0.00415011224504794,0.0307920263284365,0.0571552044735479,2.25592065784791,66.7912276047912
XN0073,BC9C,2019-05-26,10284,476142,4368844.5,10.5,42.5,2.25234762916934,1.47118242670878,6.90649504283928,0.00979116959893282,0.0790540837783802,1,316.373720282977,1.8064790827107,11.7869257349167,856.916666666667,0.0061537924669693,0.00392355578736238,0.0209458707169846,0.0937775180200541,2.38404594328708,67.6986152827706
XN0073,BC9C,2019-05-27,10494,476141.5,4368843.5,13.5,47,2.67727283139802,1.59522956218924,7.02851446626,0.0127962903799754,0.0893561899539652,1,315.305087963855,1.38551231377636,11.9383129929257,874.416666666667,0.0060102252914798,0.00370611087458832,0.0280754332553095,0.0699361656505409,2.31553921032541,68.8160507266479
XN0073,BC9C,2019-05-28,10494,476141,4368843,13.25,54.25,2.82923553149428,2.07506645530711,8.67562537419613,0.00639475907354662,0.0580184144862291,0.707106781186548,304.815808102624,0.964251078670761,13.0228920600039,874.416666666667,0.00581021543212728,0.00361991568437141,0.0269733761467363,0.00998497307010714,2.39627145930386,69.4796945221824
XN0073,BC9C,2019-05-29,10327,476141,4368842,9,37.75,2.56843981317945,1.86702069184138,9.63213496222124,0.0188632427733746,0.130210658945834,1.5,248.425803519,2.81919592068736,12.745223196359,860.5,0.00481197024106179,0.00353444150310666,0.0232840001075662,0.0242779857724653,2.42559422881647,70.3879419868584
XN0076,EA42,2019-04-29,0,,,,,,,,,,,,,,,,,,,,
XN0076,EA42,2019-04-30,3636,476183,4368799.5,50.75,203,5.02096256966054,3.58413512712277,14.1488856199306,0.0178074984438497,0.186251666680127,3.20156211871642,646.918456913616,6.22566215249643,23.9917659148529,302.916666666667,0.0356243599080869,0.0306725088452515,0.159246436274813,-0.210890512183115,1.23436010337026,78.5118895000413
XN0076,EA42,2019-05-01,8000,476182,4368807.5,38.25,179.5,4.99367675643528,3.46420914523875,14.859175071322,0.0626306794951318,0.45608074854364,5.8309518948453,1582.54970382903,0.408658872019911,28.6335634146847,666.583333333333,0.0395992282607839,0.0360508486164263,0.195850431008988,-0.158952085652132,0.957512439703204,74.1581322795427
XN0076,EA42,2019-05-02,7812,476182.5,4368807.5,23.25,139,3.60077509211553,3.07349079637889,12.8259435212758,0.0372442644436951,0.314617161742216,6.51920240520265,1508.46864990032,2.27508625136343,26.4708570643148,650.916666666667,0.0386557431752614,0.0344561529171846,0.19044556481214,0.0344637800860421,0.818063337565605,73.7606194593898
XN0076,EA42,2019-05-03,8169,476182.5,4368807.5,36.5,146,4.87729440719288,2.86031617364969,12.8401158286359,0.0385378380594339,0.308549751253991,6.02079728939615,2010.54703989993,9.1425848837523,25.5084471646731,680.666666666667,0.0492719349872069,0.0338966634073034,0.176328158516636,-0.155814647455273,0.584830308863899,73.7606194593898
XN0076,EA42,2019-05-04,9129,476182.5,4368800,42.5,161.75,5.39926545446395,3.30004808871774,15.5962816726473,0.0325854912799879,0.218253037668404,3.16227766016838,2609.05692063461,2.37521801669224,25.1096661889143,760.666666666667,0.0572084029769873,0.0339281196440149,0.209282070393889,0.216320390891983,0.497743029274401,78.5481042412832
XN0076,EA42,2019-05-05,8315,476183.5,4368807.5,32.75,145.5,4.00988813530659,2.76645775209948,12.5606363057381,0.0348374372597551,0.27062693384665,4.60977222864644,1977.61151847946,10.1453385115166,27.0441012838139,692.833333333333,0.0476082787377848,0.0352527290337442,0.197283159193167,-0.0952861562171583,0.645676213382085,72.969375649778
XN0076,EA42,2019-05-06,9032,476182,4368799.5,49.75,174.25,5.93935329521415,3.72387586159432,15.2745039258124,0.0212562102145196,0.159037042189088,2.5,2409.0786176644,1.66892170637961,25.7314778580728,752.583333333333,0.0533878232763196,0.0349435250464048,0.190078362009749,-0.352008716383639,0.717133188404476,79.2541228781265
XN0076,EA42,2019-05-07,9208,476185.5,4368807,42.25,164.75,4.34318582408332,2.81167182796535,14.602461796326,0.0327100807731309,0.229786832254253,4.03112887414927,2612.46963189707,3.74640571707245,26.4868506626974,767.25,0.0567938208293856,0.0336542021960506,0.205328977458909,-0.000563437460143774,0.543198888954235,71.7178018013231
XN0076,EA42,2019-05-08,9500,476182.5,4368800.5,50,178.25,5.85433762187658,3.35891315530643,17.6908315686811,0.0280408798814906,0.209277965066772,3.80788655293195,2728.02675790778,3.27644776490376,27.7164977724542,791.583333333333,0.0574813031778416,0.036588743522669,0.258563670205558,-0.153138708169656,0.603731867518115,78.2156823583037
XN0076,EA42,2019-05-09,8206,476182.5,4368799.5,52.25,179.75,5.58650584766548,3.71084594433488,18.4254682455681,0.0348374487761116,0.26662647606512,4.60977222864644,2768.58438096677,3.66024264260399,28.0208125058191,683.75,0.0675332266222013,0.0343895030504333,0.219676410960231,-0.122044508361569,0.547177414822695,78.8822945471538
XN0076,EA42,2019-05-10,9430,476182.5,4368800,52.5,184,5.79655983219815,3.53473524754622,15.4117570383079,0.0248945657116381,0.180193229334856,3.04138126514911,2892.9905910936,1.04361346613587,27.132654609554,785.75,0.0614159907134456,0.0355589065055889,0.197327671973821,-0.494269147847095,0.528313138477361,78.5481042412832
XN0076,EA42,2019-05-11,9728,476182.5,4368799.5,55.25,189.25,5.48384302505553,3.58555157763551,15.4201642401297,0.0171933982405006,0.142988084823726,2.91547594742265,2585.76746801429,1.33919939075346,26.1632983299369,810.583333333333,0.0532138143271032,0.0361759502833618,0.228891860854872,-0.393269991979518,0.520865043739518,78.8822945471538
XN0076,EA42,2019-05-12,9753,476182.5,4368799.5,58.75,211,5.77235434688122,3.79259813640653,16.9277370703532,0.023967811225901,0.17144590041017,3,3027.75433985882,1.6279822326619,27.7286902702208,812.666666666667,0.062141699463745,0.0394951279933522,0.227586081305696,0.110843418476907,0.494188077423222,78.8822945471538
XN0076,EA42,2019-05-13,9895,476183,4368801,58,213.75,5.35313172179769,3.17423874496869,18.2443576591218,0.040792813422627,0.315168734244419,4.92442890089805,3280.23970196607,1.01467304078432,30.274315686206,824.5,0.0663536661524005,0.0391277250229292,0.227594853189872,-0.183709797896102,0.567309385727666,77.5098810055426
XN0076,EA42,2019-05-14,9872,476186,4368807.5,62.25,212,5.41419162534366,3.23208322257863,16.4134179429977,0.0241337510723247,0.17236082425552,3.16227766016838,2974.97170047356,0.405077103158845,26.8507690159978,822.583333333333,0.060326614022096,0.0355280273215381,0.22119133453671,-0.0363392555363665,0.548470409478853,71.0143068820092
XN0076,EA42,2019-05-15,10195,476182,4368800,68.5,222.25,6.47194255149907,3.61746237396191,18.134141573913,0.0164233553255687,0.134440957059253,2.82842712474619,3687.70932626356,4.7417049925493,27.2726018288587,849.5,0.0724025112981742,0.0417782739745581,0.234460737433634,0.0505368375408744,0.509215084731481,78.9215070817629
XN0076,EA42,2019-05-16,10340,476186.5,4368806,62.25,208.5,5.03166168895301,2.64375298560833,13.5326989068322,0.0249790165160821,0.168858626373045,2.91547594742265,3552.48154467069,0.740817308734061,26.319602636094,861.583333333333,0.0687702146416067,0.0390386013372263,0.220030940644501,0.116330157281973,0.501582845601176,71.5895755061326
XN0076,EA42,2019-05-17,10092,476186.5,4368806.5,62.5,212,5.58157135142698,3.10820039707147,17.1673023765046,0.0263461148751115,0.21251707795112,4.60977222864644,3887.84496402679,6.44524221094016,28.7452403588932,840.916666666667,0.0771173163020007,0.0425485573010843,0.232261474678381,0.172787230019965,0.325995065264138,71.2667917618284
XN0076,EA42,2019-05-18,1099,476187.5,4368805.5,4.25,29.75,1.30897680964343,1.08662628977832,5.96184130817491,0.0118612683402482,0.0803871667026312,0.707106781186548,142.159951146479,0.990645571704056,11.1131495928667,91.5,0.0259319745120089,0.0193288527465775,0.103213844603239,1.76847552663642,0.208173444998936,71.1588352487462
XN0076,EA42,2019-05-19,8004,476182.5,4368800.5,54.5,185.5,5.43409055906185,3.34815345517792,14.7993850067967,0.0235523392423872,0.248338243135735,6.02079728939615,3038.99391777602,5.44050128426264,29.3395398037454,666.916666666667,0.0760086120458944,0.0443696427551334,0.238408433642833,-0.263001059268721,0.304396700539462,78.2156823583037
XN0076,EA42,2019-05-20,9848,476182.5,4368800.5,41,182,4.40129414676124,2.99284208176496,17.0609335751388,0.0551844103660242,0.375409420321936,6.02079728939615,3077.45205060136,1.52068802277953,29.1688290524827,820.583333333333,0.0625573790390588,0.0416880541909269,0.2967900963865,-0.142938249057171,0.371683033973377,78.2156823583037
XN0076,EA42,2019-05-21,10368,476183,4368801,74.75,247.75,5.65920081695993,3.1944373093477,16.3251957089657,0.0328650365826616,0.253089602261124,4,3379.54430708717,3.31136303605403,32.5877712595637,863.916666666667,0.0652437090127869,0.039119194233199,0.250341559355871,0.107663961039024,0.730463594676283,77.5098810055426
XN0076,EA42,2019-05-22,10530,476181.5,4368799.5,72.5,233.25,6.85702716656536,4.00734501075774,17.6412575261414,0.0194495690350221,0.163660477063485,3.20156211871642,3905.77224221941,1.58845016429921,28.3253428695923,877.416666666667,0.0742437108646825,0.0398102535507302,0.246208148059327,-0.317533322390471,0.573576632724016,79.6273545544396
XN0076,EA42,2019-05-23,10523,476185,4368808,74,236.25,5.94347995009039,3.23216494615271,15.3511247922695,0.0234718274310857,0.16384139556333,2.5,4006.24891359624,3.75334519234541,29.8603301890187,876.833333333333,0.0762196963090203,0.0416893504396677,0.257273060342726,0.0872799708226309,0.468394800330059,71.4809014291387
XN0076,EA42,2019-05-24,10463,476182,4368800.5,71.5,244,6.09835893084925,3.59924420353359,20.7407692278616,0.0295369426912982,0.239104330304417,5.65685424949238,3992.59723743358,6.62558887966802,31.57462025144,871.833333333333,0.076386269402001,0.0408596783604002,0.241284318929538,-0.524131478918406,0.445509425611883,78.5906646296639
XN0076,EA42,2019-05-25,10464,476182,4368800.5,76.5,229,6.69400336499701,3.74621133475219,20.1355232279945,0.0206796517413419,0.233460864151063,6.5,3724.71808094513,1.38372038219615,31.5796160277964,871.916666666667,0.0712534363855161,0.0416859204126657,0.236629363329393,0.141768183290972,0.46814151043956,78.5906646296639
XN0076,EA42,2019-05-26,10478,476187,4368806.5,75.5,237.75,5.47811142912003,3.01493169623857,16.2188575424137,0.0191221312397311,0.169967252135217,3.53553390593274,3734.24137684861,1.48592354988376,28.566036334699,873.083333333333,0.0713356866123035,0.0415992908599337,0.255258610250237,-0.147053420119709,0.590001657065392,70.8848080188313
XN0076,EA42,2019-05-27,10663,476186,4368805,78.5,249.75,5.37862779934416,2.69110472499347,15.1559133230091,0.0208190732622965,0.186129987090106,3.5,3665.81668436194,6.27910719132373,30.6653283818277,888.5,0.0688224773855743,0.0415420624804857,0.223074381009451,-0.251776561189771,0.443592449763269,72.6194901355991
XN0076,EA42,2019-05-28,10619,476185.5,4368805,69,233,5.05185106825835,2.52006467107895,13.3362205044007,0.0162180364011323,0.116235669639989,2,3780.89236975492,6.45226908038836,27.0969719134783,884.833333333333,0.0712778807381927,0.0427898984297774,0.299954386725881,-0.111296060353137,0.453889824399938,72.9992462133112
XN0076,EA42,2019-05-29,10558,476186.5,4368809,74,230.5,6.0776429448629,3.38495952639887,17.5014866683066,0.0206027799431197,0.149837586219893,2.5,3948.59810759118,1.818807177926,27.4481591336274,879.75,0.0748615014394279,0.0405034604210838,0.27931616143612,-0.0330508479048235,0.439451650487121,69.6842668211528
XN0076,EA42,2019-05-30,10548,476185,4368805,59,217,4.63005823669382,2.31992730792854,13.2291884817073,0.0342824892337219,0.224453879521909,2.82842712474619,3428.72502530797,1.18223427867935,27.304393148356,878.916666666667,0.0650643786812323,0.0361747366696793,0.242111237505351,-0.352123688826029,0.550801932990813,73.3804439061857
XN0076,EA42,2019-05-31,10547,476185.5,4368804,69,227.5,4.90430316415124,2.40390937539539,13.9160465118981,0.0379431366544416,0.251878148598057,3.5,3308.62904264632,5.13184067762585,31.1755996766014,878.833333333333,0.062789238422835,0.037119023245865,0.227809054250372,-0.154330747039342,0.661572378243954,73.651974677944
XN0076,EA42,2019-06-01,10592,476186,4368808,71.5,227,6.01778268983563,3.33345862057215,16.7560876254462,0.0248389489529998,0.192316535644909,3.90512483795333,3944.90698957709,2.37716445398906,30.447327624217,882.583333333333,0.0745523732904509,0.040799617984357,0.258661466363397,-0.397909398424236,0.445360845535009,70.699505435383
XN0076,EA42,2019-06-02,10692,476185.5,4368809,78.25,229,6.40506079684779,3.49199661735966,16.6817785905623,0.0164554482946079,0.125767608955172,2,3709.54306084577,0.864675279254176,27.7832703453297,890.916666666667,0.0694476947266265,0.0386870759943394,0.261125972608593,-0.161263489375307,0.518530679760385,70.4698250509827
XN0076,EA42,2019-06-03,10654,476182,4368800,68.75,236.75,6.41966510368211,3.57647408877869,16.5979591960321,0.0263059187403648,0.185766750019416,2.69258240356725,3427.44658278646,5.60876868625103,29.1719685743588,887.75,0.0644043532536793,0.0372774714706452,0.23142913843816,0.0273858955246281,0.419845020801191,78.9215070817629
XN0076,EA42,2019-06-04,642,,,,,,,,,,,198.603833526877,8.11330480262619,21.8334613602809,53.4166666666667,0.0620163063558053,0.0411024518931039,0.17987938042546,0.452731810285495,0.234937418920798,
XN0076,EA42,2019-06-05,0,,,,,,,,,,,,,,,,,,,,
XN0076,EA42,2019-06-06,0,,,,,,,,,,,,,,,,,,,,
XN0076,EA42,2019-06-07,0,,,,,,,,,,,,,,,,,,,,
XN0076,EA42,2019-06-08,0,,,,,,,,,,,,,,,,,,,,
XN0076,EA42,2019-06-09,0,,,,,,,,,,,,,,,,,,,,
XN0076,EA42,2019-06-10,0,,,,,,,,,,,,,,,,,,,,
XN0076,EA42,2019-06-11,0,,,,,,,,,,,,,,,,,,,,
XN0076,EA42,2019-06-12,0,,,,,,,,,,,,,,,,,,,,
XN0076,EA42,2019-06-13,0,,,,,,,,,,,,,,,,,,,,
XN0076,EA42,2019-06-14,0,,,,,,,,,,,,,,,,,,,,
XN0076,EA42,2019-06-15,0,,,,,,,,,,,,,,,,,,,,
XN0076,EA42,2019-06-16,0,,,,,,,,,,,,,,,,,,,,
XN0076,EA42,2019-06-17,0,,,,,,,,,,,,,,,,,,,,
XN0076,EA42,2019-06-18,0,,,,,,,,,,,,,,,,,,,,
XN0076,EA42,2019-06-19,0,,,,,,,,,,,,,,,,,,,,
XN0076,EA42,2019-06-20,0,,,,,,,,,,,,,,,,,,,,
XN0076,EA42,2019-06-21,0,,,,,,,,,,,,,,,,,,,,
XN0076,EA42,2019-06-22,0,,,,,,,,,,,,,,,,,,,,
XN0076,EA42,2019-06-23,0,,,,,,,,,,,,,,,,,,,,
XN0076,EA42,2019-06-24,0,,,,,,,,,,,,,,,,,,,,
XN0076,EA42,2019-06-25,0,,,,,,,,,,,,,,,,,,,,
XN0076,EA42,2019-06-26,0,,,,,,,,,,,,,,,,,,,,
XN0076,EA42,2019-06-27,0,,,,,,,,,,,,,,,,,,,,
XN0076,EA42,2019-06-28,0,,,,,,,,,,,,,,,,,,,,
XN0076,EA42,2019-06-29,0,,,,,,,,,,,,,,,,,,,,
XN0076,EA42,2019-06-30,0,,,,,,,,,,,,,,,,,,,,
XN0076,EA42,2019-07-01,0,,,,,,,,,,,,,,,,,,,,
XN0076,EA42,2019-07-02,0,,,,,,,,,,,,,,,,,,,,
XN0076,EA42,2019-07-03,0,,,,,,,,,,,,,,,,,,,,
XN0076,EA42,2019-07-04,0,,,,,,,,,,,,,,,,,,,,
XN0076,EA42,2019-07-05,0,,,,,,,,,,,,,,,,,,,,
XN0076,EA42,2019-07-06,0,,,,,,,,,,,,,,,,,,,,
XN0076,EA42,2019-07-07,0,,,,,,,,,,,,,,,,,,,,
XN0076,EA42,2019-07-08,0,,,,,,,,,,,,,,,,,,,,
XN0076,EA42,2019-07-09,0,,,,,,,,,,,,,,,,,,,,
XN0076,EA42,2019-07-10,0,,,,,,,,,,,,,,,,,,,,
XN0076,EA42,2019-07-11,0,,,,,,,,,,,,,,,,,,,,
XN0076,EA42,2019-07-12,0,,,,,,,,,,,,,,,,,,,,
XN0076,EA42,2019-07-13,0,,,,,,,,,,,,,,,,,,,,
XN0076,EA42,2019-07-14,0,,,,,,,,,,,,,,,,,,,,
XN0076,EA42,2019-07-15,0,,,,,,,,,,,,,,,,,,,,
XN0076,EA42,2019-07-16,0,,,,,,,,,,,,,,,,,,,,
XN0076,EA42,2019-07-17,0,,,,,,,,,,,,,,,,,,,,
XN0076,EA42,2019-07-18,0,,,,,,,,,,,,,,,,,,,,
XN0076,EA42,2019-07-19,0,,,,,,,,,,,,,,,,,,,,
XN0076,EA42,2019-07-20,0,,,,,,,,,,,,,,,,,,,,
XN0076,EA42,2019-07-21,0,,,,,,,,,,,,,,,,,,,,
XN0076,EA42,2019-07-22,0,,,,,,,,,,,,,,,,,,,,
XN0076,EA42,2019-07-23,0,,,,,,,,,,,,,,,,,,,,
XN0076,EA42,2019-07-24,0,,,,,,,,,,,,,,,,,,,,
XN0076,EA42,2019-07-25,0,,,,,,,,,,,,,,,,,,,,
XN0076,EA42,2019-07-26,0,,,,,,,,,,,,,,,,,,,,
XN0076,EA42,2019-07-27,0,,,,,,,,,,,,,,,,,,,,
XN0077,F9D1,2019-04-29,0,,,,,,,,,,,,,,,,,,,,
XN0077,F9D1,2019-04-30,0,,,,,,,,,,,,,,,,,,,,
XN0078,C19D,2019-04-29,0,,,,,,,,,,,,,,,,,,,,
XN0078,C19D,2019-04-30,9568,476114,4368795,84.75,389.5,6.4087872431345,3.73530467568025,21.2688099213843,0.0539004808723976,0.426921771142911,8.06225774829855,5537.87713385856,20.2798009641829,53.1848485288548,797.25,0.116004358307089,0.0692483196670187,0.467069342273078,-2.90052499044604,0.108855429385035,57.7300306997248
XN0078,C19D,2019-05-01,9427,476118.5,4368798,108.75,435.75,7.5909470612143,4.79609884496381,21.5824587738326,0.0438877892578422,0.350780750934352,6.72681202353685,6178.19120794453,3.3962215594716,47.4552468034115,785.5,0.131294720478669,0.0756214370828482,0.480078958511557,-0.921670346830578,0.196371195993253,60.556201700734
XN0078,C19D,2019-05-02,9670,476121,4368800,112.25,442.5,8.60799901692126,6.10790840565636,27.9140679426132,0.04948251643701,0.406543949584528,8.48528137423857,6549.74801019874,0.258899469780972,53.9536148453996,805.75,0.135665426515512,0.0747587444400475,0.551375197185151,-0.442970515631909,0.258828659145368,62.1591611199163
XN0078,C19D,2019-05-03,9283,476120.5,4368800.5,107,417.25,8.47237080234547,5.77794435374549,25.9508083485053,0.0349298836873133,0.244894834634188,5.09901951359278,6438.99022951038,1.5424754177646,48.1053993758215,773.5,0.138964859715714,0.0761275175611847,0.413454097847265,-0.834329509972912,0.151920642273167,61.5189807959123
XN0078,C19D,2019-05-04,9914,476120.5,4368800,126.5,458,8.75585807692392,5.74788885842757,28.1562351793363,0.0365016892805154,0.325384694360914,7.51664818918645,7225.40308573878,1.62015468693391,50.4315009672469,826.083333333333,0.145978723832747,0.0763064416957293,0.562725144401367,-0.63785953613365,0.153022653816153,61.689580248944
XN0078,C19D,2019-05-05,9827,476121.5,4368800,139.5,480.5,9.78008924846912,6.10060180925346,27.2670828897579,0.0404433285082574,0.345351843093625,7.51664818918645,6183.55328275926,10.301901447712,52.0893588288811,818.833333333333,0.126043812936064,0.0771745051950513,0.437881886557367,-0.625166104213624,0.378762897508438,62.6292129199507
XN0078,C19D,2019-05-06,9729,476122,4368802,133,513,9.20449843140088,6.74873873441209,30.171914213552,0.0334050823885998,0.263101092308075,6.04152298679729,6448.89607284643,13.2091827992205,51.803075967903,810.666666666667,0.132726623648149,0.0766487915014342,0.695897044579871,-0.425108807416237,0.362133163492348,62.4539675146505
XN0078,C19D,2019-05-07,9792,476115,4368793.5,308,993,11.2102383954599,5.68646105120058,28.1279897478636,0.0218702186801319,0.203148142789595,4.47213595499958,8105.16163049368,10.0011692094646,60.1961046400262,815.916666666667,0.165802619332815,0.0852138147796996,0.470676732151536,-1.18957626390782,0.143261594089241,59.3095977363025
XN0078,C19D,2019-05-08,9477,476114.5,4368777,228.5,806.25,10.6976823358928,7.52766600662974,34.4325333597263,0.0342858375085916,0.311945516471797,8.5,8578.02041825572,0.681677939599652,59.141393249492,789.666666666667,0.181339469222764,0.0885973810747689,0.561415846658442,-1.07891643924611,0.174888482641619,62.2023811381077
XN0078,C19D,2019-05-09,9312,476118,4368778,270.75,858.75,11.8089022266642,7.00778175604651,32.658544270681,0.0311101396922338,0.293347547174601,5.8309518948453,8056.28875599487,0.717388175801213,54.7702444857454,775.916666666667,0.173271116731538,0.0819270796343724,0.688344371041781,0.0478029173110609,0.327408559033955,65.5648891701653
XN0078,C19D,2019-05-10,9762,476118.5,4368778.5,257.25,829.75,13.0151537878889,7.99805180673183,34.0671421552423,0.016075077399273,0.172285069787546,3,7448.30509248952,7.77519691355702,54.1913146709992,813.416666666667,0.152825858188523,0.0813963130611354,0.457434056716057,-0.192417966364822,0.262614253679035,66.0125872740601
XN0078,C19D,2019-05-11,9627,476109.5,4368789.5,209.25,691.25,11.3051819742641,5.5928799957259,26.727447912612,0.0368077160002531,0.31784276759324,6.26498204307083,7241.72356018756,0.0658985766252719,55.938878342486,802.166666666667,0.150571207196136,0.0730290262591752,0.861594460667274,-0.30515095412534,0.393493413085134,56.2020642964421
XN0078,C19D,2019-05-12,9816,476109.5,4368790,230.25,710,10.9890364956852,5.5653585659396,25.8885535247899,0.0258734482265043,0.238634428595864,5.59016994374947,7567.76492690056,2.96403157735926,54.4495024159345,817.916666666667,0.154403124776977,0.0718072043484324,0.470352757859733,-0.538354732547319,0.317604586053157,56.0523979688605
XN0078,C19D,2019-05-13,9740,476115,4368780,114.75,649.75,7.90694676632188,6.33646723242724,36.3183278894943,0.0649632749285044,0.534385459090966,10.1980390271856,6666.05713636057,2.47853503358073,57.1848352260387,811.583333333333,0.137136802956349,0.0811828839714505,0.580393931599974,-2.90885332876522,0.0516834625593294,62.3961027657942
XN0078,C19D,2019-05-14,9814,476112.5,4368783,190.5,701.5,9.17465811364446,5.8416193063539,31.2688498454176,0.0384649044518658,0.336057811210918,6.80073525436772,7843.61388635447,2.64179192242317,56.6875461101502,817.75,0.160083959254408,0.0807646298358652,0.600430987810449,-0.975477124763757,0.256772296530873,59.7381424419972
XN0078,C19D,2019-05-15,10140,476109.5,4368787,226,737.25,10.4896266001178,6.33776604033079,31.4335160949188,0.0275189491878503,0.270536074434567,9.60468635614927,8293.20907056818,1.94263403870139,57.5407528891675,844.916666666667,0.163828156573893,0.0825371776760891,0.680549035815218,-0.735560144699914,0.32707275553262,56.7534048176465
XN0078,C19D,2019-05-16,10136,476109,4368789,178.75,669,9.10816255609297,5.61143183905888,28.7495704728695,0.0394840936334652,0.281776386439516,5.5,7605.65675359142,2.32519510603274,53.8489454149556,844.583333333333,0.150320012740022,0.0797554698642303,0.41742841066209,-0.586968430961771,0.273203427632195,55.8808513219174
XN0078,C19D,2019-05-17,9792,476109.5,4368789.5,189,657,9.59298442912513,5.76140312114047,27.6698582015226,0.0298946500094528,0.263100039409508,5.70087712549569,7312.36487784999,5.01451591969973,54.0179267479166,815.916666666667,0.149583028857735,0.0814438135356252,0.485080797350053,-0.641343092884097,0.30791910140055,56.2020642964421
XN0078,C19D,2019-05-18,7124,476118.5,4368783.5,65,414,8.08663804997996,5.62601879965182,22.0239320345792,0.102465733922906,0.738185860324433,9.17877987534291,3305.66892896878,3.94900199147192,47.0808708257745,593.5,0.0930505297006195,0.0676743919987381,0.414006821108015,-3.11121250204722,0.230844290114229,65.7238354586445
XN0078,C19D,2019-05-19,7404,476119,4368782,194.5,723.25,9.91003038931076,6.30687033560105,32.1989767081142,0.0297192434662645,0.276801393000136,5.70087712549569,5634.59792572378,4.56180873162296,59.9261673931055,616.916666666667,0.152445304114058,0.0914892701409544,0.462159060723819,-0.777027794061476,0.245164649935184,66.2702435984846
XN0078,C19D,2019-05-20,9597,476121,4368788.5,176.25,676.25,8.68510557673715,4.88639824296079,28.328887275045,0.0412908011622422,0.37401918200626,12.0208152801713,6059.44155397018,12.0279585538549,58.8373925547796,799.666666666667,0.126453012834369,0.0839021895811838,0.394683006106832,-0.670491661901188,0.414366438338544,66.9716769460232
XN0078,C19D,2019-05-21,9852,476123,4368795.5,194,597.75,10.1633116083154,5.33339874116585,24.5828733074091,0.0423719342365095,0.328232332564536,7.90569415042095,6961.71722823308,4.92966635353651,51.9469113236057,820.916666666667,0.141548044198848,0.0803476666130075,0.497797709226149,-0.446461388210232,0.441712947276689,65.6739151307629
XN0078,C19D,2019-05-22,9834,476109.5,4368789,212,691.5,10.3502111036738,5.72723743764154,29.626158150477,0.0414305108820112,0.364179729355119,11.9268604418766,8273.18648352157,4.06464807222995,58.877224831645,819.416666666667,0.168456698795237,0.0866770122004685,0.751413858766149,-0.637084235300747,0.24562694077437,56.3557693967823
XN0078,C19D,2019-05-23,10036,476109.5,4368789.5,178.75,623.5,10.0640112336077,6.13575236760634,29.0779508886582,0.0342702262787209,0.272280819413268,5.52268050859363,7881.91667174195,7.82243639542257,52.6193124675137,836.25,0.157310549775581,0.0810469896087991,0.455849526954444,-0.671827163483993,0.211361240183197,56.2020642964421
XN0078,C19D,2019-05-24,9998,476110,4368789.5,190.25,660.5,10.3588758477844,5.81841514954418,29.1117303541581,0.0332281292967765,0.257373239752143,4.94974746830583,7800.28135674123,1.75617687201541,51.7247088286065,833.083333333333,0.156276139311743,0.081634684194011,0.596626256782143,-0.744017448276141,0.256410865003634,56.6787017407991
XN0078,C19D,2019-05-25,10073,476109.5,4368789.5,200,653,10.3730449446283,5.78200239103763,27.8140639095693,0.0341372405262433,0.258543726983408,4.47213595499958,7849.40856511127,3.3077413303106,52.1399904286347,839.333333333333,0.156069225924703,0.0825226702350522,0.525842895376914,-0.779815779136783,0.247985453688563,56.2020642964421
XN0078,C19D,2019-05-26,10002,476109,4368790,197.25,645.75,10.4610759295833,5.4791056761057,26.7112975556441,0.0380661064719375,0.296929057260939,6.08276253029822,7747.5593774131,0.990603021633204,53.958564888596,833.416666666667,0.155154255397944,0.0938526800797735,0.666423175561333,-1.6643855274848,0.280204845431518,55.5748874782348
XN0078,C19D,2019-05-27,10116,476112,4368790,223.75,791.75,9.99479312005896,5.43206933428886,31.4090703983962,0.0458067881271617,0.463766093995495,15.2069063257455,9138.83722526534,3.33329361173103,60.4020746775678,842.916666666667,0.180942067357552,0.0926536254630381,0.60030051477249,-1.45849568039129,0.16467822619997,58.4455927959056
XN0078,C19D,2019-05-28,10020,476114.5,4368790,201.75,693.75,9.45644637266428,5.17002996523473,27.7279417006234,0.0304227899809007,0.26591962617878,5.5,8752.10658415115,3.33976403621962,56.5560562308856,834.916666666667,0.17493752506875,0.0915084449764894,0.729769988093265,-0.910598633601073,0.168020497704799,60.5979090040469
XN0078,C19D,2019-05-29,10223,476112,4368786,236.75,773.5,10.693467183308,6.40641001503207,28.6333878538342,0.0295835368592937,0.251886441096785,6.5,8394.60990815754,1.73040197647545,56.0607916263564,851.833333333333,0.164469017568966,0.086898104704362,0.496985350969617,-0.374276336034983,0.306722638759207,59.2229793563841
XN0078,C19D,2019-05-30,10195,476111.5,4368786,226,735.75,10.7769454067377,6.22543796602122,28.9186187459762,0.0247469218313682,0.21750373579661,5.5,7919.04450964026,0.324510457537878,53.8288332376547,849.5,0.155603014454182,0.0833853018957663,0.542107144403573,-0.212169817891377,0.277325612251631,58.7230822079811
XN0078,C19D,2019-05-31,10258,476112,4368787,170.75,657,8.65569937711575,5.4474622694656,30.436412840412,0.05079428316543,0.480590792937915,18.0277563773199,7305.01528431568,4.16845999012401,58.5904929670344,854.75,0.142623697611018,0.0860742850904572,0.769591116729054,-0.860282435432613,0.291459314971057,59.2516114346488
XN0078,C19D,2019-06-01,10435,476110.5,4368790,192.25,716.75,9.24722522945732,5.50008489626052,25.6836456909313,0.041982706488093,0.327828488186557,7.15891053163818,8463.50570898519,1.37739071492441,55.8885623809906,869.5,0.162477285885578,0.0825932765452978,0.721512383750727,-0.0602005853073433,0.132690990141275,57.0085758262881
XN0078,C19D,2019-06-02,10282,476112.5,4368787.5,199.25,715.75,9.43784318986386,5.29586452766278,26.5497990715591,0.0326628548278244,0.242889449952134,4.94974746830583,8173.5428913793,4.219852499221,53.1352886660082,856.75,0.159244716356747,0.0821051311732792,0.532325798218847,-0.931080936566072,0.238553693853365,59.6757411576541
XN0078,C19D,2019-06-03,10260,476111.5,4368786,235,796.75,10.9475863753741,6.62628315285165,30.8612577108085,0.0201022175727528,0.216103777040652,5,7568.24292314047,2.34228492439387,58.2906244446347,854.916666666667,0.147778913279135,0.0876967665958616,0.625512188385113,-0.909931335958773,0.394213761862209,58.7230822079811
XN0078,C19D,2019-06-04,10496,476111,4368789.5,199.75,696.5,9.53481298017898,5.65576954230524,32.5479789928336,0.0451387391009645,0.404667190374397,14,8030.70209599965,3.08016925383645,65.4295785824917,874.583333333333,0.153249886497849,0.0850403022541193,0.711693021381168,-0.648309466762243,0.24467345150718,57.6331643301371
XN0078,C19D,2019-06-05,981,476119.5,4368791.5,95,384.5,5.822292070874,3.55932655711787,13.641824920121,0,0,0,674.367842237537,1.36934464864931,32.3911738783053,81.6666666666667,0.137824216365982,0.0744155312585283,0.38644113390156,-1.95434805898585,0.644327533633655,64.2231938998801
XN0078,C19D,2019-06-06,0,,,,,,,,,,,,,,,,,,,,
XN0078,C19D,2019-06-07,0,,,,,,,,,,,,,,,,,,,,
XN0078,C19D,2019-06-08,0,,,,,,,,,,,,,,,,,,,,
XN0078,C19D,2019-06-09,0,,,,,,,,,,,,,,,,,,,,
XN0078,C19D,2019-06-10,5434,476114,4368785,194.75,715.25,10.1286407210014,6.04386055275488,29.2153201421834,0.025546843230081,0.194581272159358,3.64005494464026,3717.03257838407,8.78390130494251,52.6724762479689,452.75,0.137025534995728,0.07891044482329,0.461865530026734,-0.789196788911888,0.311261999161301,61.2112139191532
XN0078,C19D,2019-06-11,10020,476113,4368786.5,185.5,637.75,9.35719345447363,5.68316857022994,26.6410800515208,0.0320689842130196,0.276088204182503,6.5,8246.82357648148,10.8276588109875,54.2244741626376,834.916666666667,0.164857632866156,0.0911007222962923,0.509401333431821,-1.43803445083513,0.100104180052057,60.2347837250822
XN0078,C19D,2019-06-12,10244,476113.5,4368785.5,222.75,750.25,10.2859243700643,6.31612223720127,32.6565054309089,0.0316322224889603,0.296296558884529,6.67083203206317,8863.60603814749,6.38011206521633,59.0683326640403,853.583333333333,0.173334758194849,0.0883381238455999,0.556332434216318,-0.979904763399314,0.17106228413127,60.7148902370161
XN0078,C19D,2019-06-13,10389,476112,4368788,215.5,725,10.0052176055039,6.16843360900667,30.2190609884502,0.0393816664361508,0.323836077799904,7.07106781186548,9510.82411342282,3.87521870950694,59.6650863381452,865.666666666667,0.18339355178474,0.091294019364298,0.522096732876114,-1.3532397316127,0.186878234003286,59.0431212737977
XN0078,C19D,2019-06-14,10389,476121,4368799.5,192.25,671.5,10.6827329180923,6.29192949794465,30.5587849978447,0.043460334311047,0.360379838810365,9.21954445729289,9665.53608240822,1.66489818259844,59.4371474738692,865.666666666667,0.186358826087663,0.101009075672361,0.57819646742289,-2.16431045189962,0.175150388461745,62.3320192537896
XN0078,C19D,2019-06-15,9127,476117.5,4368790.5,88.5,373.75,6.3738457160353,4.35068081757202,18.8597848178513,0.0212822229512872,0.21829185667423,7.5,4681.59046457249,1.87807962166914,44.5799758567439,760.5,0.102814217001782,0.0781094612661375,0.451408403476253,-2.78785893768645,0.0973247973511235,62.9406804982638
XN0078,C19D,2019-06-16,10236,476117,4368790.5,208.75,695.5,8.72687780652699,4.12411413795721,22.0679489301849,0.0347420159612767,0.278814762273825,4.5,8418.67279737594,2.28494709434502,53.4004368639454,852.916666666667,0.164721126771535,0.0902869225310559,0.473310328629873,-0.419156878624762,0.197457794297459,62.5049778957141
XN0078,C19D,2019-06-17,10404,476125.5,4368795.5,180,675.5,9.06479715582267,5.61551154736308,26.1136966533315,0.0374055886603973,0.272139099819036,4.60977222864644,8904.88866609618,8.78428835717795,51.4052674815628,866.916666666667,0.171511950458449,0.0897425493630099,0.553896347743169,-2.76909030512065,0.209411568931414,67.9804981432667
XN0078,C19D,2019-06-18,10403,476121.5,4368790.5,216.5,711.5,8.90094082682166,4.10235846590575,23.2688324417222,0.0431270030869691,0.345946541953863,11.9268604418766,9377.02847395849,7.22171193957813,56.7746646558994,866.833333333333,0.180567590626714,0.0925227426080786,0.761259074689105,-1.26403688523584,0.162854318492728,66.4588990302351
XN0078,C19D,2019-06-19,10414,476112.5,4368788.5,221.5,740.5,10.5251853856165,5.64881621367408,28.2419528022725,0.0385135129841535,0.29059045564192,7,8816.53263895536,10.6728927137214,58.6723160046654,867.75,0.169554810623919,0.0943812772318604,0.47588178298922,-0.933820907550907,0.221343061397102,59.3640687324542
XN0078,C19D,2019-06-20,10439,476112.5,4368786.5,224.75,771,11.1330220667603,6.51467064656794,31.2051702204036,0.0575100809563787,0.458283069333244,7.28010988928052,6955.94104791161,1.88160621253379,61.2927196131008,869.833333333333,0.133450378192992,0.0957271814418698,0.478524397576442,-0.417260033694898,0.647979987870044,59.734983640795
XN0078,C19D,2019-06-21,10560,476114.5,4368783,200,699,10.6797477389589,6.33470803401168,29.2606977792852,0.0470691791468275,0.358703065159523,7.28010988928052,7515.01450724525,3.40052887224075,58.944246746141,879.916666666667,0.142548785776484,0.0893719881713036,0.53483876882985,-0.471181785582705,0.252159053227953,61.7372599147865
XN0078,C19D,2019-06-22,10307,476113.5,4368787,210,696.5,9.74371954321549,5.82061312706332,28.1226956817219,0.0306764828327728,0.248525758542358,4.92442890089805,7870.28088889555,2.81219318938973,53.1830393131337,858.833333333333,0.15295693411522,0.0938741376871608,0.563960288937417,-0.616662401051351,0.330380081735306,60.7506062284713
XN0078,C19D,2019-06-23,10389,476113,4368785.5,169.5,672.75,9.31714923556233,6.28721181040521,31.843524855766,0.044162745743245,0.338955767141144,10.4043260233424,9803.54064786911,4.36876303977536,60.4886268758802,865.666666666667,0.189022238215153,0.103029611673898,0.628530035897157,-2.71446997999954,0.175595322591065,60.214923371632
XN0078,C19D,2019-06-24,10462,476113,4368787.5,166.25,656,9.18218962743769,5.70336056804458,27.4342074262626,0.0544626772038464,0.400323427134313,9.19238815542512,9760.37344116513,1.41917512314178,58.2822501514587,871.75,0.186852987025806,0.103118219827813,0.595983683958545,-2.26027912673751,0.15683694099376,60.1497903783246
XN0078,C19D,2019-06-25,10428,476113,4368787.5,187.25,730.75,9.02760739210358,5.69713806891958,28.2349834327944,0.0431703164209493,0.34958984645457,12.0208152801713,9919.26809491328,2.69173231166434,60.705338435814,868.916666666667,0.190577699968411,0.102153498466661,0.691432432605705,-2.01531989655282,0.29857972080911,60.1497903783246
XN0078,C19D,2019-06-26,9965,476112.5,4368786,181.75,681,9.82274916483052,6.44128805651056,29.5894757300461,0.0347933422770913,0.262854318903459,5,7722.55804269309,7.54547554083714,52.1701224288086,830.25,0.155265227051416,0.097288995983078,0.53399308326895,-0.520966157800617,0.237464410405954,59.7228782267573
XN0078,C19D,2019-06-27,10348,476113.5,4368788.5,211.25,737,9.50397666204484,5.50917650035606,25.7590001137616,0.0205073624364658,0.179099831562965,3.64005494464026,10141.311001492,4.82231687125471,53.6175601007113,862.25,0.196387953480424,0.102691046422261,0.546910661529665,-2.8099360512329,0.163662034602269,60.3174854926303
XN0078,C19D,2019-06-28,10479,476113.5,4368786,213.25,748.25,10.6091402342732,6.7548033350417,28.4307295560029,0.0367142063960431,0.332459328427619,6.67083203206317,9617.68578833485,3.53737342180514,56.498993456972,873.166666666667,0.183859589239243,0.101656109539255,0.660695241029527,-2.55515256048084,0.0255411836520005,60.7226809633012
XN0078,C19D,2019-06-29,10246,476112.5,4368789,180,698.5,9.10074398995143,5.78626275620713,28.2070541668007,0.0499932789929035,0.354555088077032,11.1018016555873,7858.57191616547,6.06322405902917,61.8175203503673,853.75,0.153634966847023,0.0923555149120804,0.520719813504514,0.247268170451793,0.0853701060238163,59.2139505804979
XN0078,C19D,2019-06-30,10214,476111.5,4368789.5,179.5,697.25,10.1563129611193,6.00088719596827,29.0614090468764,0.0503484422217373,0.328686245676346,4.47213595499958,6946.95747787782,1.1791052464004,54.9770460290678,851,0.136231942253975,0.0909241746525032,0.547335258227941,-0.401253010271847,0.395439003226617,58.1109699673448
XN0078,C19D,2019-07-01,10332,476112.5,4368788.5,186,657.75,9.31061318772347,5.57827370859884,27.8380772311826,0.0404535607782749,0.289750338851731,5.02493781056044,8325.63897618747,1.60741476017143,53.4285153359932,860.916666666667,0.161447161904903,0.106062154471939,0.528351180777739,-0.771130741245891,0.14911146794846,59.3640687324542
XN0078,C19D,2019-07-02,10222,476112,4368789.5,177.5,683.5,8.85259382509858,5.4241296198569,26.9863421317115,0.0483901943430019,0.341652958834947,6.18465843842649,8189.70806951414,4.55614788342869,55.8086712261117,851.666666666667,0.160503922561425,0.100512859086887,0.673517604853198,-1.00342808660872,0.24692085032307,58.5891460117546
XN0078,C19D,2019-07-03,10268,476112.5,4368787.5,207,695,10.0943524022036,5.84209943579077,27.7519071347048,0.0545868889813927,0.403869246171608,6.70820393249937,8488.30411764047,20.8506688531079,56.4089933022148,855.583333333333,0.165547001209648,0.0946977428976496,0.499206350980344,-0.697087935276449,0.160448250057843,59.6757411576541
XN0078,C19D,2019-07-04,10508,476113.5,4368786.5,193.5,714.25,9.91268358216798,5.86805172035217,28.0298020925446,0.0570183098824719,0.385486380786026,6.26498204307083,8518.37294897592,4.77200536800567,55.2124494868912,875.583333333333,0.162362871992281,0.0924653676461216,0.527273435600985,-0.700048549487435,0.19043195760482,60.7345871003403
XN0078,C19D,2019-07-05,10320,476113,4368789,191,726.75,8.95414622729835,5.26462110726454,26.923919202903,0.0435553821098446,0.328112685373569,8.20060973342836,9096.54982986378,1.94537004865734,55.6378290217706,859.916666666667,0.176563994983019,0.106433189630083,0.601613664299101,-1.69846019346166,0.142956230038945,59.6916672843933
XN0078,C19D,2019-07-06,9570,476112.5,4368789,166,614.25,8.77763332993569,5.30400941930741,26.3322252112123,0.048999274643531,0.365635502587205,8.06225774829855,7791.12827192746,5.83786717103247,56.4390460510947,797.416666666667,0.163163686120228,0.0984075866588742,0.57722842311684,-1.62927376515919,0.222536821840416,59.2139505804979
XN0078,C19D,2019-07-07,9228,476111.5,4368787.5,175,698.25,9.83206594527061,6.21051077802642,30.6892844034965,0.039854631612257,0.304555620740641,6.51920240520265,7319.45053717905,6.77770078366242,57.0357354865391,768.916666666667,0.15890376645643,0.10026901717147,0.525407656593558,-0.737806174116311,0.245357031916556,58.7289339511046
XN0078,C19D,2019-07-08,10342,476114,4368789.5,199.25,699,9.2305566658782,5.38945392560831,27.8270587592811,0.0389316286177628,0.295515743255648,5,7842.60007543985,10.8071041655934,55.4969885595625,861.75,0.151869896873143,0.0978314647635952,0.650789830246447,-0.627334385522898,0.256987038629807,60.4315223119939
XN0078,C19D,2019-07-09,10175,476112,4368788,129.75,557.5,8.00967596112228,5.27101213344664,34.2924640426226,0.0563509752573559,0.423756402219232,10.6066017177982,8910.09573857216,3.68032849332496,56.5419097071029,847.833333333333,0.175512555428464,0.104785465807994,0.638632661806553,3.13529654885929,0.223933209010927,59.0431212737977
XN0078,C19D,2019-07-10,10153,476114.5,4368784.5,206,686.5,9.88184848043017,5.78547646857429,29.1539910609026,0.0406611181066771,0.317938496083187,5,7648.99939011777,8.05624278212441,51.4358218063288,845.916666666667,0.150906905296693,0.0938234206345907,0.534467437494053,-0.715450522050995,0.436641987042361,61.7116481907571
XN0078,C19D,2019-07-11,10206,476113,4368789,128,552,7.33394489427944,4.58609927160506,23.9896004339391,0.039322768679021,0.282247691619263,5.52268050859363,8399.99022364501,6.23327234925263,51.7321160814571,850.333333333333,0.164882739019498,0.0979924986753379,0.527195513013119,-2.25766202702855,0.250779975982573,59.6916672843933
XN0078,C19D,2019-07-12,9521,476113.5,4368787.5,187.5,674,9.62357064547982,5.82636757228506,31.1948402622496,0.0479651246334479,0.365437673740601,6.51920240520265,7295.30934001877,3.44104122973321,54.9586686397461,793.166666666667,0.153518825058288,0.101021976211343,0.578863213420672,0.580080187517188,0.0948583947200281,60.6242565512967
XN0078,C19D,2019-07-13,10189,476120.5,4368792.5,178.5,634.75,7.95389604676861,3.96469544088631,21.7899488656059,0.0428754061855216,0.334695326510489,6,7140.62814839617,4.49557960837581,53.1933943840001,848.916666666667,0.140348107275372,0.0939032767977582,0.540664427102661,-0.357569854207998,0.244539479301736,64.6598330351777
XN0078,C19D,2019-07-14,9928,476122,4368796.5,190.25,659.75,9.07117633521582,4.81488673169491,25.624413354596,0.0372248370654408,0.309350744315534,5.5,6836.40355974389,4.11039792114518,49.6144342065816,827.166666666667,0.137911545541007,0.092750388102579,0.588109668447969,-0.441412233908641,0.396210063360388,64.363891295313
XN0079,8B25,2019-04-29,0,,,,,,,,,,,,,,,,,,,,
XN0079,8B25,2019-04-30,749,476117,4368803,7.75,25.75,1.74992096277667,1.04188505508554,3.97351959344974,0.00133511348464619,0.0258198428884692,0.5,36.5936939956144,1.38593549249837,7.83321126456435,62.3333333333333,0.00980188569905279,0.00769154247285814,0.0602529669749053,0.268642067727058,1.70609944543381,57.3924161685739
XN0079,8B25,2019-05-01,9365,476096.5,4368814.5,9.25,43.25,2.25578808530758,3.38133881213639,26.3247403270684,0.0265411841998016,0.179631597491609,3.90512483795333,1293.4712622334,23.4242466602438,34.8584113082665,780.333333333333,0.0276746829213868,0.021471160898747,0.140228784986242,0.179079917302344,0.317408588490091,34.5761223731473
XN0079,8B25,2019-05-02,9504,476096.5,4368814.5,8.75,39.5,1.75329890022159,0.998196184040713,6.34571290732019,0.0247408627639006,0.169859368204861,3,1229.04770963537,1.14118974814558,13.9420541814772,791.916666666667,0.0259131685506413,0.0191791491371297,0.124038054333391,0.00684863302095624,0.328558760640559,34.5761223731473
XN0079,8B25,2019-05-03,9168,476097,4368814.5,12.75,54.5,2.23984576936172,1.28625046855103,9.00031381683119,0.038571679806749,0.278959262737649,5.02493781056044,1221.99172613482,4.75172498386867,16.9862040896853,763.916666666667,0.0266983337313407,0.0196739481796534,0.153652348003836,-0.0447424081362454,0.678661883709635,35.0665829273921
XN0079,8B25,2019-05-04,9888,476097,4368814,16.5,68.75,2.45050342268417,1.35043649160674,8.85124285938424,0.0347190021489461,0.246822819999192,4,1446.73084738542,1.35191329212685,17.1890088678907,823.916666666667,0.0293019264432144,0.0207571743678147,0.135563310700031,0.0996324427561458,0.636910868732291,35.1665260059441
XN0079,8B25,2019-05-05,9824,476096.5,4368813,23,81.25,2.87615591606808,1.47802476205449,8.93086377834138,0.0217733302614594,0.141108833896816,2.12132034355964,1474.50182852494,1.62003217225835,17.827719549841,818.583333333333,0.0300539108422863,0.0205489263574427,0.144358187697309,-0.156747321147974,0.70979997230486,34.9008048292885
XN0079,8B25,2019-05-06,9836,476097.5,4368814.5,24,102.5,3.03177482730901,1.80414734926078,9.81531899722435,0.0294494927429388,0.204603726627524,3.04138126514911,1351.50525387805,3.87068612430747,21.6850977242242,819.583333333333,0.0275145499377403,0.02063506246526,0.139790002021772,0.110912078158593,0.885225601781215,35.5573092070319
XN0079,8B25,2019-05-07,9910,476097.5,4368814,15.75,66.75,2.47719731065233,1.38746781286523,8.82830843705863,0.0534499409367163,0.329287919208311,4,1104.23440790899,2.18023205434911,19.7982760298871,825.75,0.0223094335754631,0.0160159491208757,0.114310524209692,-0.241056775171709,0.980778547984753,35.655876811089
XN0079,8B25,2019-05-08,9943,476097.5,4368813.5,19.75,85.75,2.77146979340344,1.62512899183207,9.4603880314828,0.0323521327217552,0.244501606291112,3.80788655293195,1498.01934322223,1.67458767025843,18.3093667811954,828.5,0.0301641135717474,0.0219259046462302,0.175676632187339,0.00584354420236456,0.824929403158117,35.7611641909296
XN0079,8B25,2019-05-09,9706,476097.5,4368813.5,22.5,83.25,2.97501620137485,1.70886736863544,8.46254687059418,0.0216877484797028,0.163971416892699,2.5,1684.27940492761,2.0783178179866,18.1333487186498,808.75,0.0347501092627728,0.0233209702584118,0.159336207457807,-0.00119108543127506,0.573964176580483,35.7611641909296
XN0079,8B25,2019-05-10,9828,476096,4368811.5,31.25,111.5,3.49407719480977,1.99478746710893,10.5598257656785,0.0214599992264882,0.169617547803264,2.82842712474619,1677.38321831008,0.586290797535945,22.5903670619826,818.916666666667,0.0341705334092858,0.0231971682904241,0.165852265745485,-0.141177707745396,0.787428902826933,34.8061362012578
XN0079,8B25,2019-05-11,10174,476095,4368811,33.25,110.25,4.06220726159117,2.41467134447056,11.1353231869659,0.0245970991605737,0.188858172267893,3,1550.97214060417,1.71041655409904,20.9576161776248,847.75,0.0305193352732812,0.0228252207514773,0.14888020180018,-0.108424998408999,0.998166589822854,33.9951824631369
XN0079,8B25,2019-05-12,10162,476095.5,4368812,31,111,3.35246562964331,1.7470303807888,9.41505844469642,0.0162802630825399,0.108131454483827,1.5,1843.95222266076,5.71291908614921,20.6379618210498,846.75,0.0363333596501987,0.0242194392776207,0.182812648778995,-0.206862933209029,0.782153263611297,34.1875826038728
XN0079,8B25,2019-05-13,10292,476094,4368810,33,124.25,4.12591225192468,2.5582959826051,11.8382447271926,0.0253857534368114,0.165351502571591,2.23606797749979,1863.75954340841,2.54465829592033,21.557174078621,857.583333333333,0.036251303031086,0.0238530134578882,0.159051014035132,-0.118164031903681,0.876956918920324,33.3676049075523
XN0079,8B25,2019-05-14,10331,476097.5,4368814,35.75,120.25,3.93026758029014,2.24551153918069,11.2068499724677,0.0324693203825768,0.223251184367142,2.91547594742265,1870.79036429378,0.842230241492848,22.8441705892174,860.833333333333,0.0362532368160064,0.0247283566721626,0.187753967786966,-0.138078449578807,0.764605568615893,35.655876811089
XN0079,8B25,2019-05-15,10524,476095.5,4368810.5,19.75,100.25,3.24721356147429,2.09044464439687,10.6862617322766,0.0344410958921322,0.226639034435169,2.69258240356725,1211.22880998719,3.17189210033672,20.4228204226362,876.916666666667,0.0230369736288264,0.0180069519752583,0.118347296524804,-0.118192168407849,1.32215692824951,34.6243952101096
XN0079,8B25,2019-05-16,10475,476095,4368811.5,30.5,103,3.43441897583636,1.88573720236097,9.3633043856015,0.0199677469292967,0.160800313432737,3.60555127546399,1891.1069263405,5.08910164868288,21.2434895078435,872.833333333333,0.0361375736097177,0.0243269523756562,0.151726867838526,-0.203035494046065,0.782918822264987,33.847497951531
XN0079,8B25,2019-05-17,10352,476095.5,4368810.5,26.25,110.75,3.15338649067476,1.93556673210024,11.0518624900608,0.0240261759078932,0.155495174584958,2.06155281280883,1773.44348474692,3.63340457466904,21.439338050911,862.583333333333,0.0343005368946818,0.0229667407448616,0.138018047229501,-0.294156490509991,0.718477448340725,34.6243952101096
XN0079,8B25,2019-05-18,7634,476098,4368813.5,20.5,77.5,2.87253753759579,1.64565642185812,9.69048611209339,0.0284542903168379,0.257551775913654,4.60977222864644,1016.03672125631,6.76004073737762,19.4789669233142,636,0.0266551125245458,0.0190110469983661,0.128577170418347,-0.00992057627246004,0.74384855294571,36.2493843276191
XN0079,8B25,2019-05-19,7859,476095.5,4368811,22.5,91.5,3.11222762239277,1.99148518885699,9.23306918233594,0.0158555536353765,0.1061390354796,1.4142135623731,1442.80920473501,5.25254610129093,18.8435919200083,654.833333333333,0.0367544769865508,0.0234798017794529,0.158381196898815,-0.0571638039456612,0.714593337992236,34.4721544227044
XN0079,8B25,2019-05-20,9983,476095.5,4368811,28,113.25,3.36791601913089,1.90340616066872,10.7182760165883,0.026690585756474,0.201213070524884,3.16227766016838,1875.04532955879,1.27746956562678,22.8921171723603,831.833333333333,0.0376029956251908,0.0260030842345431,0.161417733134377,0.101604143608811,0.739893902329366,34.4721544227044
XN0079,8B25,2019-05-21,9983,476096.5,4368813.5,32.5,128,3.62006245470097,2.20461944869534,13.1213884542727,0.0378321581291149,0.287741537356341,4.5,1891.25989720708,5.03029292207736,24.7261028257394,831.833333333333,0.0379282827885404,0.0266879086338932,0.206063766539683,-0.0196738616405391,0.751986146326711,34.7857278867212
XN0079,8B25,2019-05-22,10449,476097,4368814,31.5,120,3.89113782546077,2.47186468391908,12.9708048525002,0.0382522382482563,0.260216342791857,4.03112887414927,2069.09132759243,2.71708459681452,24.5516000745357,870.666666666667,0.0396436402594684,0.0275983978366369,0.194587906555598,0.0352840703894784,0.832875210107834,35.1665260059441
XN0079,8B25,2019-05-23,10452,476096.5,4368812,30.75,121.25,3.50531764519948,1.93773084371882,9.69484453739451,0.0241296925841836,0.182061890579097,3.35410196624968,2068.47276101335,2.43973202627999,22.9927929152604,870.916666666667,0.0396133970538544,0.0266862898304293,0.194739950252242,-0.001116690693308,0.907976019233213,35.1511707341056
XN0079,8B25,2019-05-24,10419,476096,4368811.5,35,135.5,3.73435325463319,2.03640016566619,10.9076839856523,0.0209027236068066,0.146124074633478,2.5,1996.07053604312,2.23540179069652,23.6450657424174,868.166666666667,0.0383525155410513,0.0258154767614843,0.196181781610398,-0.0782409125289783,0.929781608910251,34.8061362012578
XN0079,8B25,2019-05-25,10338,476094.5,4368809,35,146.5,3.9774593680465,2.45368144220139,12.6715884373025,0.0483987840058504,0.32109778196539,3.53553390593274,1831.3994118083,10.3955264883679,25.5931300841169,861.416666666667,0.035465706178692,0.0236133223062648,0.163707418574889,0.0254911054744798,0.938060865343331,34.1846849240047
XN0079,8B25,2019-05-26,10565,476094,4368809,32.5,132.75,4.02725464020585,2.54342712969776,12.7292602327417,0.018501455361052,0.129032296610951,2.82842712474619,1856.51069625081,12.4618124841663,23.3136138371779,880.333333333333,0.0351760107209378,0.024828414145466,0.193797233292377,0.00170739048801875,1.0338355651325,33.718476886014
XN0079,8B25,2019-05-27,10534,476094,4368808,88.75,347,8.98447098501121,6.3432251286407,26.1863674729619,0.0199607586921809,0.185464107587696,3.5,1919.42631822613,7.89445423043209,38.5834730286498,877.75,0.036482683917089,0.0275127056322563,0.177957374243876,0.0616857195094193,0.703080401998145,34.0950775004078
XN0079,8B25,2019-05-28,10544,476109,4368815.5,46.75,173.25,4.40699411063407,2.50068091582688,14.1873856462077,0.0329839422053758,0.229753270076721,3.35410196624968,3024.71594991349,10.0160301892702,26.5223790845487,878.583333333333,0.057433204126794,0.0336388615525192,0.225342798323452,0.115893469811155,0.559645441241331,46.6928225689733
XN0079,8B25,2019-05-29,10464,476110,4368818.5,40.75,164.25,3.820690164711,2.0720572607189,13.0180222176194,0.0399701005093646,0.286033594955357,4.74341649025257,2263.64269956762,5.01906610264842,26.5536165481578,871.916666666667,0.0433105091813034,0.0285343833914288,0.194041172503616,-0.0901746607678736,0.786180731070988,47.1428314462075
XN0079,8B25,2019-05-30,10066,476110.5,4368819,52.5,201.5,4.30319241341036,2.25433040674293,16.9853423529463,0.0471469332575501,0.347101397309823,8.90224690738243,2022.91647865018,2.4317039728165,33.071806745194,838.75,0.0402304125956332,0.0251223438713825,0.15363460950133,0.0242872221692275,0.965610571914228,47.5458426785468
XN0079,8B25,2019-05-31,10212,476109.5,4368819,88.5,295,6.88828534509714,4.20452133750409,20.5221352690371,0.0253597920542971,0.201886720203616,3.64005494464026,1909.58670602193,8.42988699799605,35.1846981908904,850.916666666667,0.037426227957999,0.0273721757647491,0.197827880344243,0.0703470368708234,1.40372726644361,46.5618134201461
XN0079,8B25,2019-06-01,10413,476109.5,4368817,56,225.5,4.56031033113063,2.65093438000196,13.4756735557032,0.0245274030251643,0.179301480817006,3.5,2113.55588324246,5.60475835869092,28.3257494455742,867.666666666667,0.0406259250493118,0.0271571168023685,0.188270643961813,-0.0252555862595897,1.06114970784351,46.9178270075904
XN0079,8B25,2019-06-02,10272,476108.5,4368818.5,57.5,235.5,4.68486990941924,2.70589118916675,14.1990408154861,0.0474602064792648,0.36950795985525,7.15891053163818,1930.29796010176,10.8811981701953,32.9501635229305,855.916666666667,0.037595203432784,0.0275800021587232,0.34121883247792,0.0477334149829944,1.22641810927292,45.6667875586064
XN0079,8B25,2019-06-03,10620,476109.5,4368815,59.25,269,4.78038674254963,2.70036212948007,15.3129581936516,0.0634905825034464,0.384349908583715,4.74341649025257,2365.37677972393,13.8631629657749,35.6515268023576,884.916666666667,0.0445934687389792,0.0316014949984036,0.328585197843288,-0.0765207747176621,1.02052915990547,47.2738405950348
XN0079,8B25,2019-06-04,10569,476106.5,4368814.5,41.75,214.75,4.29091331881265,2.5081680322971,14.5795600524856,0.0374316906774817,0.257218173226389,4.7169905660283,2025.00172923877,5.70518913314173,32.5184455737158,880.666666666667,0.0383510381782135,0.0267577787669469,0.207959374210746,-0.0758332441999892,0.942754396415244,44.4107562166936
XN0079,8B25,2019-06-05,979,476109,4368816,37,179.5,3.66688072499953,2.37080405391843,11.4256226238169,0.00522781817032676,0.0574086261529234,1.11803398874989,197.527888121925,10.0212743604092,24.2236716702171,81.5,0.0404469744462173,0.0294407292254411,0.163228751289375,0.110175574422507,1.17852430089784,46.6038191721122
XN0079,8B25,2019-06-06,0,,,,,,,,,,,,,,,,,,,,
XN0079,8B25,2019-06-07,0,,,,,,,,,,,,,,,,,,,,
XN0079,8B25,2019-06-08,0,,,,,,,,,,,,,,,,,,,,
XN0079,8B25,2019-06-09,0,,,,,,,,,,,,,,,,,,,,
XN0079,8B25,2019-06-10,5340,476109,4368818,67.25,226.75,5.11576896065168,2.75558706134475,13.2648756373147,0.0194504473793817,0.216274441735681,4.7169905660283,1156.61201307003,7.07772877893379,27.9794936578334,444.916666666667,0.0433590285665923,0.0293771029783285,0.18489939039756,0.00250906114480954,1.08672566672829,46.2478055846679
XN0079,8B25,2019-06-11,10036,476107,4368817.5,62.75,210.75,4.664177885737,2.45217299323395,12.2181085028107,0.0221084497653003,0.17755033765046,3.5,3042.46478912225,1.43938912835345,28.0175763220154,836.25,0.0606941644164071,0.0365207352458662,0.295648078521823,-0.0120755559291106,0.54625803378284,44.3687504647274
XN0079,8B25,2019-06-12,10596,476106.5,4368818.5,55,213.25,4.5917726769991,2.49640442243981,13.125446430137,0.0313274194226949,0.209575180820596,3.16227766016838,3204.35045168865,2.70031991219614,29.3928270172533,882.916666666667,0.0605501519726264,0.0350025204676715,0.207582260499864,0.132308005439102,0.530688945264953,43.6987290418049
XN0079,8B25,2019-06-13,10812,476106.5,4368816.5,47.75,208.25,4.55869343468055,2.71063784910761,13.604437452806,0.0425335740312624,0.301568366324609,5,3284.31591087267,16.5467493590626,29.8722340939248,900.916666666667,0.0608340868238138,0.0350167280093953,0.235073819280449,-0.033541680495836,0.320293515939667,44.0547426292492
XN0079,8B25,2019-06-14,10701,476109,4368818.5,46,187.25,4.09245416704792,2.25002026520562,14.9225625675444,0.042320807990804,0.286304844643034,4.5,3317.8705491665,10.015985743976,29.2544662644044,891.666666666667,0.0620869506115842,0.0343932851135702,0.210237624481419,0.182803197840437,0.312716199851475,46.1588021878068
XN0079,8B25,2019-06-15,8856,476112.5,4368815.5,29.5,124.75,4.64269218031011,2.87211267153649,15.4530806540354,0.045921979806283,0.315302229636379,4.60977222864644,2019.03436523337,6.29468758009495,23.2016162672446,737.916666666667,0.0456673055668518,0.0292264367561406,0.184121365048618,0.569154990385663,0.143470904230454,50.136924973376
XN0079,8B25,2019-06-16,10330,476107,4368818,62.75,241,4.84613835653289,2.55901359596276,15.1076426458617,0.042544627694886,0.284460929286156,4.60977222864644,2914.44841624721,6.72435454407438,31.2682745970126,860.75,0.0564867039022616,0.0346631041495945,0.221462458866069,0.147254621849129,0.651017250389641,44.2797470678664
XN0079,8B25,2019-06-17,10356,476106.5,4368817,67.5,253,5.25880217403504,2.97500701234417,13.9418054095159,0.0314967977354414,0.235742935915332,4,3074.83557712997,4.02889304166306,31.0355260591769,862.916666666667,0.0594551415319108,0.034861563590229,0.240651641894533,0.504248911136838,0.614011247581023,43.9657392323881
XN0079,8B25,2019-06-18,10617,476106,4368817,46.25,177.5,4.2019456335814,2.3119772600981,12.5671088600705,0.0299782293461698,0.199721585440408,3.53553390593274,3071.33774003219,9.76166310670171,26.1991964595583,884.666666666667,0.0579290927793209,0.0352418595557671,0.209131028322661,0.270843558894286,0.410104656622613,43.4737246031878
XN0079,8B25,2019-06-19,10680,476108,4368815.5,56.75,228,4.82200550023216,2.65762502460563,14.1447243776654,0.0375286987997964,0.272151973434618,5.31507290636732,2910.99424050515,1.70372330764836,30.7651475330355,889.916666666667,0.0545866760798764,0.0356941989665095,0.288557796690223,0.13617528319791,0.663817286398713,45.7087933105726
XN0079,8B25,2019-06-20,9633,476107.5,4368816,47,204.25,4.17774454640544,2.44594309864838,13.140091696786,0.0440082398726141,0.290856566351676,4.47213595499958,2274.36271114152,1.11828799643235,28.1477826779867,802.5,0.0472797010188768,0.0349342068732855,0.234617977705606,-0.0558071208829317,0.785866829297076,45.1277752845111
XN0079,8B25,2019-06-21,10713,476108,4368818.5,57.75,225.75,4.45890345105295,2.31752746396213,11.4382976010842,0.0361201676306552,0.226751976606333,2.69258240356725,2887.44005753991,5.71220992712274,27.4485429977957,892.666666666667,0.0539690612109994,0.0346363564455912,0.226943368471871,0.0451492675786119,0.627053699389921,45.174772929406
XN0079,8B25,2019-06-22,10704,476110,4368817.5,63.75,253.25,4.9187379824927,2.77674568326926,18.17042142991,0.0517723093941323,0.40632430300575,7,2763.85294830972,0.556075234564286,34.7878833094422,891.916666666667,0.0516983163867925,0.0323301291173438,0.212617846226682,-0.0390495557062192,0.681141156433819,47.3208382399297
XN0079,8B25,2019-06-23,10796,476108.5,4368818.5,49,179,4.18490307536596,2.14386282325446,12.1448395711614,0.0378555033137957,0.258756585959141,3.20156211871642,3035.95820617449,2.76829702139419,27.2891110585486,899.583333333333,0.0563111109526172,0.0341150404328621,0.210842258463951,0.0161151670797817,0.357399859876473,45.6667875586064
XN0079,8B25,2019-06-24,10762,476107,4368817,49,189.75,4.50724400760007,2.45664065440201,15.317424168419,0.0392225885550333,0.27003729189737,5.22015325445528,2483.8965940527,4.24907111216914,30.3986366450573,896.75,0.0462123530696185,0.0307197087088522,0.183853976844691,0.111665648272048,0.627749520227147,44.4577538615885
XN0079,8B25,2019-06-25,10795,476109.5,4368822,21.5,103,3.02041780823607,1.88306886517253,12.1369001453712,0.041379038410951,0.281734505153881,4.03112887414927,2422.64930058387,0.867344814546959,23.7255666330792,899.5,0.0449571629276522,0.0279559259136652,0.207753210957813,0.413080112807007,0.167813324793027,46.051790147124
XN0079,8B25,2019-06-26,10255,476109,4368820.5,36.25,188,3.84713656192362,2.35279591824204,13.2298874464493,0.0533267253897631,0.353875620724029,5.59016994374947,2279.21919931449,1.83171871587654,29.6262761439353,854.416666666667,0.0445138644385522,0.0320833774127963,0.193136566777015,0.171639153243217,0.654551108929837,45.8027886003624
XN0079,8B25,2019-06-27,10711,476108,4368820,40.75,157.25,3.76918485915292,1.95549451020708,10.4577606821709,0.0309018281766626,0.243356512443332,4.27200187265877,2629.5645169694,3.52941241824485,25.9604655518717,892.5,0.0491583577681807,0.0282571577390565,0.177681498203103,0.0572817668526244,0.502092230985396,44.9077627388228
XN0079,8B25,2019-06-28,10536,476109,4368818.5,37.75,165,3.67558272537681,2.01667287112645,11.3126239378509,0.0484221949663269,0.30806223311586,4.47213595499958,2461.45325358061,2.6422446814666,27.0578347994558,877.916666666667,0.0467853802813689,0.0295922394017539,0.190124637938767,-0.0449249830783787,0.489813035161344,46.1588021878068
XN0079,8B25,2019-06-29,10568,476108.5,4368818,65,236.75,4.99321723281438,2.82776655130109,14.3086280572712,0.0308315291293067,0.224578980428516,3,2083.68992591586,3.69377898144018,30.8589502419559,880.583333333333,0.0394740430115391,0.0268943336483661,0.186926146100463,0.0764837055048869,0.951927919377253,45.7557909554675
XN0079,8B25,2019-06-30,10090,476108.5,4368820.5,60.5,243.25,5.06402137562814,2.91576541259574,13.5169325160066,0.0440946613064077,0.293760336140832,5.85234995535981,1795.64363931483,1.63292352682341,32.2953173630223,840.666666666667,0.0356322927568023,0.0264659434555428,0.172981819934958,0.0389334903610268,1.11156256281213,45.3107739711621
XN0079,8B25,2019-07-01,9713,476109,4368819.5,44,185.25,4.05960873512464,2.22875966145146,12.6622159344443,0.0495593749553353,0.299968009229717,3.53553390593274,2017.31033980959,6.71090213262165,27.0158712207164,809.25,0.0415885374181015,0.0261319713607644,0.164191687923063,-0.0714511363980096,0.59848450793523,45.9807953940846
XN0079,8B25,2019-07-02,2207,476107.5,4368817,33.5,146.75,3.74813482864598,2.48448336747323,14.0013396193536,0.0237845765717522,0.248751630814653,5.02493781056044,245.74202430684,8.13390756378606,26.5777568805944,183.75,0.0223177262985437,0.0179906779068074,0.113356509362255,0.0192659620025966,1.33848957719001,44.9497684907889
XN0080,0CA9,2019-04-29,0,,,,,,,,,,,,,,,,,,,,
XN0080,0CA9,2019-04-30,0,,,,,,,,,,,,,,,,,,,,
XN0080,0CA9,2019-05-01,0,,,,,,,,,,,,,,,,,,,,
XN0080,0CA9,2019-05-02,320,,,,,,,,,,,4.9203871246704,4.37157727631618,4.42135434761835,26.5833333333333,0.00307800140789181,0.00280992479359349,0.0105721660559433,0.155790569573431,2.25707849751533,
XN0080,0CA9,2019-05-03,9272,476115.5,4368800,6.25,27,2.09500550678763,1.93582025118963,10.4391473684679,0.043201327411413,0.35409756976446,4.52769256906871,127.53117745406,10.800179763495,13.8341523637512,772.583333333333,0.00275157290623938,0.00195137436746445,0.0143811990351191,0.00681712393426543,2.01500703754563,57.0222264812838
XN0080,0CA9,2019-05-04,9645,476115,4368800,5,19,1.33211362426357,0.906294893902153,4.13072956827957,0,0,0,146.227319704804,0.683734938271481,7.15663984320314,803.666666666667,0.00303288818650177,0.00186780591255432,0.0117794097022813,-0.027552912004748,2.01139792178892,56.5586183798898
XN0080,0CA9,2019-05-05,8999,476115.5,4368799,4.75,18,1.40560583695328,0.955839133714128,4.42340199275998,0.00277808645405045,0.0371682522779911,0.5,120.618218515151,4.95511005115874,7.11422022661838,749.75,0.00268137616547077,0.00178688966277319,0.0109860883755244,0.00940250979430342,2.2192465267956,57.4027258858756
XN0080,0CA9,2019-05-06,9277,476118,4368800,7.25,25,2.12020030522379,1.24796433415796,4.84687757129424,0.0085418390306262,0.0775758765003686,1,108.748344478039,1.69042973077553,8.17123009602942,773,0.00234503906954644,0.00154112400369502,0.0102842407463529,-0.0169976665659096,2.29971074518155,59.3491306767577
XN0080,0CA9,2019-05-07,9436,476114.5,4368801,4.75,17.25,1.22385529179961,0.655068080814091,2.99687825824248,0.00518599288284701,0.0534909798682009,0.707106781186548,106.719671165883,0.529811422047867,6.86076273495173,786.25,0.0022625744802801,0.00130208210006962,0.00862873545156317,-0.0845696854488322,2.04309967473826,55.7241571219794
XN0080,0CA9,2019-05-08,9357,476114.5,4368800,4.25,15.75,1.32127835332645,0.810923119483557,3.24037806008635,0.0043283103558833,0.0463211638134857,0.5,132.663931016952,1.01772991924946,5.7222935560876,779.666666666667,0.00283616292166146,0.00176559999396282,0.0105130030237282,-0.0819951860517479,2.17168658348368,56.0956354202464
XN0080,0CA9,2019-05-09,9124,476115.5,4368799,4.75,19.25,1.23962667944719,0.721851682338053,3.28075101433894,0.000822007891275756,0.0202576707940945,0.5,131.163825076374,4.43566242961635,6.60193253493052,760.25,0.00287580176792409,0.00186749400979959,0.0108283522114528,-0.0105391247915771,2.02972291057177,57.4027258858756
XN0080,0CA9,2019-05-10,9303,476115.5,4368800,4.75,17.5,1.2218801157384,0.716577418954452,2.9417913252057,0.00198860582607761,0.0314714922760631,0.5,123.99259546545,2.32259289491149,6.39100604971525,775.166666666667,0.00266628686225268,0.0016750833841924,0.010294267919631,-0.0237355876314894,1.96393988783615,57.0222264812838
XN0080,0CA9,2019-05-11,9156,476117.5,4368801.5,3.75,25.5,1.45420625616953,1.52853593665578,6.62322326316364,0.00387723896898209,0.0438611059560238,0.5,96.8233458441207,3.18597945094842,10.089699682968,762.916666666667,0.00211556733547333,0.00128705006672229,0.00791960444332068,0.00766716496378214,2.19193939114894,58.3575562620371
XN0080,0CA9,2019-05-12,9432,476115.5,4368800.5,4.5,19,1.15364473281306,0.676045164676443,3.3461559736067,0.00869380831212892,0.0653588154377371,0.5,143.993474172073,1.28941743667933,7.05940916725416,785.916666666667,0.00305380539561824,0.00178509884498748,0.00991477035718771,0.0100047378988376,2.64543314180083,56.837619582102
XN0080,0CA9,2019-05-13,9624,476116,4368800.5,4.25,19,1.10589607055108,0.66863585568913,3.37757957710719,0.00514339152119701,0.0504530056574553,0.5,130.407191126173,2.94576382702485,6.7730549191175,801.916666666667,0.0027106681272185,0.00159276228952149,0.00987416582907569,-0.0386945520303312,2.05870566565323,57.303333232898
XN0080,0CA9,2019-05-14,9564,476116,4368801,3.75,16,1.09185217844465,0.689065647953083,3.59623591108596,0.0027185278126307,0.0367697549332215,0.5,133.432190297943,0.185465898985979,6.72902098979413,796.916666666667,0.00279085092769925,0.0017624889727005,0.0107665382215414,-0.0293248934676021,2.07590589662187,57.124011470462
XN0080,0CA9,2019-05-15,10044,476115.5,4368800.5,5.25,20.25,1.30644932835228,0.772476737398789,4.5692094506702,0.0139461160184544,0.126139731159891,1.4142135623731,138.503724883033,2.20951315624315,7.56870874867205,836.916666666667,0.00275853251339645,0.00168734592059097,0.0123577553362521,-0.0513630723557826,2.55504889513696,56.837619582102
XN0080,0CA9,2019-05-16,10114,476114.5,4368800.5,6.25,24,1.42805404858545,0.800816034410045,4.02823919344188,0,0,0,140.067075460716,2.04600271614079,7.73068117477702,842.75,0.00277035339830946,0.00144712259974786,0.00911416661554641,-0.0259270878937671,2.32169270539447,55.9079690212239
XN0080,0CA9,2019-05-17,9756,476115,4368798,5,20,1.30712424863817,0.820355735801233,4.52073307056864,0.00600572807421451,0.0580726785161074,0.707106781186548,124.641838213838,1.67432853024282,6.93991898568336,812.916666666667,0.00255589264917363,0.00156361736666378,0.0111191046631844,-0.0477906577852152,2.16958801008146,57.3406885687146
XN0080,0CA9,2019-05-18,5542,476117.5,4368801,3.5,15.5,1.10916162014206,0.860131577728129,3.61341933657103,0,0,0,47.5039121569624,2.8564897555207,5.89260143068933,461.75,0.00171483893405277,0.00101198310466509,0.00648050683085317,-0.0286427183405577,2.10539925864976,58.5288278201426
XN0080,0CA9,2019-05-19,7260,476116.5,4368800,4.25,16.75,1.09501748731799,0.650353037409928,3.24060898208172,0.00316804407713499,0.0396762191693571,0.5,90.5126365823016,1.49850192313032,6.7420842972482,604.916666666667,0.00249406210086446,0.00153276166822235,0.00868036492530697,-0.021451785101203,2.26550290354362,57.9512580757695
XN0080,0CA9,2019-05-20,8630,476116.5,4368801,6.25,28.25,1.55097723116355,0.947147882932113,3.83086946811534,0.00301274623406721,0.0386971574703057,0.5,109.941067672409,5.48947542842327,8.63098990936607,718.916666666667,0.00254876047116385,0.00153304741676982,0.00924556999099995,-0.039046599832785,2.65405700166313,57.591750158493
XN0080,0CA9,2019-05-21,9088,476116,4368800.5,5.25,25.75,1.39231279290617,1.08358267632814,5.24973582631808,0.00440140845070423,0.0467073000581788,0.5,129.21874299854,1.80003707885159,8.06693900033003,757.166666666667,0.00284433401821682,0.00177147815040756,0.0111668978105746,-0.00905415682972686,2.55438602322271,57.303333232898
XN0080,0CA9,2019-05-22,9527,476115.5,4368800,5.25,23,1.39768162055459,0.937777113769431,4.55689021019161,0.0019943318988139,0.0315165488355919,0.5,158.262396272311,2.02679431599142,8.97341785764575,793.833333333333,0.00332307463784184,0.00176956868360369,0.0106577105894956,0.0107737239078389,2.32727839032336,57.0222264812838
XN0080,0CA9,2019-05-23,9936,476115.5,4368800,3.75,14.75,0.985053797245114,0.573014553402828,2.71656842213924,0.00221417069243156,0.0332008092333003,0.5,147.73180335712,1.01103365456327,5.79281133210629,827.916666666667,0.00297447279099947,0.00170054668874194,0.00956545373835998,-0.0833283787868801,1.9480320376863,57.0222264812838
XN0080,0CA9,2019-05-24,10020,476115.5,4368799.5,4.5,17,1.20928839603573,0.701654142280495,3.32773699868032,0.0031936127744511,0.0398342262948734,0.5,165.594550441087,3.0633733693881,6.64116419088285,834.916666666667,0.00330601249716058,0.00191363278132158,0.0111823891939508,-0.0795117966868744,2.37615867687191,57.2106076353494
XN0080,0CA9,2019-05-25,9852,476115.5,4368800,4.25,20.25,1.21550895237738,0.890353162974821,4.13978060939612,0.00355257815671945,0.0419981821182769,0.5,147.720437105537,0.297874561392476,7.51868453736818,820.916666666667,0.00299940533616481,0.00183445186637862,0.0110210703142754,-0.0775588630115049,2.1716166452119,57.0222264812838
XN0080,0CA9,2019-05-26,10152,476115.5,4368799.5,4.25,19.75,1.13840356551941,0.742635426745229,3.9086984248195,0.0065454833991633,0.057716585519433,0.707106781186548,146.620940174058,3.45310785309693,7.57448474810827,845.916666666667,0.0028891010748759,0.00182775847503548,0.0126320049378081,-0.0389857620343958,2.17033025192987,57.2106076353494
XN0080,0CA9,2019-05-27,10488,476115.5,4368799.5,7.5,27,1.76060720751391,1.1754199216168,6.29861538624947,0.00830605840621801,0.0950658489704711,1.4142135623731,159.271799991135,3.11411914809135,9.62060277944396,873.916666666667,0.00303790333210658,0.00172549106142542,0.0100904147316005,0.0373985580170886,2.06440100033037,57.2106076353494
XN0080,0CA9,2019-05-28,10521,476116.5,4368801.5,4.75,22,1.26059891398,0.898669201907117,5.46889854521196,0.00864936793080506,0.0651941437559098,0.5,153.068387918469,4.65709307032277,8.50046149220997,876.666666666667,0.00291039454672577,0.00163849982426607,0.00976012492851349,0.0312171452416422,2.34016950262213,57.4176834537515
XN0082,FC29,2019-04-29,0,,,,,,,,,,,,,,,,,,,,
XN0082,FC29,2019-04-30,9240,476115.5,4368856.5,21.75,102.25,2.86324361938013,1.63318697746929,9.4100076022121,0.0516215139806643,0.285936447759168,3.35410196624968,3137.39548246823,7.4239200531869,22.6859099444379,769.916666666667,0.0681475711072258,0.038853483536356,0.244884262393505,2.90102675563541,0.353543222024402,57.4771396878444
XN0082,FC29,2019-05-01,9592,476120,4368856,31.75,148,3.94989832733438,2.47236224006045,14.2942475392591,0.0470021288090088,0.292141424089923,5.65685424949238,2987.10334043912,1.99008583475678,26.4010769398948,799.25,0.0624541701139824,0.0397665024399943,0.256211238258283,-2.90904629354491,0.1191717567983,60.5946365788515
XN0082,FC29,2019-05-02,9699,476119.5,4368856.5,38.5,160.75,3.99195981289586,2.36591129749909,12.371839761281,0.0507380197818228,0.313892829114566,4.60977222864644,3285.37954228909,3.63401812569466,27.6275395275203,808.166666666667,0.0679266948252088,0.039682972382289,0.289716838080099,-1.86326790910031,0.17638166748687,60.059852881533
XN0082,FC29,2019-05-03,9403,476119,4368856.5,35.25,152,3.77457128557332,2.24127298048003,14.103813706199,0.0481641599673402,0.311609215300289,5.65685424949238,3407.89109378407,8.32167133386596,27.2271965682094,783.5,0.0726643512206711,0.0420680964975554,0.264795982564848,1.18496675484353,0.0619878627764965,60.0237651600971
XN0082,FC29,2019-05-04,10030,476117.5,4368856.5,38,156.75,3.80359988453812,1.97301806903759,13.3998372649254,0.0434631343670139,0.295932961155231,5,3993.4909974924,1.5138060689306,27.7042652338735,835.75,0.079826345067608,0.0429062809143776,0.361866542670877,2.03456020216488,0.0993177975000599,59.3869636626498
XN0082,FC29,2019-05-05,9792,476117,4368855,52,200.75,4.33698202193817,2.34574175406834,14.1650655595986,0.0308122582938922,0.21425396537605,3.80788655293195,3576.46620253548,2.12086787343964,27.8466234385526,815.916666666667,0.0732178064699642,0.0441972461441612,0.35043178310446,0.0616211882174639,0.255403002705715,58.4641741234929
XN0082,FC29,2019-05-06,9864,476116,4368855.5,53.25,215,4.36047954537706,2.45567357303673,14.2033165184744,0.0339602082802111,0.245846339954496,3.53553390593274,3568.85478528948,2.01234991042032,29.3713551522694,821.916666666667,0.072531879587862,0.0437947840150241,0.315590636756351,0.566216841383579,0.250943287527991,57.6577066512421
XN0082,FC29,2019-05-07,10090,476114,4368856.5,39,179.25,3.93596038571384,2.55566237250363,14.1206826302621,0.0407292811046216,0.275545747934395,4.60977222864644,3824.07738782835,1.92466176509133,28.7989977141624,840.75,0.0759917857756581,0.044662014873735,0.318940698906923,1.37186951724981,0.0590592091617788,56.0450070929504
XN0082,FC29,2019-05-08,10134,476117,4368855.5,50.75,207.25,4.24672480204031,2.32471195862309,17.1302222833701,0.0529020970416733,0.406892975216925,7.21110255092798,3885.59657009646,6.70274831084136,33.1839060807652,844.416666666667,0.0768657052501738,0.0442866303011248,0.290528187820626,0.33426077741477,0.0606354469316567,58.6126186386447
XN0082,FC29,2019-05-09,9600,476117,4368855,38.5,179,3.92653058582076,2.42889250028363,14.0967878681261,0.0413523895931673,0.304510627469445,6.26498204307083,3729.75996110611,0.845409399743706,29.0538581693145,799.916666666667,0.0779111859814239,0.0448554704293768,0.279590050942802,2.49446953149733,0.0221868852073856,58.4641741234929
XN0082,FC29,2019-05-10,9778,476117,4368855,36.5,161.5,3.75647893369891,2.22718322144381,13.0113163629597,0.0430583130817473,0.263360671099749,3.90512483795333,3659.85905022147,2.62891902497167,26.4176721009543,814.75,0.07505686134821,0.0443727100684744,0.308137279287178,-3.09189032577672,0.132391260800771,58.4641741234929
XN0082,FC29,2019-05-11,9859,476116,4368854.5,34.75,180.25,3.78986079523392,2.47691118751853,12.6756535937042,0.039503087842696,0.252872539467721,4,3363.25771567102,2.97070603610752,27.5619017838748,821.5,0.0684376218247933,0.0412319362152921,0.368327345355267,-0.82617526730364,0.0482689824216496,57.3608176209384
XN0082,FC29,2019-05-12,10085,476116.5,4368855.5,46.25,184,4.0453856401006,2.21299806140064,12.2612888177477,0.0383671136598031,0.250624868203664,3.53553390593274,3932.40392874417,1.53532349722109,27.7652600036496,840.333333333333,0.0781815442288593,0.0441658403238804,0.26739452564765,1.60971635072794,0.0813774401293939,58.1351626449434
XN0082,FC29,2019-05-13,10047,476116.5,4368855.5,39,172.25,3.87116546688964,2.19476378888244,12.3858126857516,0.0384236399200045,0.242017050155155,4.12310562561766,3913.60546638073,4.20227989391873,27.5000696784395,837.166666666667,0.0781003303044256,0.0444340858215126,0.287067047602523,1.51561596951113,0.0430019147119516,58.1351626449434
XN0082,FC29,2019-05-14,10218,476116.5,4368856,43.25,187.5,3.97185847654501,2.30842115806593,13.3706487853615,0.0341630625642206,0.209942832705579,3.20156211871642,3942.45505399063,3.56354835472747,27.4533498501742,851.416666666667,0.077353031545487,0.0431029118545702,0.291454658911582,0.413006192576742,0.13795988584538,58.2836071600952
XN0082,FC29,2019-05-15,10244,476116,4368855,38.5,172,3.82793866190187,2.25648621580076,14.0130993071226,0.0446777647631616,0.289092262200834,4.5,3721.37699984199,2.80722289666307,30.1152366282243,853.583333333333,0.0728243560202227,0.0440488535875011,0.340076319442923,-1.38158553250686,0.101503954212609,57.5092621360902
XN0082,FC29,2019-05-16,10461,476115,4368858,51.75,203,4.4656349112812,2.53708355202903,13.5555572789157,0.0246519289964394,0.179531647468831,3.16227766016838,4249.80097602855,8.27784179836863,27.4849465026876,871.666666666667,0.0814517698267051,0.0459025709314779,0.305592474161388,1.77961908051202,0.229738871186144,57.4596778650948
XN0082,FC29,2019-05-17,9996,476118,4368855.5,45.25,180.5,4.02149482383346,2.19608538095432,11.7344112511837,0.0289454715143539,0.219058184186233,4.60977222864644,3898.80296190075,3.91261454643431,27.8271149917569,832.916666666667,0.0781931535470707,0.0431755577488173,0.326297484858618,-2.34540498649748,0.0269363810964411,59.5675306260474
XN0082,FC29,2019-05-18,7605,476120,4368856,12,99.75,2.60211311290135,2.42805987272029,20.085346567568,0.0563248642000369,0.348283007814931,6.5,1981.19610719281,3.48294821997634,30.0151150824423,633.666666666667,0.0523005326086263,0.0346594046827319,0.268811828865502,2.75196964725852,0.277083489752784,60.5946365788515
XN0082,FC29,2019-05-19,7956,476119.5,4368856,35.75,166.5,4.03697953621748,2.50598263579896,12.1979522097052,0.0350388306898555,0.216750547406174,3.64005494464026,2962.26736530902,1.84846276366904,26.110956491676,662.916666666667,0.0746461650069661,0.0454341056438193,0.287792258912952,2.68581393470292,0.177315786593743,60.5585488574157
XN0082,FC29,2019-05-20,9421,476114,4368855,34.25,149.75,3.75194630326134,2.38069282540506,14.5176000532613,0.0606804707286886,0.397952662839099,6.04152298679729,2870.79150674129,8.35445838707737,27.323952514698,784.916666666667,0.0611003801704412,0.0413139499611645,0.255704667691243,0.733724936741566,0.207579904050765,55.5994381612849
XN0082,FC29,2019-05-21,10051,476117.5,4368855,39.25,171.75,3.85045168856937,2.11094078641924,13.0818312487641,0.0425001846044135,0.265109612838666,4.47213595499958,3402.42070592585,2.26937196235561,27.3815257980757,837.5,0.0678549643167671,0.041868940460241,0.276984936584999,-0.317938816623477,0.129776687367965,58.9416301171943
XN0082,FC29,2019-05-22,10452,476117,4368855.5,38.75,169,3.78392300430646,2.25947592622739,13.3691550640041,0.0447237829528589,0.292204678679906,4.60977222864644,3895.6379519654,1.42578835278202,27.8926849416588,870.916666666667,0.0747199710870284,0.0427201557625401,0.281006946705781,1.42240553032636,0.196861253853085,58.6126186386447
XN0082,FC29,2019-05-23,10296,476117,4368855.5,29.75,144.5,3.39111131604395,2.01027536707357,11.2715603088334,0.0416903269721133,0.259609804283746,4.12310562561766,3723.71779961606,5.02811410170618,26.867272200747,857.916666666667,0.0725279098362847,0.0397820445393548,0.292886248182629,2.0433881441571,0.268592632476441,58.6126186386447
XN0082,FC29,2019-05-24,10379,476117,4368855.5,34.75,160.75,3.64131047291129,2.14482215539726,14.0695719493221,0.0530459575245554,0.349240677001735,5.02493781056044,3648.35870735978,3.45342141853486,27.9705516079415,864.833333333333,0.0704728793775718,0.0410412397395758,0.256991828001952,1.8469447720921,0.166461768378224,58.6126186386447
XN0082,FC29,2019-05-25,10519,476117,4368855.5,32,144.75,3.40431990312529,1.92598311884926,12.3037042323272,0.0408796991489596,0.265858702166625,5.40832691319598,3557.36704610582,3.88520047920163,24.9932588168552,876.5,0.0678182477652134,0.0410777228592854,0.312628335867425,-2.84730580916746,0.100340327576652,58.6126186386447
XN0082,FC29,2019-05-26,10339,476118,4368855,27,150.25,3.32076615116633,2.11451222961007,13.1598518470378,0.0463869047710946,0.294111472479134,6,3299.3790740309,0.611897986850938,28.0687365193681,861.5,0.0639830231591877,0.0403442519320068,0.252901811108597,1.48509813970219,0.158225584249785,59.4190861108956
XN0082,FC29,2019-05-27,10605,476116,4368847.5,75.5,289.25,6.32526254274879,3.55735451776848,18.3040733756524,0.0376813271455494,0.316681048910979,6.72681202353685,4109.26240043899,0.4027631116779,39.0713617844867,883.666666666667,0.0776536340738475,0.0501472393733901,0.388324124307936,3.07430331922961,0.0764543722623708,55.2825944088128
XN0082,FC29,2019-05-28,10605,476115.5,4368849,41.75,187.75,4.06818217636743,2.40648981314591,13.2010782987326,0.0335507037886721,0.215086081183509,4.24264068711928,4804.39615871718,0.795119931474819,28.7966306195556,883.666666666667,0.0907955922500715,0.0555501545302145,0.369582596843838,3.01814613280024,0.219973061996068,55.2504719605669
XN0082,FC29,2019-05-29,10488,476115.5,4368848,48.25,227.75,4.40046399382157,2.79313293946855,15.0185857802446,0.0406379236771993,0.286314075500105,4.7169905660283,4353.20649859059,1.88347011045019,33.7908625545941,873.916666666667,0.0831694608551305,0.0507106642023151,0.330760698798885,1.21240610959803,0.153385683151769,54.9535829302633
XN0082,FC29,2019-05-30,10320,476115.5,4368850,48,234.5,4.36303016191623,2.65669035562317,15.4068640092155,0.041483374525664,0.271741523426582,4.03112887414927,4067.43147733091,3.74806544142083,32.1036002872349,859.916666666667,0.0789400422860527,0.0510839034820083,0.349384867418433,0.892240250649626,0.287053262780003,55.5473609908706
XN0082,FC29,2019-05-31,9714,476116,4368848,45,215.75,4.45407077106476,2.69616945282566,15.2401486332847,0.0420053563881675,0.274496840973494,5.59016994374947,3489.9229134889,12.0073706794301,33.5007271985574,809.333333333333,0.0719529545292262,0.0504845544637285,0.298830795212125,0.535040341097237,0.298438394527728,55.4310389239646
XN0082,FC29,2019-06-01,10315,476115.5,4368849,49.25,230.25,4.46311411005816,2.75933094773684,14.9490636227851,0.0376298425919021,0.273346370216707,4.60977222864644,4302.77546813839,3.86644302025855,33.796376513364,859.5,0.0835601249504737,0.0498091836697879,0.312257087556993,0.106158118672442,0.0948405229918965,55.2504719605669
XN0082,FC29,2019-06-02,10486,476116,4368849,54.25,252.75,4.64560619926482,2.77796148618289,14.5500238611457,0.0382804715446764,0.241672734027798,3.5,4522.01054708422,3.17505341438164,33.8697628637608,873.75,0.0863700331546233,0.0484063587150223,0.316862624065592,-0.376399422580846,0.155100569181189,55.7279279542683
XN0082,FC29,2019-06-03,10452,476116,4368849.5,53.25,246,4.47217243092254,2.64811826413854,14.1634924300959,0.0393309788653844,0.244708917612895,4.47213595499958,4250.36983085512,1.27830669172528,33.0300424117106,870.916666666667,0.0814485386423139,0.0474640458613343,0.367027703598666,-0.192210803455336,0.189143680776527,55.8763724694201
XN0082,FC29,2019-06-04,10257,476114.5,4368849.5,58.25,252.25,4.7504923053668,2.76321443305478,14.5846923501506,0.0386193840616666,0.264027689534192,4.7169905660283,3926.313537955,12.4980633651543,32.7497124470429,854.583333333333,0.076674411691701,0.0481509856674846,0.307743237936115,0.135686067833677,0.351279790812255,54.4440044883161
XN0082,FC29,2019-06-05,943,476115,4368849,50.25,254.5,4.30378013081096,2.77616683968697,12.724863988585,0.00829813443259432,0.0810301635138666,1.11803398874989,430.623573796125,3.25090023054914,26.8693859729271,78.5,0.0914692257863798,0.0555124675783408,0.303319480788414,-1.92989902241136,0.312598275446514,54.7730159668656
XN0082,FC29,2019-06-06,0,,,,,,,,,,,,,,,,,,,,
XN0082,FC29,2019-06-07,0,,,,,,,,,,,,,,,,,,,,
XN0082,FC29,2019-06-08,0,,,,,,,,,,,,,,,,,,,,
XN0082,FC29,2019-06-09,0,,,,,,,,,,,,,,,,,,,,
XN0082,FC29,2019-06-10,5506,476114.5,4368852.5,70.75,297.25,5.05231233727665,2.82266600804,16.6800637222869,0.0459599424229098,0.311487476523581,5,2214.8080129724,5.188204270802,36.9757168975596,458.75,0.0806053528304123,0.0480678018086072,0.309238917769518,-0.06476784015253,0.210442078082895,55.334671579227
XN0082,FC29,2019-06-11,10233,476114.5,4368853,68.25,268.25,4.87131178117458,2.53668371819265,15.8525317573712,0.0373486568872486,0.25218469995433,4.7169905660283,4949.85798002727,7.78175398275734,35.0857221217127,852.666666666667,0.0969374912682506,0.0575653553531103,0.381750375686879,2.07346191276489,0.122861579543133,55.4831160943789
XN0082,FC29,2019-06-12,10452,476115.5,4368852,62.5,259.5,4.69650904464841,2.61306312547622,14.2954237362176,0.041045824404693,0.2820908463325,4.74341649025257,5413.85854795547,4.8496519635578,34.0904476588832,870.916666666667,0.103789240537087,0.0565814416835856,0.371429369965344,2.49480441650228,0.221824379713264,56.1411390514779
XN0082,FC29,2019-06-13,10533,476114.5,4368852,77.75,292,5.29117847108622,2.8041857685132,15.7971958963987,0.0272062563505332,0.193588770930136,3.35410196624968,5930.64686302163,1.81469367948494,35.1053657041423,877.666666666667,0.112808624171347,0.0612060089048387,0.371693756322307,2.19349616595775,0.153998821116819,55.1862270640752
XN0082,FC29,2019-06-14,10570,476114.5,4368852,50.75,229.5,4.33235334484124,2.55741177729624,15.1468725027961,0.0307555207331039,0.187672856020281,3,5143.57436478783,2.16284974950864,31.596840438179,880.75,0.0975235001479868,0.0615346956549303,0.366191759955208,2.37178224921865,0.185526238425509,55.1862270640752
XN0082,FC29,2019-06-15,7268,476119.5,4368849.5,53.5,234.5,5.30296057624908,3.18880573226967,14.8585628103287,0.023254050487163,0.191884981832676,3.80788655293195,2549.35289060301,5.05018554227823,31.2946307189036,605.5,0.070281510551185,0.050025187643285,0.368816067620102,0.433158250490627,0.245915808396941,59.2185644253295
XN0082,FC29,2019-06-16,10272,476114.5,4368853,65.25,247.75,4.83817116906751,2.55503416547194,13.6638068492753,0.0379667259603969,0.27030404685629,4.7169905660283,4395.47177091232,2.9654850896131,32.5445899360427,855.916666666667,0.085744784865185,0.0585442478147088,0.370904893965011,0.767006616221857,0.29467200701618,55.4831160943789
XN0082,FC29,2019-06-17,10614,476113,4368852,66.25,255.5,4.97269661843357,2.75998758630298,15.3346621926935,0.04084983449017,0.255586470457613,3.5,5153.98338459405,12.6023113786998,33.0289291836187,884.416666666667,0.0973018134847089,0.0550526710490417,0.340911292219939,1.51257578569086,0.161150836981359,53.7538590829712
XN0082,FC29,2019-06-18,10649,476114.5,4368853.5,75.75,286,5.23576406210346,2.80790787177072,15.7712889076122,0.0313377325375835,0.21414396187891,3,5631.28737173846,0.848784025574769,34.1348119020453,887.333333333333,0.105966386671447,0.0582818083497272,0.345711870865909,1.82874924260585,0.0183072270821401,55.6315606095307
XN0082,FC29,2019-06-19,10748,476114,4368850.5,63.25,288.25,5.06235571493576,2.93812200269286,15.1093353683962,0.0339591678731139,0.216525585103805,3.04138126514911,5460.37684901631,4.11123968976706,35.6093980674414,895.583333333333,0.101826553971425,0.0659445603614243,0.361483087142226,1.8312015470319,0.156100819054485,54.2634375249184
XN0082,FC29,2019-06-20,9882,476114,4368851.5,71.25,302.5,5.17358823423461,2.82872884442626,15.7336856359553,0.031108062950099,0.222048287942199,3.80788655293195,3180.2373795825,2.21708781567284,34.1796950877769,823.25,0.064489997036608,0.051006236850626,0.33713929416203,-0.0914929378076641,0.521905564074268,54.560326555222
XN0082,FC29,2019-06-21,10296,476115.5,4368852.5,86.25,321.5,5.46075957374188,2.87214415836265,15.433304780541,0.0215675629741999,0.173795924320526,4.12310562561766,5244.7540221557,2.96066672405097,35.4243951416356,857.916666666667,0.102081680942851,0.0645429055518802,0.390681239358132,0.183227022499352,0.173379301400821,56.2895835666297
XN0082,FC29,2019-06-22,10173,476114,4368850.5,75.75,319.5,5.4886198771445,3.00727941294571,15.7038715192556,0.0342575571414868,0.233807322341295,4.03112887414927,4640.69195239222,8.24096083063304,35.68272094567,847.583333333333,0.0914061524518553,0.0598380149772396,0.411327906539726,0.155622568075248,0.279933715411603,54.2634375249184
XN0082,FC29,2019-06-23,10782,476114.5,4368851.5,71.5,277.5,5.0446478993965,2.72525906026424,14.9929466279449,0.0286401518529375,0.211148329413523,5.09901951359278,5796.84739944974,9.06347898957723,36.0154502805012,898.416666666667,0.107715480724785,0.0608450963999198,0.473416213603177,-2.97863411790074,0.113346353396384,55.0377825489234
XN0082,FC29,2019-06-24,10704,476113,4368852,93.75,386.25,6.05077009374696,3.52108749245855,21.2396959573211,0.0328406002339194,0.234926934402408,4.03112887414927,5886.34705311561,10.1537107016808,39.3717788672023,891.916666666667,0.110205113896442,0.0660471997713552,0.403520554886794,2.57834428612471,0.0921771153138263,53.7538590829712
XN0082,FC29,2019-06-25,10760,476111.5,4368850.5,63.75,244,5.12858728307654,2.93756579864777,14.6440170668269,0.0336939980272945,0.213959856831271,3.04138126514911,6388.68948627216,10.480958495713,32.6052049086487,896.583333333333,0.119036801894107,0.0688552993425006,0.419965390275871,2.94247877150102,0.400784260775514,51.8761575564117
XN0082,FC29,2019-06-26,10207,476113.5,4368852,66.75,276,5.02782045017181,2.8966619301901,15.4148046509786,0.0341883971949175,0.241263084881279,4.03112887414927,4601.35746212617,17.2121663703896,34.044398404133,850.416666666667,0.0903620778018515,0.059898971641487,0.399563965195472,0.316889785111122,0.0747363966193467,54.2313150766725
XN0082,FC29,2019-06-27,10809,476115,4368851.5,81.5,288,5.34814997723466,2.82953369159158,15.8157551575913,0.0348448676078277,0.24155348077777,4.47213595499958,6428.24467381022,4.37076587686597,35.523405544806,900.666666666667,0.119174129970031,0.0638464492778231,0.361183691234579,-3.00760585137739,0.236750524026332,55.5152385426247
XN0082,FC29,2019-06-28,10428,476114,4368853,84,300.5,5.67635372899524,3.18793476921218,17.4238512906271,0.0331894477922853,0.241676068357805,3.53553390593274,5955.28066544004,11.5096823863212,36.3085997430888,868.916666666667,0.114414348039734,0.061253472487987,0.469199496450222,-2.74152913014966,0.135103444393768,55.0056601006775
XN0082,FC29,2019-06-29,10290,476117,4368851.5,84.5,308.5,5.79568376662997,2.91445113196657,18.2444523712501,0.0461559121154596,0.33973835658674,6.36396103067893,3350.49936069792,12.6301757156321,36.3625230652612,857.333333333333,0.0652520861863574,0.0481188461451989,0.282990656840632,-0.127190690954146,0.408633652032274,57.4250625174301
XN0082,FC29,2019-06-30,10216,476117,4368854.5,79.75,286.75,5.61941286863936,2.90472887592698,15.0175018665752,0.0393223657718224,0.268778991804106,4.27200187265877,3365.07032599214,0.474501474838439,34.5743130540992,851.166666666667,0.0659956352789799,0.0454371974419112,0.288068533341315,-0.123956654436894,0.471198288355873,58.3157296083411
XN0082,FC29,2019-07-01,10527,476116,4368853,88,327,5.67701165635315,3.06233359706022,15.2354923529219,0.0331376493354355,0.265448090406459,4.7169905660283,4533.60025149406,4.988542664987,35.4674570282585,877.166666666667,0.0862979664442788,0.0577829524815193,0.314820216239441,-0.26392502095395,0.109429590565451,56.9154840754829
XN0082,FC29,2019-07-02,10697,476114,4368849,85.5,328.5,5.62466045946159,2.85552948421923,17.1356466578019,0.0410166796017124,0.294632821299868,5.52268050859363,4427.13585036703,19.4959986862941,39.1561964617125,891.333333333333,0.0829376094623595,0.0614463410483522,0.33151965563726,0.14032308215863,0.25447554301272,53.8181039794629
XN0082,FC29,2019-07-03,10728,476114,4368852,85,317.5,5.45656237625381,2.92111215934322,15.7621326723018,0.028066395904189,0.19038099999263,3.16227766016838,4973.44616473626,3.49103253302709,35.707975604153,893.916666666667,0.0928843596556816,0.0576873467090868,0.343949513008409,0.26996228377505,0.152106370082773,54.7087710703739
XN0082,FC29,2019-07-04,10824,476112.5,4368851.5,78.5,297.25,5.8284856977864,3.01515047739845,15.3795423924828,0.0369576191041243,0.273014976451164,4.60977222864644,5449.38759419265,4.57107519756418,35.9404280253336,901.916666666667,0.100877907336853,0.0590241039904513,0.407116713344768,0.722592238753235,0.029176428329832,53.127958574118
XN0082,FC29,2019-07-05,10716,476115,4368852,64.5,279.75,4.8424085513396,2.74589822009707,14.2389630682607,0.0282927272608603,0.201874573150534,4.24264068711928,5479.27822355627,6.83921468113562,31.2706091970191,892.916666666667,0.102490574221336,0.0631656404916374,0.369142076096005,-2.72679340334775,0.164363740403617,55.6636830577766
XN0082,FC29,2019-07-06,9952,476114.5,4368849.5,69.25,270.25,5.06896259386529,2.67536293563515,14.1842703466237,0.0245893456249342,0.17275562047509,3.20156211871642,4655.53323846816,17.8112637598953,32.232702037182,829.25,0.0937529139150408,0.0615847849904054,0.358152428626637,0.159384943116521,0.123516476897629,54.4440044883161
XN0082,FC29,2019-07-07,9828,476114,4368852,67.75,254,4.95925592659273,2.66503760392826,14.9460980967191,0.0347650993601488,0.240441945783022,3.90512483795333,4523.54178712886,18.2504483224017,32.2608829247488,818.916666666667,0.0922473791331478,0.0591860083964279,0.332361125760553,1.58633445103772,0.0523630879499341,54.7087710703739
XN0082,FC29,2019-07-08,10619,476113.5,4368850,62.75,227.25,4.91060350589229,2.56197299834739,15.0806134068157,0.0462182225551466,0.337445571708103,6.32455532033676,5249.63667931846,6.71726436369144,35.3246602147998,884.833333333333,0.0991076098454325,0.0632793361859535,0.356538124890707,3.07007255115522,0.118365236281327,53.6375370160652
XN0082,FC29,2019-07-09,10484,476114,4368851.5,70.75,261.5,5.20023730125141,2.86567528078764,15.3069192465596,0.0271311786332333,0.196320420225062,3.90512483795333,6204.56022652828,8.22424041563483,33.2376066051655,873.583333333333,0.11863153168054,0.0715905784306169,0.415142293566659,2.96294865957517,0.2434450957792,54.560326555222
XN0082,FC29,2019-07-10,9936,476114.5,4368852,71,273.5,4.96938134488565,2.55723125982058,16.7462563598299,0.048750887336212,0.349798362418859,5.59016994374947,4781.87219827278,6.00739834910437,37.0306274706533,827.833333333333,0.0964553223077987,0.0626186121226335,0.374426973443505,-0.843121961771472,0.123310401305098,55.1862270640752
XN0082,FC29,2019-07-11,10704,476115,4368851,68.5,264.25,4.91048877955331,2.50655604720638,13.9357301170665,0.0385101247936641,0.256627676167564,4.60977222864644,5533.53941308634,16.7952739325818,32.8397553888475,891.916666666667,0.1036197967789,0.062752793282204,0.390500983018802,-2.36494355515162,0.227205962664298,55.3667940274729
XN0082,FC29,2019-07-12,10510,476115,4368852,68.75,265.25,4.98696864227424,2.67324356745696,15.0980469498426,0.0601055329714591,0.449572468455129,6.51920240520265,5163.08238473725,9.50373949052061,35.9478593781906,875.75,0.0984818718961934,0.0628571831443711,0.349320376964838,2.48789739871224,0.111733316740639,55.6636830577766
XN0082,FC29,2019-07-13,10258,476116.5,4368853.5,72.75,272,5.80810240668993,3.26309649241815,16.5465163497581,0.0403592504635827,0.295771615065631,4.03112887414927,3056.55563273833,1.43947967518984,31.8790552736503,854.666666666667,0.0596998366059313,0.049625099406311,0.336306051113248,-0.143296003611674,0.572468954857495,57.5413845843361
XN0084,D6E5,2019-04-29,0,,,,,,,,,,,,,,,,,,,,
XN0084,D6E5,2019-04-30,0,,,,,,,,,,,0,,,0,,,,,,
XN0084,D6E5,2019-05-01,7424,476191,4368793.5,63,327.25,15.791911473641,63.5884687532051,421.630281174086,0.102127645848595,1.01172349749889,16.3248277173145,2570.88882634723,420.525308615785,432.95908879237,618.583333333333,0.0693818911198037,0.0522225703604096,0.305463175192424,-0.358542320805732,0.224731480947528,77.2635991126741
XN0084,D6E5,2019-05-02,7868,476191.5,4368793,44.75,187.25,5.00772833934493,4.25778582377312,19.4147599583861,0.0171826374439626,0.187704222189576,3.16227766016838,2602.43396430583,0.965363911301479,27.7150447161686,655.583333333333,0.0662610798519297,0.0471122390353763,0.275912508100989,-0.84913578210121,0.369455796997816,77.323837597543
XN0084,D6E5,2019-05-03,7492,476192.5,4368793.5,60.25,224.5,5.28301020338888,3.73708988116842,17.5406734734066,0.0163609435586387,0.178710930931989,3.90512483795333,2508.4587306388,4.50001535200501,29.9214735276517,624.25,0.0670772161602346,0.0462273399091814,0.258496963456028,-0.328991758155516,0.315800097208376,76.3004911345417
XN0084,D6E5,2019-05-04,8623,476193,4368793,58,221.75,5.1937578874184,3.07109525424674,18.3456349982356,0.0335640069544519,0.28797838448079,6.40312423743285,2968.59909565109,2.54924120071731,31.5382900498269,718.5,0.0689600818419197,0.0430157952046777,0.258408049265443,-0.425896495827814,0.367929818713046,76.3713104532027
XN0084,D6E5,2019-05-05,8662,476193,4368794,62.5,211,5.94220776190623,3.7315130389065,16.7010410649215,0.0150480155786145,0.128960098200117,2.91547594742265,3130.4628033305,1.80540239523633,29.4703659612109,721.75,0.072377463334005,0.0443416164504384,0.297352326856425,-0.12062558359751,0.417977676694815,75.5966509449366
XN0084,D6E5,2019-05-06,8784,476196.5,4368788.5,75.5,243.25,5.61790949834254,2.89506207529865,14.3739519765698,0.014006549562065,0.117870747039074,2.5,3358.97333841154,1.31987461887743,30.7750679548762,731.916666666667,0.0765926975460984,0.0464989042697396,0.281560127727676,-0.218861482717261,0.284236119794162,77.8651737130195
XN0084,D6E5,2019-05-07,8867,476193,4368794,66,243.25,5.42382069064445,3.25533550813656,14.9506485728064,0.0268862335789738,0.187167350047484,2.91547594742265,3607.97521843713,2.03137044913734,31.7660036808138,738.833333333333,0.0815060650752008,0.0487358165384154,0.343751023860143,0.0218746686010613,0.237199374358128,75.5966509449366
XN0084,D6E5,2019-05-08,9104,476200.5,4368787.5,84.5,272.75,6.79134864174456,4.35619810124123,19.2667162833506,0.0108324533265436,0.0929703884928518,2,3941.13622307213,1.0016277424182,32.1237027699381,758.583333333333,0.0867023315131725,0.0498730687805661,0.280336214052103,0.36931688260571,0.306294382912937,76.4938683970787
XN0084,D6E5,2019-05-09,7893,476197,4368789,70.25,250,5.66034710913165,3.0485406571863,19.427453653614,0.0282592330937818,0.297809789741799,8.90224690738243,3853.35621687915,8.74401472245613,35.8830066371592,657.666666666667,0.0977681377990922,0.0523486073542811,0.346865079302747,0.58603888817439,0.239143252730264,77.1691257179775
XN0084,D6E5,2019-05-10,8788,476203.5,4368790,89,344,7.02424458944056,4.42821201965293,19.4236795690629,0.0348871819406089,0.337695479817829,6.80073525436772,4078.88054725733,6.82760625517086,39.140729358626,732.25,0.0929518483937418,0.0523575320036024,0.319531107308005,0.438370989921521,0.348067769779352,72.7939265034105
XN0084,D6E5,2019-05-11,9012,476197,4368788.5,102.5,369.75,7.07244256249724,3.949840341121,19.3436531756391,0.0245013272103917,0.261849351301553,7.5,3776.21965419806,2.28156379630614,40.9025233896916,750.916666666667,0.0839241102910729,0.0564410851795817,0.313442664317269,0.236385643726201,0.346043190654962,77.580188690164
XN0084,D6E5,2019-05-12,9341,476196,4368788.5,121.5,406.75,7.39379622444887,4.11954083062436,21.7757873957131,0.0113182157347754,0.113609929948681,4.52769256906871,4146.91620720911,3.99865957576248,40.0082728169745,778.333333333333,0.088905842278023,0.0587936136169914,0.321213528087953,0.252818264171773,0.498145693387069,78.1523184398002
XN0084,D6E5,2019-05-13,9216,476193.5,4368793.5,124.5,414.25,9.96777101194507,6.03478327054068,26.3729017549974,0.0321156334841546,0.304869948055074,6.9462219947249,4271.68269395151,0.954252469459872,40.9479750864635,767.916666666667,0.0928201812577425,0.0583908049983469,0.373555116860963,0.48180537202675,0.578835822484768,75.6681290046066
XN0084,D6E5,2019-05-14,9655,476194.5,4368791.5,118.75,404.5,8.36967039376743,5.1943480060257,23.6560986221724,0.0260522493549391,0.237478415128257,6.04152298679729,4748.21905492418,4.2563227342086,42.3658835639427,804.5,0.0984940536301561,0.0591758952151359,0.325977562256278,0.36940370073327,0.411342651812883,76.6225384546939
XN0084,D6E5,2019-05-15,9635,476207.5,4368789,142.25,427,9.5466556099198,5.70112639922572,23.1999119349881,0.00297169450537641,0.0465934336698332,1.11803398874989,5481.56849017705,1.90612851190482,38.0214492602761,802.833333333333,0.113915484373893,0.0625890904119577,0.356251200913689,0.450158819051483,0.474762154269586,71.6957625022207
XN0084,D6E5,2019-05-16,9702,476192,4368793.5,154.25,467,10.3544940801202,6.55766900881406,25.2295210652183,0.00618451940229646,0.080348762499533,2.06155281280883,5796.12079223406,1.36444807894345,41.3755065872603,808.416666666667,0.119621209874691,0.0660508491266028,0.393838243264302,0.0993176620441036,0.323602855949605,76.6196094190614
XN0084,D6E5,2019-05-17,9535,476190.5,4368794.5,163.5,484.75,12.2776799244195,7.2134762702481,28.7294017771531,0.0111174255779701,0.143132235036659,3.80788655293195,5650.92439800963,5.31559452182933,43.4661910070199,794.5,0.118665173523456,0.0686108826337689,0.363263610324378,0.185378753303992,0.34805416011957,76.8325446783613
XN0084,D6E5,2019-05-18,7210,476182.5,4368798.5,89,346.75,9.88855809470112,7.58057019300937,26.6713986622689,0.0297220130128825,0.29500410853746,5.65685424949238,2388.51474111715,6.73698847825854,41.492287007439,600.666666666667,0.0664067885864153,0.0515462421456412,0.306797550176037,2.57739689011878,0.222116345979022,79.5558911663543
XN0084,D6E5,2019-05-19,8133,476192.5,4368794,64.25,307.5,6.60476367429296,5.69089819531478,25.4250293929977,0.0336844105022667,0.265278806469858,5.5,4335.90982246584,3.45977382717095,40.9475192721099,677.666666666667,0.106764393242336,0.065988286006342,0.349033184393601,-0.230640064046276,0.0702570444490685,75.9154347563645
XN0084,D6E5,2019-05-20,8924,476196.5,4368788.5,78.5,303.5,6.08762546673658,3.55082210721184,19.82985427258,0.0311696627439199,0.256503421061148,5.22015325445528,4161.72192609702,9.81927251383253,41.0609440383039,743.583333333333,0.0934025428426772,0.0590936364199924,0.308822144385548,-0.0398473876068655,0.164939081190027,77.8651737130195
XN0084,D6E5,2019-05-21,9828,476196,4368788.5,118.75,407,7.03670264306449,4.08186553384106,19.3525722003503,0.0168196807608256,0.163506790650598,3.5,4721.9569027525,6.8442976907719,41.770196365005,818.916666666667,0.0962084806435758,0.0605225786428095,0.369350240471579,0.36020241745782,0.4083807898326,78.1523184398002
XN0084,D6E5,2019-05-22,10197,476196,4368789.5,122.25,409.5,7.85539014361131,4.36018542352106,21.0360979548629,0.036874351610352,0.372022632782202,8.13941029804985,5023.90190495452,2.77412569823285,45.4901008491574,849.666666666667,0.0986694287363612,0.0601810511861779,0.358507823093464,-0.111864049929122,0.446934956639525,77.3373224986944
XN0084,D6E5,2019-05-23,10218,476196,4368788.5,125.75,395.5,7.3600357711778,4.1820144225959,20.693055721279,0.017333902831881,0.153003231774605,2.82842712474619,5018.12426270694,3.26046672971301,38.3489450441816,851.416666666667,0.0983548280319078,0.058953470389761,0.410633671182823,0.261645851049725,0.470369676245155,78.1523184398002
XN0084,D6E5,2019-05-24,10224,476192,4368794.5,116.25,399,9.78739114698267,6.40201815225663,27.2330337455565,0.0134484650755885,0.125650367156828,2.5,5512.4854406095,9.90378964437629,38.5957240011885,851.916666666667,0.107987390753232,0.0657566082150502,0.355646924443864,0.877469449942772,0.35005430430402,75.8540778157684
XN0084,D6E5,2019-05-25,9957,476192,4368794.5,130.25,419.5,9.76867228667749,6.45358919485618,26.8631696675268,0.0112174164010521,0.137961798533863,4.5,5653.98387104861,2.78417639622953,41.9174007509318,829.666666666667,0.113712215057782,0.0650946290696236,0.39243276614632,0.599886284809828,0.390307049755503,75.8540778157684
XN0084,D6E5,2019-05-26,10152,476197,4368788.5,139,442,7.53364363933731,3.75677680426926,19.8822693551404,0.0186658991082981,0.16353127190066,3,5804.55264285692,2.87466827135804,39.8810640264192,845.916666666667,0.114484972812935,0.0626458891435063,0.382334511153624,0.553797198616247,0.472596058300565,77.580188690164
XN0084,D6E5,2019-05-27,10363,476199.5,4368787,146.75,440,7.51246634440705,3.70043584698764,17.0148915801502,0.0102595407715842,0.102872847570024,2.5,6053.89465956756,3.03301837149101,39.5553841436277,863.5,0.116979959266287,0.0672831967264604,0.431246762006928,0.331970810317289,0.35994789650955,77.450131154108
XN0084,D6E5,2019-05-28,10414,476200,4368780.5,155.25,456.75,9.34354351629335,4.8814491113168,22.2523552839928,0.0151183760981101,0.14171295734263,3.16227766016838,5707.22695160074,2.8713682581521,42.3805346508706,867.75,0.109743074218866,0.0628137211601824,0.351443884306874,0.247804933698387,0.514404459639057,82.7597455666038
XN0084,D6E5,2019-05-29,10344,476192,4368793,118,416.75,8.8988142260407,5.91166016759108,24.3732495262074,0.0182225166692196,0.210790139371731,9.4339811320566,5620.20099181658,5.87175731168345,43.9279862507345,861.916666666667,0.108815237660451,0.0637620087886318,0.367822097134321,0.43755399879681,0.364616713919143,77.0043911777371
XN0084,D6E5,2019-05-30,10260,476190,4368795,141.5,440.75,12.7802317736841,7.1695812838095,30.3950498498992,0.0198032944682402,0.219876067441566,6.02079728939615,5520.08097224284,4.91344029160139,40.5268659136995,854.916666666667,0.10773757611482,0.064677829660505,0.378470795214971,0.0920857813195422,0.4102597066668,76.7882009737511
XN0084,D6E5,2019-05-31,10275,476191,4368794.5,121,434,9.38455445574576,6.63252336160128,27.6316207608339,0.0219903154558241,0.201954455856966,3.64005494464026,5504.71021522032,0.177964835005409,40.2772810007615,856.166666666667,0.107274808489108,0.0645462262817785,0.369712613031745,0.180898353783482,0.431751889878083,76.5045117728042
XN0084,D6E5,2019-06-01,10416,476192,4368795,121.75,427.25,9.61662026030753,6.5218132623534,26.1479499957913,0.0177483366102854,0.206697490367428,5.5,5728.27161190855,0.803830129139833,42.7792086391763,867.916666666667,0.110124319783781,0.0653361414686234,0.383242086001106,0.201346637154198,0.339332830363347,75.4733688671455
XN0084,D6E5,2019-06-02,10415,476196,4368788,133,410.75,7.51580940404575,4.05343971893178,19.9267817873323,0.0132504244198035,0.122263163317728,2.5,6658.23795724425,4.05339561671693,40.8174809065431,867.833333333333,0.128018905515148,0.0649406970307393,0.434483505228215,0.726127637947312,0.311541012336095,78.561419224963
XN0084,D6E5,2019-06-03,10234,476197,4368788,130.75,427.75,7.33798235693948,3.90608708234436,18.8599585717704,0.0112329310077947,0.100062858571377,2,5970.92361730297,6.16589871338109,39.7012813965993,852.75,0.116827786308866,0.0644045415399644,0.39826277821628,0.123129951994589,0.297067191087189,77.9922905826332
XN0084,D6E5,2019-06-04,10392,476199,4368787,141.25,442.5,7.40116173231123,3.68909955785534,18.1624784924018,0.0222216709078933,0.192766507103964,3,6235.99947215558,6.19293840469577,41.2893388713715,865.916666666667,0.120157867446745,0.0677674090611103,0.398772193223069,0.695427007146339,0.347538858616467,77.7195111664103
XN0084,D6E5,2019-06-05,786,476192,4368793,113.5,449.5,8.09218669918803,6.21982858614769,25.9151843044644,0.00381679389312977,0.0563038799934716,1,506.795992697386,8.15896187367696,37.3105105372558,65.4166666666667,0.129140535344102,0.0710579384302985,0.323479696838095,0.31280620494483,0.356380636556826,77.0043911777371
XN0084,D6E5,2019-06-06,0,,,,,,,,,,,,,,,,,,,,
XN0084,D6E5,2019-06-07,0,,,,,,,,,,,,,,,,,,,,
XN0084,D6E5,2019-06-08,0,,,,,,,,,,,,,,,,,,,,
XN0084,D6E5,2019-06-09,0,,,,,,,,,,,,,,,,,,,,
XN0084,D6E5,2019-06-10,5541,476199,4368788,118,388.25,6.68897454289599,3.36499653511271,19.9028102029381,0.0348716777248053,0.379176372313985,9,2530.19193194733,10.2906618698188,43.6444137032252,461.666666666667,0.0914280075360188,0.0517498284723878,0.378655266608271,0.130420450630543,0.522059012164859,76.8804200671205
XN0084,D6E5,2019-06-11,10134,476202.5,4368790,112.5,389.5,7.53754216770191,3.96611134138535,17.8948503246294,0.0166993069763914,0.1670959197987,3.90512483795333,6098.69772816968,6.93828579488426,39.5098856136503,844.416666666667,0.12051907346064,0.0762707358303197,0.379299062589457,0.577129640912481,0.223410761084017,73.3147661532001
XN0084,D6E5,2019-06-12,10392,476193.5,4368790.5,102.25,386,7.27293755569147,4.79152647884836,23.0049229286838,0.0253416410133559,0.212241174328304,5.65685424949238,6166.89742712889,2.15956791216925,41.0593333854136,865.916666666667,0.11885143076931,0.0672669464714978,0.473564088378436,1.11760959474288,0.154926601757084,78.0245860341753
XN0084,D6E5,2019-06-13,10459,476196,4368790,111.25,382.5,7.21452318738804,4.2074932176494,19.6972478158103,0.0205174307101932,0.183683004421382,4.47213595499958,6627.39885498054,0.808961343690502,36.2589262331604,871.5,0.126901255377372,0.0655983551871655,0.392737522907377,-1.24119319682504,0.05104544517629,76.9314613025297
XN0084,D6E5,2019-06-14,10436,476197,4368788,113.5,374.25,6.76135976760574,3.470485560859,18.0411040528823,0.0283639577831455,0.244264165099519,5.70087712549569,6265.43703668256,4.41374928793142,39.6590919593727,869.583333333333,0.120234121442766,0.065839963751922,0.386823877476719,0.527998873397482,0.194168584359084,77.9922905826332
XN0084,D6E5,2019-06-15,7243,476197,4368786.5,55.25,244.75,5.37929260375594,3.53143591500339,16.8976853576362,0.0352733474692528,0.254682249166964,4.27200187265877,3400.33317788019,5.52598628530711,34.758113512723,603.5,0.0940489204963552,0.0636172426251839,0.3671896480461,-2.06638768012747,0.150692930298749,79.2346674738981
XN0084,D6E5,2019-06-16,10041,476197.5,4368787,112.5,376.5,6.72564144322661,3.48403703121488,19.3181905291439,0.0265756972247942,0.235782660024952,8.84590300647707,6311.31905236845,2.94637990550664,42.0098568310331,836.666666666667,0.125867406831829,0.069011602035679,0.472847223421121,-0.23384958079717,0.132944178655555,78.5412071235063
XN0084,D6E5,2019-06-17,10352,476192,4368781.5,59.5,371.25,5.86876123861847,4.81574638658957,31.7774199568828,0.0802338383708978,0.547661642210039,8.5,5548.53763679372,7.21118735057385,55.7837798367415,862.583333333333,0.107426205493988,0.0668235396739217,0.54193857323256,-2.80863459728305,0.313064369747076,86.1814693685137
XN0084,D6E5,2019-06-18,10380,476194,4368782,86.75,387.75,6.26748911250113,3.96246053437923,21.4842933659711,0.0431367461933156,0.300973965010491,5,6150.93592779785,0.905660848586909,40.8745734143981,864.916666666667,0.118704360737239,0.0740688154856136,0.407124201973498,-1.32763692438529,0.191763018090655,84.6429887749873
XN0084,D6E5,2019-06-19,10320,476197,4368787,121.75,454.5,6.64224389949464,3.43040752739455,17.871522618162,0.0285878080616583,0.231509925168854,5,6288.29318662062,2.62272907011425,40.6637565305695,859.916666666667,0.122021781453482,0.0721891025654914,0.394333360193935,-0.183478663917474,0.175363228877206,78.8195459043933
XN0084,D6E5,2019-06-20,10416,476198.5,4368781.5,142.5,531,7.56306172104193,4.17573372552072,20.8171608589701,0.0262639087803008,0.237063795467012,6.18465843842649,4645.73920234841,8.10784262137304,44.2782730211614,867.916666666667,0.089330561833302,0.0666183292351921,0.383047971752904,0.309745758589062,0.444252755686306,82.6550111032105
XN0084,D6E5,2019-06-21,10428,476198,4368784.5,132.75,477.75,6.86658622178775,3.49849639063402,19.5245545247337,0.0524963498507736,0.35634136937937,5.5,5659.42539054847,7.43572779848473,45.9640659284915,868.916666666667,0.108669382227075,0.0707962672303343,0.37692118907505,0.0373705403099437,0.400269536131593,80.3646699855258
XN0084,D6E5,2019-06-22,10485,476197,4368785.5,155.25,475.5,7.44473644443333,3.54889851762671,19.4243442815481,0.0485351968336024,0.47008981917916,8.06225774829855,5714.14831723943,4.03343282430396,43.6078610588086,873.666666666667,0.109118229756961,0.0671237790194786,0.393187767047757,0.101221213126859,0.396271484783406,80.0678209766451
XN0084,D6E5,2019-06-23,10486,476196.5,4368786,139.5,473,7.07209571863139,3.69311196524269,18.8416919761372,0.0386958078734993,0.37258823880548,8.55862138431185,6314.99302734741,5.64810852333001,43.5692294997448,873.75,0.120607188619412,0.0658060952472712,0.365963468670704,0.0818689862739685,0.0897328688944433,79.9283669480422
XN0084,D6E5,2019-06-24,10386,476196.5,4368783.5,144.75,470,7.63021018010603,4.03202998683,19.4064509784436,0.0308333857810399,0.234818495741089,4,6044.86889426947,6.67026632932033,41.4896610312461,865.416666666667,0.11655181236348,0.0668113555925691,0.418502359706334,0.529694729883652,0.282013653706528,82.0158668100453
XN0084,D6E5,2019-06-25,10484,476198.5,4368786,138,452.75,6.87770984115625,3.39947562776017,19.7643374779337,0.0357627109456619,0.279484074982706,6,6672.15926838237,3.3752440387015,42.7127288538994,873.583333333333,0.1274698090204,0.0669104752626834,0.404158780732792,2.22576930084447,0.0855781721186857,78.8311197583283
XN0084,D6E5,2019-06-26,7305,476198.5,4368782.5,143.75,497,7.79091279754124,4.48896703020009,22.9006660760596,0.0427629175133083,0.375367944120825,6.36396103067893,3788.35947684154,18.2271412855919,45.8552562238876,608.666666666667,0.103842458288969,0.0670952928909593,0.371939801293174,0.071440514147776,0.400623368335726,81.7993119422344
XN0085,0C14,2019-04-29,0,,,,,,,,,,,,,,,,,,,,
XN0085,0C14,2019-04-30,7584,476170,4368782.5,2.5,11,0.722439118710889,0.406404512612619,2.06247666273448,0,0,0,103.199963963575,0.538531741312689,4.63248822500328,631.916666666667,0.00272253690068328,0.00153717282716036,0.00857894258380518,0.00352129947612624,1.50734153060431,99.6428855623221
XN0085,0C14,2019-05-01,8842,476170,4368782,2.75,11.5,0.80702250529906,0.43984037312366,2.46434736497684,0.00214883510517982,0.0327096478840532,0.5,125.509052643407,2.46000417788202,4.80035622305895,736.75,0.00284011174459475,0.00166481047338272,0.0121813784005378,0.0053907715372592,1.44621430756659,99.9940816064154
XN0085,0C14,2019-05-02,8682,476170,4368782.5,3,13,0.819659561474733,0.483431281594655,2.71841633501547,0.00650771711587192,0.0566734340116807,0.5,142.980312315643,2.21263442194849,5.55983275318739,723.416666666667,0.00329480067686896,0.00188243578618725,0.0119067478544386,0.000943121224512312,1.64927546814008,99.6428855623221
XN0085,0C14,2019-05-03,8457,476170,4368782.5,3.5,17,0.97965073974044,0.723127569462798,5.82902585744963,0.0396040040072264,0.319369461580039,4,153.937663534293,1.37724226815655,10.5778938014877,704.666666666667,0.00364179684443415,0.00277080023936955,0.026797981767589,0.0695485081206861,1.54282401999792,99.6428855623221
XN0085,0C14,2019-05-04,9552,476155,4368780,32.5,142,7.65779650777033,7.02864174475446,16.3880109673024,0.00499277306816353,0.100262397762849,3,169.497965212816,17.3314636499171,19.7683885715423,795.916666666667,0.00355014064394255,0.00331285601794288,0.045539198576482,-0.067494077574827,1.5445431526446,101.203803412865
XN0085,0C14,2019-05-05,9500,476155,4368779,3.5,17,0.971545534445799,0.587127311376072,3.08343701142853,0.0124201450556472,0.0817835516334275,0.707106781186548,179.726657470977,3.45150577368237,7.01189977961395,791.583333333333,0.00378479561195712,0.0022468693581458,0.0146911905845483,0.0177166569195755,1.49228679228932,101.615689986714
XN0085,0C14,2019-05-06,9585,476155,4368779,6.75,27.25,1.55700142315142,0.932884738160926,4.92827768414674,0.012222201928499,0.0848917676225902,1.11803398874989,220.975622502097,3.20538347283844,9.46250438535864,798.666666666667,0.00461192040352849,0.0024670156732783,0.0127672721789233,-0.0345533413908575,1.89713230404366,101.615689986714
XN0085,0C14,2019-05-07,9924,476154.5,4368779,5.25,22,1.28402368581831,0.701276659580283,4.87277908030168,0.0211084682096712,0.169049899347873,2.12132034355964,231.496057908816,4.27730614043388,8.15426888364927,826.916666666667,0.00466679351521121,0.00289163787598861,0.0166905305636408,-0.0618791580324437,1.61341466162942,101.161215154995
XN0085,0C14,2019-05-08,9907,476155,4368779,6.25,24.5,1.37783366622528,0.792124335300788,4.84077194807213,0.00529438434598989,0.0701317598326821,1.4142135623731,298.144268829569,1.68774250809879,8.39322731256998,825.5,0.0060198227628912,0.00371484542445779,0.0217519051433097,0.0214409916379089,1.93573084684799,101.615689986714
XN0085,0C14,2019-05-09,8867,476154.5,4368778.5,4,22.75,1.14852830516785,0.851085443649242,4.77221328795618,0.0156448728990266,0.12388901499006,1.4142135623731,245.432228220381,1.23749530389616,8.86277457897121,738.833333333333,0.00553714738776142,0.0034459916468981,0.0212840968553925,0.014037629010835,1.51566891760778,101.371153513996
XN0085,0C14,2019-05-10,9282,476154.5,4368778,6.25,25.5,1.38284244148866,0.783376832714611,4.2809806335365,0.0121366090159898,0.0943580186972538,1.11803398874989,291.735209941417,3.57839250585974,8.37594655035706,773.416666666667,0.00628712380374341,0.00359881228264973,0.0186020076777804,0.0262472095156933,1.93631331814171,101.583119059622
XN0085,0C14,2019-05-11,9324,476154.5,4368780,9.25,32.5,1.9034461027938,1.03623785811159,4.53520974265473,0.00327112827112827,0.0403117618185172,0.5,288.302037424236,4.70805952774309,9.451750704262,776.916666666667,0.00618534394555523,0.00364587325681457,0.0197084478604523,-8.05832538938843e-06,2.03797572709222,100.747470565712
XN0085,0C14,2019-05-12,9668,476155,4368778.5,8.75,32.75,1.84112590493964,1.0320270609325,5.73449719851518,0.0125149289790176,0.112792848163236,1.4142135623731,293.22051121105,4.49410583908613,11.1021538457775,805.583333333333,0.00606698766139872,0.00363846346847617,0.0215726333987733,-0.0198743364758608,2.09846201218973,101.824691330733
XN0085,0C14,2019-05-13,9707,476154.5,4368778,7.5,32.75,1.63989265532707,0.918527125518293,4.65171369545984,0.00906259016673299,0.069366714437249,0.707106781186548,245.434629597164,4.54397720687343,9.64265182866155,808.833333333333,0.00505779908683085,0.00346371777465565,0.0225740482482063,0.0709455678286603,1.9146266632717,101.583119059622
XN0085,0C14,2019-05-14,9825,476154.5,4368779,8,31,1.63698380573716,0.929066078174661,5.29805872856751,0.00786184638036838,0.0629201919276258,0.707106781186548,317.334404260689,8.00777689727879,9.78934493103596,818.666666666667,0.0064606890411376,0.00371954175333603,0.0234875215211335,-0.00850767233059509,2.19927338489779,101.161215154995
XN0085,0C14,2019-05-15,9991,476153.5,4368780.5,8,33,1.91484230295625,1.31586896628228,6.2963056642893,0.00992522779540609,0.0822091044178843,1,323.511676823899,0.423230243322863,10.9859130205871,832.5,0.00647709319956949,0.00377758411820686,0.0211145880810397,-0.0293194026704186,2.17979644201461,99.6304145960674
XN0085,0C14,2019-05-16,10116,476153.5,4368779,7.25,32.75,1.61125318907576,0.97352633473427,5.00593659075789,0.00814194948899554,0.0643069419038234,0.707106781186548,275.423286968325,0.566708571477393,10.3466658472006,842.916666666667,0.00544644527567146,0.00343782680201646,0.0245833359344934,-0.0303220361528408,2.04740727482962,100.253565781739
XN0085,0C14,2019-05-17,10016,476154,4368780,7.75,34.75,1.6741531039613,1.03762093275108,5.20675327617676,0.00576357049334643,0.0557858406332088,0.707106781186548,308.504628944621,1.50054404988457,10.3391804917579,834.583333333333,0.00616141915536799,0.00368557688636791,0.0228694308311794,0.094049171681055,1.82280721551399,100.291554108749
XN0085,0C14,2019-05-18,604,,,,,,,,,,,12.1728902104535,2.94486587062507,3.9628666854801,50.25,0.00403430074826796,0.00246463393229303,0.011364212335264,0.118827138830306,1.49134162428526,
XN0085,0C14,2019-05-19,6984,476154.5,4368778.5,4.75,22,1.28968595105164,0.839949958265958,4.08072267774035,0.00648821713902989,0.0594812589485216,0.707106781186548,177.312687560495,4.57645874717842,8.36488868636388,581.916666666667,0.00507944441604803,0.00308134317140994,0.0194792227073368,0.0288923936848469,1.55774727111597,101.371153513996
XN0085,0C14,2019-05-20,9536,476154,4368780,8.5,29.5,1.7147108900933,0.865053656588579,3.9599140002835,0.0081584511192558,0.0666568360778469,0.707106781186548,249.97992310653,2.93932389456146,9.59509961630133,794.5,0.00524396224154874,0.00357226006163678,0.0216647100463952,0.036707711837277,1.93959056198793,100.291554108749
XN0085,0C14,2019-05-21,10017,476154.5,4368779,9,42.25,1.97571212385886,1.43110700819934,8.31140156325253,0.0173049592737215,0.13507714818669,1.5,320.995306005262,2.00037053645499,13.9385191815574,834.666666666667,0.0064099202436935,0.00364879484899497,0.0197364396599058,-0.00151974787952206,2.36306782046136,101.161215154995
XN0085,0C14,2019-05-22,10303,476155,4368778.5,7,28.75,1.50776586220721,0.816242421984171,4.1582668645188,0.00955544477029077,0.0691836560465683,0.707106781186548,332.865181371256,3.63854680636014,9.05914183707271,858.5,0.006462669961776,0.00364496469980618,0.0209050137831477,-0.00736314122929752,1.98785131993422,101.824691330733
XN0085,0C14,2019-05-23,10295,476154.5,4368778.5,5.75,24.5,1.33582514728031,0.751121013536817,4.14795644928242,0.0133482574275651,0.0931997518048851,1,302.681357284195,2.22546153760124,8.53300012718201,857.833333333333,0.00588128117018223,0.00375828125909929,0.0215669849146976,-0.0580320030504302,1.95920116041662,101.371153513996
XN0085,0C14,2019-05-24,10350,476154.5,4368778.5,8.5,34.75,1.70362734138527,0.97647157057361,5.89048164860502,0.00991024809776478,0.0799999367513107,1,305.015409518909,4.14036984153071,11.3052790610897,862.416666666667,0.00589514706783449,0.00381813268785535,0.0230432836335823,0.00241054254841836,1.9188482830888,101.371153513996
XN0085,0C14,2019-05-25,10306,476153,4368778.5,8.5,31,1.76236359107767,0.904027993980843,4.29897250542393,0.0141490204883946,0.0962351925454365,1,355.814399499121,3.17450803342915,9.49015441354086,858.75,0.00690602839592831,0.00401117586357286,0.019947881428297,0.0651692691040044,2.17077259824002,100.013197955249
XN0085,0C14,2019-05-26,10376,476153,4368781.5,6.5,32,1.85469094480538,1.52406222794394,6.72375849753113,0.00212027756360833,0.0324922291263628,0.5,261.35296662805,5.73545959189721,10.0371933999584,864.583333333333,0.00503890735086302,0.00315308998970319,0.0202005108130771,-0.0759872488342835,1.77306811915324,98.7675244526121
XN0085,0C14,2019-05-27,10557,476153,4368780,8,34.75,1.72734252916631,1.06243842280053,5.37468239315771,0.0105928224992655,0.0723891407339581,0.707106781186548,349.980374407679,1.7335292650115,10.5588906143055,879.666666666667,0.00663144503542404,0.00394011194306134,0.0248617409834391,0.0258688030547327,2.0619099292244,99.3809932827528
XN0085,0C14,2019-05-28,10536,476154.5,4368779,8,32,1.66520793476778,0.888084333329164,4.14575439076207,0.00816249050873197,0.0633640282611494,0.5,376.925435602771,0.733360652397554,10.5891855872935,877.916666666667,0.00715617697112737,0.00389419345475415,0.0215683025933011,-0.0160042594156058,2.23347925046264,101.161215154995
XN0085,0C14,2019-05-29,10456,476154,4368779,8.75,37.5,1.78604837328323,1.0244593639003,5.43662925221146,0.0102981703834797,0.0747328204581404,1,312.600345849462,1.14915761373621,11.4398670307384,871.25,0.00598047611459211,0.00372095342005811,0.0233106909178383,0.0983008584011719,2.02274048443577,100.707171799204
XN0085,0C14,2019-05-30,10485,476153,4368779,10.25,36,1.93804778253271,1.08988284488891,5.52224854833582,0.00740705301897017,0.0645433777849841,0.707106781186548,359.479296773255,5.91797024023681,11.1293863893961,873.666666666667,0.00685798194353719,0.003766459849241,0.0242502860431586,-0.0481356476451925,2.38236090657603,99.800403065883
XN0085,0C14,2019-05-31,9983,476154,4368779,7.5,34.75,1.6837608578897,1.0198043798437,4.90469944375957,0.0109473045783128,0.085548428488733,1.11803398874989,270.174263270789,4.17876479997216,11.4061850902137,831.833333333333,0.00541359220759837,0.00321761755932911,0.0184583021596371,0.0169854992403491,2.26017113836046,100.707171799204
XN0086,FEE7,2019-04-29,0,,,,,,,,,,,,,,,,,,,,
XN0086,FEE7,2019-04-30,9912,476195.5,4368819,16.25,67.5,2.59578395026718,1.57431509240836,11.7732184056649,0.0508712990691678,0.368706920212565,6.5,1373.2457120978,12.0067748585779,23.2238091162125,825.916666666667,0.027739469677231,0.0198203139256517,0.184043759480282,-0.0306958224108813,0.22268592209673,56.4603398597848
XN0086,FEE7,2019-05-01,9528,476198.5,4368819,11.75,54,2.07148830266612,1.15799691501603,7.18222674989806,0.0383137954999551,0.230122069480182,2.54950975679639,1665.17649358021,0.677130078822281,16.2228362214973,793.916666666667,0.0349909974678585,0.0209184427915685,0.149918420261497,0.803286717657085,0.191634614227544,54.0691443999156
XN0086,FEE7,2019-05-02,9684,476198,4368819,19.25,76.75,2.62679083047241,1.41400598382857,8.583474144592,0.0327954172934823,0.213792823360131,2.91547594742265,1701.27951874519,2.65965658550603,19.0990964059722,806.916666666667,0.0351681143583315,0.0213535896329104,0.121458709688836,0.138569776816779,0.390083279046855,54.4634921419493
XN0086,FEE7,2019-05-03,9504,476196.5,4368819,15.25,80,2.67067916942447,1.66905175768224,12.0435045965467,0.0349864793609333,0.227737383456861,5.52268050859363,1670.60044553017,0.398127505876563,21.8495802223038,791.916666666667,0.0351864341100438,0.0231321310750901,0.18093788798716,0.168974727012868,0.442237771163768,55.6567226556497
XN0086,FEE7,2019-05-04,9828,476196.5,4368819,20,86,2.78134638252793,1.6354879591302,11.5689925439202,0.0288299199845451,0.188069224797074,3.64005494464026,1867.65261848534,2.06918916793864,20.0902500890987,818.916666666667,0.0380388905362334,0.0255353075699528,0.145165055626824,0.130946048047458,0.457692579074725,55.6567226556497
XN0086,FEE7,2019-05-05,9355,476196.5,4368819,23.5,92,2.94326656970087,1.68297843574296,7.57872531328271,0.0197666250305548,0.132650654789001,2.06155281280883,1986.44895034506,5.42558309045311,17.519270112834,779.5,0.0425022598404487,0.0257797523981487,0.14730450004992,0.129695075998028,0.396580819247458,55.6567226556497
XN0086,FEE7,2019-05-06,9416,476197,4368819,26.25,95.5,2.96192289966803,1.52839693653367,12.0451795917488,0.0219837377262973,0.162772510513773,5.1478150704935,1761.91979813904,2.09039817385026,21.3655021198103,784.583333333333,0.037451374548596,0.0236306991158546,0.142115340954297,0.208727155542318,0.609669449174559,55.2573178557434
XN0086,FEE7,2019-05-07,9499,476198.5,4368820.5,19.25,79.25,2.66583050881797,1.42978389054036,9.27974801572057,0.0308040090176456,0.208206178755301,4.27200187265877,1865.51952732359,1.10058345934147,19.4766892298174,791.5,0.0393114974510733,0.0228862483466708,0.146755675644517,0.136115027323582,0.473712557068826,53.1567233448941
XN0086,FEE7,2019-05-08,9757,476198.5,4368820,26.5,95.5,3.12939941869536,1.66703669363871,8.76885256030243,0.0270130821249295,0.160200600930759,2.06155281280883,2012.62105348448,0.954426607489942,17.5996213052254,813,0.0412861978495405,0.0255537871234308,0.158437777185134,0.146033334814607,0.548426899056397,53.4579175603581
XN0086,FEE7,2019-05-09,8071,476197,4368819.5,20.25,80,2.68013586471575,1.4413431180405,10.2109642392734,0.0194261287568021,0.145653341819455,3.64005494464026,1843.31920580946,5.90081084976309,18.9486444192763,672.5,0.0457213741415025,0.0260284669028222,0.153894575419475,0.347203180519791,0.172497065988016,54.9568873162065
XN0086,FEE7,2019-05-10,9414,476197,4368822.5,30.5,102.5,3.98965289916527,2.16611271364128,12.6427247526727,0.0194888820313997,0.137773961354408,2,2194.48265939364,3.86004212300167,19.2471892839891,784.416666666667,0.0466562844028044,0.02536562858756,0.136842033257271,0.300550121174287,0.537109736036275,53.2173767179442
XN0086,FEE7,2019-05-11,9534,476197,4368821,34.25,110.75,3.39474250771178,1.69167010809266,9.52985164876686,0.0232193983475308,0.162944502917227,2.54950975679639,1498.33902344944,3.57882425341739,20.7642890425337,794.416666666667,0.0314471701144917,0.0207415837901052,0.13549249669132,0.00500759151182536,1.15154304907162,54.0733235904074
XN0086,FEE7,2019-05-12,9636,476196.5,4368819,31.75,110.75,3.48446086007423,1.77567049694953,8.05107001292102,0.0201917132936956,0.13421874185811,1.80277563773199,1926.97771294639,2.60755538415203,18.5681271588673,802.916666666667,0.0400202293136488,0.0250271218720381,0.138880226635736,-0.104435437805637,0.825255628531421,55.6567226556497
XN0086,FEE7,2019-05-13,9881,476196.5,4368818.5,40.25,135.75,3.89537532786912,2.00267467627437,13.2191082663393,0.0242603841455415,0.189537679853811,5.5,2077.78097835813,10.2514808546733,24.4457626082021,823.333333333333,0.0420824941940396,0.0251093238669996,0.163922381701859,-0.136560223496809,0.703804348402414,55.9578635215136
XN0086,FEE7,2019-05-14,9936,476195.5,4368818,24,104.5,3.18634465830011,1.99501223709988,10.5451767957913,0.0265330874896809,0.16161770551624,2.12132034355964,1688.08619651242,1.95149618912134,19.0919371937054,827.916666666667,0.0340019846643969,0.0237283200916813,0.131481785980734,-0.0362296619086409,0.763203336605548,57.056931247056
XN0086,FEE7,2019-05-15,10103,476199,4368821,39.75,119.5,3.99115334555272,1.90897881928315,9.41516061930317,0.0206091991126357,0.135494014970338,2.12132034355964,2178.97960277607,6.02364232209436,19.1256463606968,841.833333333333,0.0431681904806051,0.0265438622700292,0.163889952593737,-0.0637482322010405,0.80248433357891,52.4568958620687
XN0086,FEE7,2019-05-16,10212,476195.5,4368818.5,34,108.75,3.59732845919894,1.8990521313658,9.43785919194581,0.0191851007856123,0.148604084382313,2.23606797749979,2186.33930386088,0.287747960401209,18.8454596581245,850.916666666667,0.0428478977741313,0.0273382889797348,0.175426278669236,-0.174546854840065,0.686971850999223,56.7572170759529
XN0086,FEE7,2019-05-17,9972,476197.5,4368816,38.5,119.75,4.15333780265253,2.25624349997396,11.6382050558573,0.0158499016265091,0.131241894583592,4.03112887414927,2435.06332584544,0.446598165248805,23.2101855102787,830.916666666667,0.0488760193593054,0.0280775605757241,0.216435697595219,-0.286933174187408,0.542484739983895,56.7339568089522
XN0086,FEE7,2019-05-18,2780,476193,4368824,7.75,32.5,3.10728139531185,2.36058796961252,6.89497555713437,0.00449640287769784,0.0575179148649964,1,192.508819291461,5.58430415953352,10.1465614326493,231.5,0.0138637087126197,0.0129815221722198,0.0684101281355753,-0.0829646178337382,0.695963786042057,55.7956167330754
XN0086,FEE7,2019-05-19,6898,476199,4368812,36.5,123.75,6.39233322731015,3.52070700796885,13.8531158019782,0.0224280099174948,0.232953002505375,5.02493781056044,1749.85844145647,8.27955990479124,24.6091281580314,574.75,0.0507799117411778,0.0307053436696847,0.151447965963808,-0.247975965096712,0.271604568270017,58.2858195423537
XN0086,FEE7,2019-05-20,8277,476196,4368819,20.25,90.75,3.02096174602287,1.91799885067158,7.96027525348144,0.0302184408231952,0.187173857793496,2.5,1534.88771625535,8.37466512396937,19.0720172460004,689.666666666667,0.0371218611516113,0.0256637815226507,0.133931073190977,0.150462391263647,0.464505568749932,56.0577414540147
XN0086,FEE7,2019-05-21,9935,476200,4368818,39.75,127.75,4.07860679616149,2.11201562721419,10.4499002109037,0.0220837737509842,0.141501329588248,1.80277563773199,1801.65395093413,1.16842159496107,20.0478729287346,827.833333333333,0.0362894731671021,0.0232759369565388,0.164172021366684,-0.0297469341817474,0.942055091509252,53.5331392869507
XN0086,FEE7,2019-05-22,10231,476196.5,4368819.5,43,127.5,3.81081328550625,1.72639196418525,8.74160523329375,0.0162166075801985,0.106856564399526,1.58113883008419,2169.61020855725,0.561050620071951,18.7798920424933,852.5,0.0424376042410863,0.0239007218740303,0.143232736792484,-0.15849446459434,0.877263692293067,55.3584597296878
XN0086,FEE7,2019-05-23,10319,476196.5,4368820,46.75,137.75,3.84949700799337,1.81625351502659,8.44102602362839,0.0120066099992055,0.0873698886107653,1.11803398874989,2092.14536570903,5.37947953153094,20.52839786287,859.833333333333,0.0405747501247847,0.0237825524199336,0.135036526164312,-0.069571132027492,0.856942431019347,55.0631215108536
XN0086,FEE7,2019-05-24,10219,476196.5,4368818.5,48,142,4.16120454467699,1.88897526945354,9.45277244532145,0.0133721489892642,0.111780504502633,2.06155281280883,2072.79442171247,1.51235885380623,20.596518204792,851.5,0.0405916859113079,0.0252380531575374,0.146220071370346,-0.00484388538349404,0.898921078584163,55.9578635215136
XN0086,FEE7,2019-05-25,10307,476196.5,4368819.5,41.5,137,3.76872350868346,1.83784680094324,9.5267269783031,0.0146330742803273,0.108932060977502,1.5,2126.00373318965,6.73352684959401,22.0188973614879,858.833333333333,0.0412785746244123,0.0264005699930822,0.15080581958889,-0.0761319005531663,0.77333270814117,55.3584597296878
XN0086,FEE7,2019-05-26,10412,476196,4368817.5,42.5,138,4.0182867662943,2.08911533426598,14.3140420669988,0.0242152805596781,0.224109806562114,5.31507290636732,2138.53899240187,3.00726545054375,26.7608997443142,867.583333333333,0.0411062585959151,0.0254277535672143,0.22610051608303,0.00548794009723007,0.80244684400497,56.9631944004062
XN0086,FEE7,2019-05-27,10534,476195,4368817.5,46.5,146.5,4.23031188002488,2.32415342988421,11.9813384863819,0.0153129011911441,0.118348847850272,2,2086.08175822089,3.03003090979449,20.5577548001828,877.75,0.0396354702391683,0.0256542181407262,0.184872748214394,-0.137767045796937,0.837939556497644,57.7572914584208
XN0086,FEE7,2019-05-28,10699,476198.5,4368819.5,42.25,136.5,3.73264458651959,1.79181450083132,9.31666161497727,0.0203044446137907,0.144244966691955,2,2246.66951626039,9.81913518430327,21.4358778807794,891.5,0.0420265116884278,0.0256109731602203,0.150201412671911,-0.0471017574062839,0.705112275837432,53.7620745787817
XN0086,FEE7,2019-05-29,10608,476195.5,4368818.5,42,134.75,3.86963907500457,1.90951951945124,9.63743532354552,0.0251940861135536,0.16485454365758,2.69258240356725,2089.93510715258,2.08910383604322,21.1633213464885,883.916666666667,0.0394283801604171,0.0242499714328494,0.137681255054146,-0.0641208793173983,0.795904995731776,56.7572170759529
XN0086,FEE7,2019-05-30,10580,476195.5,4368819,48.75,147.5,4.21236350952003,2.00916448209687,10.8381545375081,0.0135224296221027,0.116898744314458,3,2177.79888334484,3.13420030126647,21.9379754505746,881.583333333333,0.0411931501466604,0.0236670332200008,0.135428444511908,-0.10337627086111,0.959079090273633,56.4603398597848
XN0086,FEE7,2019-05-31,10458,476196,4368819,43.75,129.75,3.91319020793396,1.79769485606605,9.56385986562248,0.0164562834366472,0.130438633228342,2.12132034355964,2078.78035973617,4.09280307752639,21.2991632244267,871.416666666667,0.0397780655382941,0.0237190085146244,0.141368876804897,-0.173936844327554,0.950424691740166,56.0577414540147
XN0086,FEE7,2019-06-01,10645,476197.5,4368817.5,30.25,116.25,3.39496353569377,1.73182309605737,9.88245493646169,0.0278365404930745,0.168093705708055,2,2044.26679978223,3.53786989639894,21.3071305161024,887,0.0384317837738974,0.0238689230791655,0.149608625134256,0.0342794143547244,0.623165734866605,55.7844666177488
XN0086,FEE7,2019-06-02,10687,476194,4368817,41,131.5,4.71976818599254,2.46705572971822,11.5538413374215,0.0163371297226,0.108110903565816,1.58113883008419,2174.28129476687,7.23179856167466,19.6981844394484,890.5,0.0407178036879096,0.0242229288854088,0.146863007734836,-0.258717845829287,0.776363161238349,58.8567381873299
XN0086,FEE7,2019-06-03,10579,476196.5,4368819,42.25,146.75,3.85625435178359,1.90615898846483,10.8359593737836,0.0267686322139161,0.190820123309093,4.03112887414927,2178.95486502367,1.31853276232849,23.6273521597509,881.5,0.0412203709104036,0.0240073666884962,0.176165085447586,0.00564374475313168,0.742592055440174,55.6567226556497
XN0086,FEE7,2019-06-04,10677,476199,4368818.5,37,128.5,3.64512634571528,1.89484859746301,9.6805674547634,0.0200029986805997,0.150784112425966,3.20156211871642,2232.62299367108,1.46304599741691,20.1090123478809,889.666666666667,0.0418402039290808,0.0259693287422868,0.188666865210621,0.0980585767938409,0.743087813652385,53.9887440963958
XN0086,FEE7,2019-06-05,931,476199.5,4368818,21.25,112.5,3.04166129915628,2.11804892044156,8.62229561538048,0,0,0,120.208815151549,5.07005370051349,15.7940549882033,77.5,0.0258539929711588,0.0185725752239278,0.0887051287907662,-0.295821315059736,0.981245500222094,53.9174981065823
XN0086,FEE7,2019-06-06,0,,,,,,,,,,,,,,,,,,,,
XN0086,FEE7,2019-06-07,0,,,,,,,,,,,,,,,,,,,,
XN0086,FEE7,2019-06-08,0,,,,,,,,,,,,,,,,,,,,
XN0086,FEE7,2019-06-09,0,,,,,,,,,,,,,,,,,,,,
XN0086,FEE7,2019-06-10,5849,476193.5,4368817,19.5,102.25,3.10652173811746,2.18080679830848,11.5669144805902,0.0167649989493523,0.120812945222842,1.80277563773199,739.345848500832,3.79606168584801,17.8036547629366,487.333333333333,0.0252995620752037,0.0158111731124191,0.0891092461980145,-0.0826628704270845,0.842262739125266,59.2571955985865
XN0086,FEE7,2019-06-11,10452,476196.5,4368818.5,27.75,133.25,3.75010082639929,2.96961896446899,21.5158791770984,0.0596842289873485,0.475479282741265,9.3407708461347,1801.21234136201,2.90047462070153,30.2886945616726,870.916666666667,0.0344900411359613,0.0257091215860909,0.25114469244531,-0.136508169036982,0.43935181790894,55.9578635215136
XN0086,FEE7,2019-06-12,10796,476197,4368819,33,112.25,3.4322002234512,1.68508918695999,9.45971010546785,0.0197857634600134,0.15264341175869,2.91547594742265,1963.48970023033,2.55282094034661,18.5279205381233,899.583333333333,0.0363980782876616,0.0224049688551351,0.13946174957847,-0.146956883130416,0.81304811918395,55.2573178557434
XN0086,FEE7,2019-06-13,10918,476198.5,4368819.5,37.75,121,3.60449339445299,1.8135204254967,9.75230491835115,0.0350671883230176,0.26172671798562,4.03112887414927,2202.51590623236,4.14689248105098,20.8166562395404,909.75,0.040375910149962,0.023297728658745,0.153011400590232,-0.203355901065287,0.691749539299012,53.7620745787817
XN0086,FEE7,2019-06-14,10772,476198.5,4368818.5,41.25,137.25,3.76763493384085,1.80973525145344,10.0618884563803,0.0305533352350927,0.222856988290037,3.35410196624968,2269.84337751763,3.0888455543869,22.1077516331768,897.583333333333,0.0421708744976307,0.0239888016437613,0.131157639616952,-0.245799309870156,0.744676020328692,54.3790776794105
XN0086,FEE7,2019-06-15,9464,476196.5,4368819,16.75,80.25,2.69234161553846,1.71773231533724,8.18789830269288,0.0310348304759015,0.17846215891687,3.16227766016838,1506.76794540017,4.07826518941291,18.753072126728,788.583333333333,0.0318684861036454,0.0212223039068837,0.158171133520787,0.164467572351266,0.573720804368418,55.6567226556497
XN0086,FEE7,2019-06-16,10428,476197.5,4368819,35.25,123.25,3.41442299392252,1.69528799285094,10.8827322507445,0.040918455459708,0.298455181645666,5.31507290636732,1901.44077150035,3.7238181542618,23.4151764928211,868.916666666667,0.0364906945515711,0.0224706736734252,0.145493302236883,-0.196891165822537,0.766311620363034,54.8595623064331
XN0086,FEE7,2019-06-17,10571,476197,4368818.5,40.75,148.5,3.68854776061967,1.88574420889077,14.1978942874107,0.0400871495720071,0.299836382228887,5.40832691319598,1950.60502343039,1.33047568507291,26.2513738099668,880.833333333333,0.0369258757720338,0.023049418607701,0.132456865529384,-0.257654362233392,0.976337231925033,55.5606235542322
XN0086,FEE7,2019-06-18,10206,476196.5,4368816.5,39.5,146,4.04583349800195,2.29055823717736,12.0741774487886,0.0353189244493268,0.243286892564081,5.1478150704935,1840.3232105984,9.20045219310097,24.2747253142414,850.416666666667,0.0360896038630015,0.0229056184434185,0.150373664051421,-0.0822243387424293,1.04811029715865,57.1902906304042
XN0086,FEE7,2019-06-19,10740,476197,4368817.5,31.5,125,3.31919853555261,1.75948163484209,9.68160149003529,0.0307735335444933,0.20272129196115,3,1727.54874978079,3.7030307130664,22.2029188647333,894.916666666667,0.0321917188618789,0.0204210630961366,0.170477872378388,-0.210239461803952,1.11798492706062,56.1756737029827
XN0086,FEE7,2019-06-20,10188,476197,4368818.5,29.75,114,3.22740435345504,1.62725205823551,10.2452901232742,0.0266470909813897,0.186549747149132,4.47213595499958,1473.23571519946,5.11121222157916,20.9517299043953,848.75,0.0289364683048351,0.021080420744263,0.156467695855094,-0.0596204459614527,1.10195776984424,55.5606235542322
XN0086,FEE7,2019-06-21,10603,476196.5,4368817,34.25,138.25,3.66511199832943,2.09417335553685,11.197326184906,0.0258282633431883,0.172349835756752,3,1505.90191830874,8.89150667510873,22.8064254059832,883.5,0.0284241511606602,0.0213803373695512,0.143935095738889,-0.0468466669969637,1.29353033119266,56.8780944588131
XN0086,FEE7,2019-06-22,10740,476199,4368819,39,127.5,3.92712646942203,1.93382533598308,13.7428321049091,0.0346761614894055,0.280066212003236,6.02079728939615,1661.76179126744,3.92411823866121,23.9210922523659,894.916666666667,0.0309602114704824,0.0210060354083809,0.126519692440039,-0.0595490832618827,1.18457965190645,53.6765570429184
XN0086,FEE7,2019-06-23,10859,476198,4368822,33.25,126.5,3.75281651033221,2.16974981564884,12.3200763633246,0.0333619499057084,0.268051323747113,4.47213595499958,1737.22890808327,4.71666698768212,24.9097784992201,904.833333333333,0.0320202515892249,0.0206479804715994,0.145465722972135,-0.200573535936474,0.725885507754928,52.679234025843
XN0086,FEE7,2019-06-24,10776,476196.5,4368819,33.25,122.5,3.40052015579259,1.77030297913473,9.45102594409151,0.0274294207010787,0.182186367765086,2.5,1631.08347365428,7.47301301648208,21.0845120765794,897.916666666667,0.0302913704499107,0.0205997663082443,0.132684296896159,-0.200356734695417,0.982220169425795,55.6567226556497
XN0086,FEE7,2019-06-25,5568,476196.5,4368817.5,29,116,3.41865544760932,1.74990259193154,8.39778818330073,0.0170319792637671,0.11732818980124,1.80277563773199,995.973814747367,6.8301611578131,19.3534617288717,463.916666666667,0.0358022136940396,0.0221795173060815,0.128804870517821,-0.153071558784336,0.685278986467721,56.5685947866944
XN0087,37DB,2019-04-29,0,,,,,,,,,,,,,,,,,,,,
XN0087,37DB,2019-04-30,9441,476140,4368794.5,134.75,440,7.72777638676666,3.62239953699278,22.8114918311241,0.0527412584161767,0.445521325455994,8.24621125123532,5049.22356001531,8.32187647860998,48.0340267679533,786.666666666667,0.107054893923956,0.0642444449812905,0.375741147069067,0.0377442333060209,0.596456102110218,81.905065468726
XN0087,37DB,2019-05-01,9354,476146,4368788,157.75,520.25,9.04545560719144,5.54815580996599,24.2366988441564,0.0173485932855429,0.138122420591108,2.12132034355964,5697.50405735812,1.98384499065108,41.1539709352673,779.416666666667,0.121929273529957,0.0618292441236067,0.335776462345522,0.378919295754262,0.472565893841016,89.7974098631246
XN0087,37DB,2019-05-02,9574,476147.5,4368787.5,159,501,9.63353424493876,5.39665315544241,25.2334209547592,0.0342172893962823,0.297064319685009,6.9462219947249,5985.16724986957,3.36661677582278,41.9510209180844,797.75,0.125143844796446,0.0576140279659616,0.324895881429062,0.14156410841183,0.435358518785619,91.3759548829532
XN0087,37DB,2019-05-03,9414,476147.5,4368800,148,526.25,8.09072730669863,4.65828136414923,22.0947854590464,0.0245897861585913,0.186543410536855,3.35410196624968,5533.67870350099,3.34754456921959,41.1801172094622,784.416666666667,0.117688300422081,0.0590712570582374,0.314930668559683,-0.342544139701508,0.431523922971159,87.5304649975914
XN0087,37DB,2019-05-04,10003,476142,4368799.5,180.25,593.5,8.59250561513274,4.26626926353462,20.8787479184717,0.024744258404418,0.19184675383526,3,6000.82232950916,5.30377526856564,42.8856383637099,833.5,0.120092553553339,0.0593585390148252,0.333166947884756,-0.128613638737217,0.444467659792708,82.3369577866996
XN0087,37DB,2019-05-05,9810,476141.5,4368789.5,183.25,639,9.5620048155824,5.54020606811661,26.1818800158016,0.0331832962549694,0.282793671282428,4.47213595499958,5703.31448261027,0.246226536218096,44.5301287397823,817.416666666667,0.116372108717278,0.0610611970512993,0.344379440737366,-0.0799523381987611,0.555751652837654,85.0623528959168
XN0087,37DB,2019-05-06,9923,476140.5,4368794.5,156.5,572.5,7.65533786972131,3.97416352789675,19.6563922323129,0.0292352261480735,0.208182454152632,2.91547594742265,5667.82654164229,4.70616200172551,41.8469279707368,826.75,0.114349737093612,0.0586538190742689,0.331147252118348,-0.0150200787704772,0.372928282778588,82.3777685378592
XN0087,37DB,2019-05-07,9801,476133.5,4368782.5,220.5,736,14.6209458586655,8.34675564416633,32.3959953699078,0.0153790941495709,0.222619356068032,11.9268604418766,6068.3539654288,2.01855277514181,55.3400267847604,816.666666666667,0.123953637343906,0.07244725147216,0.402058375579634,-0.0787353468616819,0.331519749572981,80.7437760380375
XN0087,37DB,2019-05-08,9953,476134.5,4368784,151.25,623.75,9.20210744967762,6.7831452514833,29.1440578693138,0.0390520501210453,0.315252516391684,6.51920240520265,7435.66833595584,1.36487726440891,48.2607319257641,829.333333333333,0.149566655150164,0.08179310277887,0.451169151743199,-0.491902223165472,0.300408891166012,80.9914707038464
XN0087,37DB,2019-05-09,9760,476135,4368785,112,509.25,8.18556966312909,6.05771280569392,29.5254074086147,0.0648789868598543,0.460797123460141,8.27647267862342,7206.91993696401,2.3940823914049,53.5296266629869,813.25,0.147852955045738,0.0810447508369563,0.403612766387376,-0.296087599035848,0.0879944646169468,80.9829407984587
XN0087,37DB,2019-05-10,9954,476139.5,4368788.5,183.5,675,8.80666383130201,4.7449023935073,23.3965535580894,0.0315621634407888,0.220424068651474,3.20156211871642,6852.94182113,2.53599479191201,47.2230204030729,829.416666666667,0.137833086931252,0.0722850258970173,0.378695613006981,-0.000749465310164768,0.387360698569738,83.5973355261542
XN0087,37DB,2019-05-11,10173,476136.5,4368786,157.5,600.5,9.70845753626079,5.74211492905127,26.3433574028492,0.0407602118994796,0.294521451453519,4.60977222864644,5673.28196826692,0.815898084577314,45.0554179740441,847.666666666667,0.111632641344932,0.0650822298003152,0.453410174834639,-0.00291854277016933,0.566059918963911,81.8912026633077
XN0087,37DB,2019-05-12,9960,476137,4368786,220,726,10.9555600302956,6.09229219873428,29.3865487270116,0.0210446996208768,0.204892689703662,4,6446.28357301923,25.1255513409703,49.8502992559146,829.916666666667,0.129564448534419,0.069301955312451,0.401318967702223,-0.45431734097168,0.551538292633406,82.3427354019998
XN0087,37DB,2019-05-13,10017,476138,4368788,196.25,656.25,9.37686634744628,5.09614702208479,26.2827745742041,0.0319863157506646,0.278614311903661,5.3851648071345,6180.35540201394,0.462944090558974,45.8732490521239,834.666666666667,0.123532226931632,0.0660979518537006,0.386039108250582,-0.11446232753387,0.527688518779782,82.4200389509315
XN0087,37DB,2019-05-14,10092,476137.5,4368787,210.5,703.5,10.6553002971188,5.96826668740872,29.0514020207923,0.0235346464887267,0.257416066202364,8,6706.52448724767,1.2047484795939,51.6431055385721,840.916666666667,0.133024805995022,0.0715417589137586,0.545875014912675,-0.226703214011847,0.507085142513161,82.3738092301091
XN0087,37DB,2019-05-15,10424,476139,4368795,193.75,685.5,8.75790425969695,3.96308191041248,22.1561726870759,0.0187189165359728,0.185290262385779,7,6446.31102882796,0.520200172856627,52.9388463020828,868.583333333333,0.123784533535152,0.0666985129703062,0.549657663631105,-0.246586974830101,0.532610761109183,80.7966981790196
XN0087,37DB,2019-05-16,10428,476141,4368795,230,774.25,8.96801973586023,4.29186576425356,22.5593821181694,0.0145754961965462,0.13276234005975,2.5,6777.73928973334,8.13291731075313,47.7045715551548,868.916666666667,0.130108658866762,0.065009889484055,0.362136921577889,-0.368715201144589,0.628289953889117,82.690594604192
XN0087,37DB,2019-05-17,10248,476148.5,4368792.5,205.5,722.75,10.5265539002227,5.32534028289613,25.489036083655,0.0215629518543848,0.18006295613842,3.16227766016838,6624.40355245406,3.69868244512163,48.1282758283663,853.916666666667,0.129417345389579,0.0697727324582659,0.537076148887669,-0.188410594500414,0.376142707543427,90.5962802725495
XN0087,37DB,2019-05-18,9369,476140,4368794.5,84.75,400.5,6.56030998766964,3.78315057778631,17.175814965718,0.0382475715680661,0.282012013614434,4.92442890089805,4367.49479316197,2.46666297085798,40.9174588858504,780.666666666667,0.0933501064562814,0.0669017009423557,0.335360282413213,-0.45793945317343,0.163894266773768,81.905065468726
XN0087,37DB,2019-05-19,8541,476140,4368795,134,543.5,7.13664480249717,4.01096297353849,21.5157142221404,0.0589285608493688,0.375414015717139,5.52268050859363,5266.58127351518,2.81999316863963,46.2966007029006,711.666666666667,0.123448061345413,0.0694602208743028,0.485337227446957,-0.0365296447746273,0.208311496656277,81.7430146025531
XN0087,37DB,2019-05-20,10084,476136.5,4368787,155,539,9.77992493093701,5.79408363888751,27.3375551200573,0.0442164342680696,0.345058317744936,6.10327780786685,5671.55694199678,16.4788407971254,47.4087093232225,840.25,0.112601668070481,0.0670355412178537,0.371926887449067,-0.0782629323177573,0.469677578221147,81.4655169221726
XN0087,37DB,2019-05-21,10421,476136.5,4368786.5,218,706.5,11.1842772403084,6.10143291896791,29.1648733313613,0.0283460422423768,0.232419623938836,4.74341649025257,5869.5096366197,1.32959036770049,49.6450598811097,868.333333333333,0.1127381237012,0.0631670082115964,0.382619940728197,-0.24608692224625,0.678081050436506,81.6771067100192
XN0087,37DB,2019-05-22,10184,476148,4368792,174.25,622,9.01271299603829,5.00049952887806,26.3219164101243,0.0262697183551558,0.213570820633711,3.90512483795333,7303.00049329921,12.5333605695384,46.3230602807869,848.583333333333,0.143561889474907,0.070503234216143,0.405636252310258,-0.784385255139058,0.46565791811444,90.2831563056178
XN0087,37DB,2019-05-23,10363,476148,4368792.5,214.75,707.75,9.91051733318481,5.28687610448201,24.744860862847,0.0215746860698982,0.165750142950373,2.91547594742265,6762.82277299315,2.7515716416327,47.1280699640171,863.5,0.13063042386602,0.0659396993127625,0.36564341230077,-0.441134983671255,0.551847017644988,90.1223002335245
XN0087,37DB,2019-05-24,10365,476148,4368792.5,217.5,636.5,9.95532337985997,5.04241796459354,22.8352922948771,0.017674853256666,0.146689958048737,2.5,6676.39855129024,1.49599737471177,44.6677011888742,863.666666666667,0.12894297448055,0.0655272051799036,0.398168262151511,-0.0806020431594305,0.502282658667958,90.1223002335245
XN0087,37DB,2019-05-25,10356,476147.5,4368792,202.75,671.25,9.77243562288294,4.98752678699547,22.9587442999442,0.0189725337541301,0.143007728878563,2.12132034355964,6385.96008203563,3.69730803940023,45.1957649988846,862.916666666667,0.123437273539804,0.0644138948825855,0.393716284715326,-0.0987233276555901,0.518183719053125,89.810307385421
XN0087,37DB,2019-05-26,10428,476147,4368798.5,237.25,706.5,11.010046291717,6.11464157683956,29.5836182620493,0.0207347105235322,0.21881980022263,4.24264068711928,6495.87836939769,6.75097254365555,48.8367641547627,868.916666666667,0.124746048932101,0.0727907136135992,0.378693296886763,0.26005011104112,0.324052561531444,87.4241570861452
XN0087,37DB,2019-05-27,10464,476143.5,4368799,200.75,714,9.46012182316702,5.83535927773666,33.3444205722415,0.021520196363323,0.185014916658611,4.24264068711928,7323.20504089866,4.06810854775697,51.569345790001,871.916666666667,0.140119898539741,0.0706532204470035,0.377567231253603,-0.0959039652612202,0.288748306101152,83.9158205001551
XN0087,37DB,2019-05-28,10547,476144,4368797,132.25,572.75,7.14446608413749,4.41566853367951,26.1264573529797,0.0419930850384326,0.277678193248055,4.12310562561766,6796.59442194587,4.02020108165043,46.2060435875787,878.833333333333,0.129045462149379,0.0662841935611345,0.391299887724895,-1.00368536566331,0.257482753604076,84.9476261148443
XN0087,37DB,2019-05-29,10455,476147,4368792.5,194.5,684,9.52202960510895,5.30599989360962,26.9757655340653,0.0381615682845997,0.291044234650061,5.1478150704935,7528.19252107139,1.0839725318205,49.1555787400621,871.166666666667,0.144151949212703,0.0692048065145539,0.386269240307758,-0.517365729178363,0.424346277327845,89.1751927371055
XN0087,37DB,2019-05-30,10616,476148,4368792,194.75,670.75,9.7339548666207,5.36607505414394,27.8313998202335,0.0219411856582704,0.179859497079794,4.03112887414927,6726.99694918423,3.3671430286955,49.1073723690724,884.583333333333,0.126858005028974,0.0625745936345909,0.345150806798523,-0.43069559320649,0.541992214705217,90.2831563056178
XN0087,37DB,2019-05-31,10578,476146,4368793.5,177.25,692.25,8.7573435002888,5.00999622748816,26.8842313350652,0.0453619654622263,0.335631548044158,6.5,6467.29897558099,5.88118388353392,53.8973351017116,881.416666666667,0.12238313651915,0.0633458457061973,0.375156962301068,-0.0935240159431937,0.432846805085476,87.9082611235835
XN0087,37DB,2019-06-01,10691,476145,4368794,159.5,627.75,8.04604041817356,4.64794591694855,25.3362986463359,0.037837069847762,0.264335355422361,3.80788655293195,6918.30135353883,5.00112332708221,47.0570448924477,890.833333333333,0.129583294088256,0.068497265155294,0.412459318974989,-0.0461925114191036,0.241507666582236,86.8016650817682
XN0087,37DB,2019-06-02,10568,476146,4368793.5,204.25,693.5,9.17348766954316,4.89074378160455,27.9126470697587,0.0284167985615648,0.227979507319897,4.03112887414927,7145.70553544137,1.0483775729651,49.1980261606787,880.583333333333,0.135366084190774,0.0671678678923613,0.439631993785726,0.00848396005911745,0.345962869562961,87.9082611235835
XN0087,37DB,2019-06-03,10496,476146,4368795,217,723,9.6948483189968,5.36642531307991,27.1612953358705,0.0214401882946217,0.176292661614619,3.53553390593274,6705.83138182767,12.5724247794182,48.0054735053812,874.583333333333,0.12789172792851,0.0614310295004685,0.397248459578013,0.12542367905561,0.481778124654344,87.4460086819457
XN0087,37DB,2019-06-04,10714,476142.5,4368790,180.5,651.75,8.30056197868422,4.46629329833039,22.0165837390134,0.0295557564853644,0.223552702921934,3.90512483795333,7197.24039181854,7.73942922769614,47.5039205089316,892.75,0.134473210380346,0.0703019731581527,0.410567167387298,-0.113322514381574,0.286389901257617,85.8073339916118
XN0088,52C8,2019-04-29,0,,,,,,,,,,,,,,,,,,,,
XN0088,52C8,2019-04-30,0,,,,,,,,,,,,,,,,,,,,
XN0088,52C8,2019-05-01,0,,,,,,,,,,,,,,,,,,,,
XN0088,52C8,2019-05-02,0,,,,,,,,,,,,,,,,,,,,
XN0088,52C8,2019-05-03,8388,476209,4368757.5,30,133,15.7040684412242,15.5868954847868,40.7810735590975,0.0123986647591798,0.217487122578661,6,110.49716813669,41.565067074264,42.7577547979695,698.916666666667,0.0026377449798435,0.0026877331383803,0.0378004063585808,0.00509600032828736,1.9017257690947,99.2035143603554
XN0088,52C8,2019-05-04,9432,476208.5,4368758.5,4,15.5,1.10564290579871,0.6513485125792,3.50243906805159,0.000318066157760814,0.0126074884443335,0.5,127.317033108878,2.63447195898989,6.31962846881947,785.916666666667,0.0027004107374031,0.00161411448049573,0.0100482467603849,0.00597093590114759,1.75499249228394,98.6766970229543
XN0088,52C8,2019-05-05,9235,476208,4368758,6.25,31,1.52835917585839,1.05284056097267,5.19357128778314,0.00281537628586898,0.0374154164364011,0.5,154.329584206768,1.18998454062129,9.70171455556616,769.5,0.00334294742074807,0.00219463908581065,0.0133954318108958,-0.0430147417070331,2.06678928934511,99.374393324631
XN0088,52C8,2019-05-06,9252,476205.5,4368757.5,9.5,38.5,2.29627338679421,1.52512501497401,5.96403472359658,0.00643104193687851,0.0586919657082103,1,205.02651548194,1.10726272012591,10.4116620928922,770.916666666667,0.00443274460786555,0.0027199532752011,0.0173788635670036,0.0133527942917039,2.19262853518826,101.253473829523
XN0088,52C8,2019-05-07,9238,476203.5,4368759.5,4.75,40.75,1.84424948239682,1.86429561847166,6.7224553066963,0.00636809126702167,0.0566325944413977,0.707106781186548,124.732436448904,1.46067120310359,9.9985161327098,769.75,0.00270096105482911,0.00187401743851753,0.0142913972429691,0.0236995196908684,2.2799510233331,100.166213047987
XN0088,52C8,2019-05-08,9153,476204,4368759.5,9.5,35.75,1.97858291626745,1.40601977406559,6.27634158763354,0.0014202993554026,0.0266122115212544,0.5,185.715190662024,4.46269926462795,9.67746196169893,762.666666666667,0.004058713614129,0.00265945037249017,0.0197273364987787,-0.0220877988934232,2.15450316138402,99.9798511512068
XN0088,52C8,2019-05-09,7544,476203.5,4368760,9.5,48.5,2.64937412440281,2.33071387610958,7.52471813770508,6.62778366914104e-05,0.0057566412382313,0.5,131.567634205233,1.1245464697384,11.8287004397633,628.583333333333,0.00348891308432025,0.00237082299105389,0.0156702511256469,0.0135671237969708,1.90932213713068,99.7028511289937
XN0088,52C8,2019-05-10,8177,476205,4368759,9.25,34,1.91259932171207,1.18903417157905,4.66491116089801,0.00313588548657588,0.0437782466810551,0.707106781186548,151.309918322507,2.78580842454764,9.60876495231487,681.333333333333,0.00370157830670086,0.00248813601789608,0.0153054094036645,-0.0924051374172433,2.06433399093088,100.079883837999
XN0088,52C8,2019-05-11,8280,476203.5,4368760.5,7,32,1.55366405172998,0.972962495335386,5.00065233203061,0.00659070867293061,0.0585593624954339,0.707106781186548,170.924995486073,2.17513944052703,10.3681753874834,689.916666666667,0.0041293357697807,0.00253220568341806,0.0139383485155828,0.0887500380083882,2.21290416369982,99.2398448715325
XN0088,52C8,2019-05-12,8590,476203,4368760,9,39,1.80823403266855,1.1676677366208,6.78136696916438,0.00174621653084983,0.029498479494229,0.5,186.837533604658,0.811587848226096,11.3247850925142,715.75,0.00435069956379574,0.00269898820370613,0.0148772698054511,0.0131955973558017,2.55131573848243,99.892232547919
XN0088,52C8,2019-05-13,9000,476204.5,4368759.5,9.25,35.75,1.8839727352269,1.0705847808454,5.31193962977008,0.00365155122563099,0.0442617902295142,0.707106781186548,192.295250947103,0.824437175059994,10.6253990018096,749.916666666667,0.00427385190009044,0.00273311916198971,0.0175043751991585,-0.0059130268446774,2.83878290824724,99.7956463782876
XN0088,52C8,2019-05-14,8558,476204,4368760,10,35.25,1.78930895963356,0.897411339465315,4.17718293389543,0.00373919139985978,0.0430793570165434,0.5,192.593596640806,2.47607238662986,9.24244632521657,713.083333333333,0.00450143015405432,0.002582096280133,0.0134602807800282,0.0252786870656852,3.02641487055454,99.5156215028225
XN0088,52C8,2019-05-15,8856,476204.5,4368760.5,13,51.25,2.29069030865194,1.35347553489834,6.79446681965662,0.00488521408844745,0.0529093156354877,0.707106781186548,206.588295017731,0.632337995446778,13.3817546404683,737.916666666667,0.00466607523444843,0.00300726166648753,0.0176989603345541,-0.0399377535435984,3.00441667608291,98.8658060696991
XN0088,52C8,2019-05-16,8927,476204.5,4368759.5,7.75,29.25,1.69928336407004,1.04186367394741,4.19923359064424,0.00455038874689813,0.047999595282931,0.707106781186548,210.292805938169,3.88298302786323,8.35005201383205,743.75,0.0047121804693285,0.00274814204705313,0.0148576498892186,-0.0164411595525736,2.69929028928432,99.7956463782876
XN0088,52C8,2019-05-17,9384,476204,4368760.5,6.25,32.5,1.4780684867413,0.947943589490911,4.26329317370227,0.00805318284440169,0.064173486929742,0.707106781186548,202.964346936278,1.73463541604572,9.45695819373843,781.916666666667,0.00432633521252142,0.00253585051189377,0.0151315671167681,-0.0197263319976427,2.44092841590019,99.0517400653244
XN0088,52C8,2019-05-18,5842,476204.5,4368759,2.25,9.5,0.672324357048724,0.389042102245377,2.41996844793135,0.00293681175102574,0.0407505629435215,0.707106781186548,66.2803429772925,0.852155681968137,4.08640919002344,486.75,0.00226977157267167,0.00127294478931375,0.0078638121621392,0.0647575815402118,1.76683603714294,100.261072950496
XN0088,52C8,2019-05-19,5172,476204.5,4368759.5,3.5,15.75,1.05226504399312,0.771023981822218,3.37063206136971,0.00534741961513774,0.0535928396055817,0.707106781186548,62.3548254670271,0.298309420386556,5.81518735123238,430.916666666667,0.00241183934778619,0.00140844751400897,0.00919148435340539,0.0360556500557267,2.00707940476262,99.7956463782876
XN0088,52C8,2019-05-20,7716,476203.5,4368760.5,4.5,19.75,1.16898372964648,0.652077809919027,3.23132402853496,0.00563763608087092,0.0527957985897922,0.5,118.424469360528,1.62713129003052,7.12512438382378,642.833333333333,0.00307050657373132,0.00186371203709233,0.0104915316386652,-0.0109818455228674,2.19116737337852,99.2398448715325
XN0088,52C8,2019-05-21,8708,476203.5,4368760.5,6.75,30,1.52591363630145,0.926963054306351,4.38877476721205,0.00401929260450161,0.0501053498603337,1,154.87693172604,2.98415573046428,10.3851063537146,725.5,0.00355782823896207,0.00231536376337586,0.0124688488867462,-0.00476406265696923,2.69511157660607,99.2398448715325
XN0088,52C8,2019-05-22,9576,476204,4368761,7,26.25,1.49807907687046,0.807885555128025,3.88422913069846,0.00548245614035088,0.065406678025267,1,195.388462862365,1.12790183442322,8.04750247985378,797.916666666667,0.00408135754082244,0.00250687050018558,0.0152069722288767,0.0220847005036281,2.52914029593671,98.5882117539625
XN0088,52C8,2019-05-23,9713,476204.5,4368761,6.75,26.5,1.48129382122412,0.829814974970506,3.83059685932408,0.00633172037475548,0.0559114599218471,0.5,179.855287855088,3.75779677449221,8.79362445829772,809.333333333333,0.00370394302408724,0.00226095685266037,0.0133052256623049,-0.00529622984530603,2.3005791852089,98.401401904073
XN0088,52C8,2019-05-24,9597,476204,4368761,5.25,21.25,1.27521624757114,0.679500368471816,3.99666594908719,0.0109103997896412,0.0850162451706365,1,207.042449240337,0.579418596006321,8.17213221831603,799.666666666667,0.00431533316094886,0.00239182795512971,0.0177801601060409,-0.0603544804182509,2.75794249822006,98.5882117539625
XN0088,52C8,2019-05-25,9799,476204,4368761,7.5,29,1.62276174168845,0.862617737705102,4.18007923837757,0.00331666496581284,0.0405894117455183,0.5,224.961030918348,2.26141368943597,8.73068002261347,816.5,0.00459196602092409,0.00245151709558594,0.0151516936968202,0.00253272968112402,3.18588129082037,98.5882117539625
XN0088,52C8,2019-05-26,9960,476205,4368760.5,7.25,26.5,1.56337848970912,0.865436185655758,4.55679441674191,0.00356425702811245,0.0420666406645823,0.5,206.83852150531,4.35053853989184,8.0124236342444,829.916666666667,0.00415397795000681,0.00245453777998677,0.0152876634298027,-0.014294638501209,2.6335777951979,98.6820551552008
XN0088,52C8,2019-05-27,10005,476203.5,4368760,7.25,29.25,1.53369825082606,0.805686423217966,4.11786556030136,0.00624687656171914,0.0555402838688853,0.5,223.412719809644,1.7834424573381,9.12159763315398,833.666666666667,0.00446656954477943,0.00245582728107476,0.0158186543289868,-0.0310675577720235,2.49198153111823,99.7028511289937
XN0088,52C8,2019-05-28,9993,476203,4368760.5,7.5,30.5,1.69397505561751,1.02803973250455,5.09440283519476,0.0157340259644864,0.109371767222727,1.11803398874989,211.521610527847,1.44179116838008,9.44666047998253,832.666666666667,0.00423404719223386,0.00235297466828079,0.0141710803880506,-0.0267405081892437,2.71101106640737,99.430108167914
XN0089,9737,2019-04-29,0,,,,,,,,,,,,,,,,,,,,
XN0089,9737,2019-04-30,0,,,,,,,,,,,,,,,,,,,,
XN0089,9737,2019-05-01,8022,476156,4368781.5,1.75,6.75,0.42349046196454,0.180364070847306,0.79028938549428,0,0,0,7.67431115701442,0.196920026620647,1.62959377197139,668.416666666667,0.000191335040372779,0.000109147717163341,0.000516405925293856,0.00820839598757798,21.329046085366,101.520765784849
XN0089,9737,2019-05-02,8448,476154,4368779,3,12.25,1.36985214772922,1.20616650729185,3.56271381467238,0,0,0,12.7775239473852,1.56941906869234,4.49734432061294,703.916666666667,0.000302509414171013,0.000255045316507708,0.00144719506108401,0.00462424034392305,16.2875228839018,100.707171799204
XN0089,9737,2019-05-03,8016,476153.5,4368779,3,11.5,0.927270944825647,0.664340755680712,2.75507487953301,0,0,0,18.0981670252346,0.758368396014399,3.69572684769125,667.916666666667,0.000451574211541048,0.000360721816658722,0.001707507479247,0.021266483235166,27.6809437954853,100.253565781739
XN0089,9737,2019-05-04,9212,476156.5,4368781.5,3,12.75,1.64122292989628,1.40554613943756,3.80152462385237,0,0,0,14.273801749449,0.997408769918212,4.55897337116322,767.583333333333,0.000309903695608196,0.000331845223607105,0.00179729228228125,-0.0158536980399256,16.6436350364316,101.980992765235
XN0089,9737,2019-05-05,9204,476157,4368781.5,1.5,5.75,0.388064562280598,0.201241949646006,0.987507481563114,0,0,0,6.98524555555681,0.518279736412171,1.25181622175243,766.916666666667,0.000151792783690949,9.71430197113656e-05,0.00052816302642023,0.0083245470526723,16.9607123644716,102.441592555093
XN0089,9737,2019-05-06,9162,476157.5,4368781.5,2.25,10,0.631087650574405,0.472852721376884,2.09350438985596,0,0,0,14.0690957291775,0.298374006946424,3.3394221408762,763.416666666667,0.000307120658669154,0.000184453623368122,0.000983198904564483,0.0100785239106185,34.2729452663264,102.902560148252
XN0089,9737,2019-05-07,9084,476157,4368781.5,1.5,6.25,0.390769238751912,0.187220863445767,0.854898219555337,0,0,0,7.31733499716086,0.478713450293888,1.69264334615033,756.916666666667,0.000161108206220484,9.80216456649823e-05,0.000509184800196183,-0.00572808547997407,13.5916701556826,102.441592555093
XN0089,9737,2019-05-08,9292,476157.5,4368781.5,1.75,6.75,0.441576930981468,0.299090488650526,1.25457587672713,0,0,0,10.5363305814173,0.247163203357016,2.12160499330077,774.25,0.000226790818811365,0.000139914656753284,0.000765721148520257,0.0312699758738432,18.540554511603,102.902560148252
XN0089,9737,2019-05-09,8432,476157.5,4368782,1.5,6.25,0.394345662983076,0.278167280671108,1.15388721322578,0,0,0,8.21718094519763,0.712359862716703,1.53356150832929,702.583333333333,0.00019491036736875,0.000116685593497135,0.000632040863174079,0.00615501962881545,14.5036152123875,102.710357666311
XN0089,9737,2019-05-10,9223,476157.5,4368782,1.5,6.25,0.412285070153755,0.212512199850514,1.07446228228874,0,0,0,8.8158967816869,1.07586633385985,1.91450597268195,768.5,0.000191178065766189,0.000126415528891395,0.000715115580379496,-0.00688981088498943,14.6137338785083,102.710357666311
XN0089,9737,2019-05-11,9146,476157,4368781.5,2,8,0.558791462644092,0.464276007476266,1.86599709873523,0,0,0,11.4292234092824,0.770850205302757,2.77971695777532,762.083333333333,0.000249934341418749,0.000150883565381718,0.000896812357079007,0.0349406358011725,17.9648790980749,102.441592555093
XN0089,9737,2019-05-12,9468,476158.5,4368781.5,2.75,12,0.898703747529209,0.705385041928647,2.88890370166434,0,0,0,18.2256735025472,1.03647800269311,4.47668591409285,788.916666666667,0.000385001764280884,0.000207963365754574,0.000917064728512524,0.00198108818813959,44.7914985874951,103.825579144767
XN0089,9737,2019-05-13,9504,476158.5,4368781.5,2.5,11,0.757553025851109,0.479267067437972,2.39834521226369,0,0,0,17.0180773459038,2.16487688531635,4.1980434896406,791.916666666667,0.000358130788052068,0.000216909175718814,0.000980222653148972,0.00371182787013568,21.7967209507145,103.825579144767
XN0089,9737,2019-05-14,9665,476158.5,4368781.5,2.25,9.25,0.682552576313379,0.399115536695402,1.65306151396575,0,0,0,17.6419431649477,1.21946843841027,3.27590875550296,805.333333333333,0.000365081943690049,0.000189070093294674,0.000842941066107244,0.0017290819555106,29.5183043010213,103.825579144767
XN0089,9737,2019-05-15,9852,476158,4368781.5,2,8.25,0.611096930560423,0.319392280058985,1.65476197602402,0,0,0,15.1918267489646,0.519514661618284,2.95263018512855,820.916666666667,0.00030841753007741,0.000183285593487506,0.00102948598174932,-0.0244535247313272,24.0827114299334,103.36389062388
XN0090,7A27,2019-04-29,0,,,,,,,,,,,,,,,,,,,,
XN0090,7A27,2019-04-30,0,,,,,,,,,,,0,,,0,,,,,,
XN0090,7A27,2019-05-01,0,,,,,,,,,,,,,,,,,,,,
XN0090,7A27,2019-05-02,7992,476195,4368832.5,10.5,45,2.09067964732355,1.14890435773545,9.71672291858052,0.0441290843062059,0.294367210905173,6.32455532033676,911.214493543,13.5832984972012,17.9300422526658,665.916666666667,0.0228274225428667,0.0161431488153201,0.0933069794553368,-0.0828437731580308,0.461650832122387,50.1503073059357
XN0090,7A27,2019-05-03,8926,476191.5,4368830,15.25,59.75,3.34572002284423,2.12112617075234,9.5107217025125,0.0255892175885108,0.173255266825922,2.69258240356725,1203.99447122555,8.14893605534636,15.4415692008578,743.75,0.026996665679635,0.018847289946383,0.114457037979326,-0.270149813954567,0.478622437748413,54.361834862362
XN0090,7A27,2019-05-04,9621,476192,4368830,17.25,66,3.39348127195099,2.34703646620275,10.8271183631038,0.0292691537837647,0.186333439461039,2.91547594742265,1349.85792273868,0.890916609296231,17.0357142292657,801.666666666667,0.0280805466428009,0.018724326054706,0.111628372355004,-0.0604139493252505,0.527232987081957,53.9064883798367
XN0090,7A27,2019-05-05,9306,476192,4368830,20.75,81.75,4.2788399936143,2.55528391381173,11.3647634834457,0.0287114522711029,0.217535564669734,4.30116263352131,1384.14780446703,8.67070573825186,19.7485306814724,775.416666666667,0.0297707320398633,0.0202225825471436,0.120591847149894,0.138442789390942,0.421884693291534,53.9064883798367
XN0090,7A27,2019-05-06,9323,476197,4368835,35.75,121.75,4.13619865395599,2.40910222443696,14.1494616900946,0.013278306003611,0.148783319247144,5.40832691319598,1549.51781566987,0.445214221599998,23.4905185677087,776.833333333333,0.0332601636788121,0.0218143820559535,0.125277611739827,0.0971417703848072,0.696136648658557,47.342395419716
XN0090,7A27,2019-05-07,9600,476192.5,4368830.5,31.75,108.75,3.91873724714536,2.32219598784648,10.8187415554254,0.0163108418067414,0.129285978504684,2.5,1665.10217895479,2.9615889064576,19.0364890930095,799.916666666667,0.0347103892473637,0.0230823608142097,0.129496808875396,-0.243160453703658,0.640974055910293,53.2447009209722
XN0090,7A27,2019-05-08,9561,476194,4368835,23.25,84,3.41801849059383,1.84721247006468,12.2029154597385,0.020604978109088,0.161611501743641,5,1757.34209908004,0.198132552326452,21.3415078328419,796.666666666667,0.0367866995711096,0.0230458960903221,0.20193756728368,-0.312189229401966,0.582781994840172,50.0214070655225
XN0090,7A27,2019-05-09,8532,476193.5,4368831,18.5,66,2.77548847509975,1.49784177787374,10.0797149420858,0.0274409521686314,0.212595790992727,3.04138126514911,1531.37051468397,5.50410921859936,17.5338405679238,710.916666666667,0.0359277741935642,0.0218729434416581,0.132214857585511,0.196949774910724,0.309583752574658,52.127605572526
XN0090,7A27,2019-05-10,9055,476195.5,4368829.5,37,123.5,4.72414101537093,2.45109248255152,11.5926910195307,0.0197927655014089,0.144367281692241,1.80277563773199,1865.8873947949,0.265868475368867,19.793191910427,754.5,0.041239916706098,0.0236928916016738,0.129378463667382,0.101309170945194,0.518122379047146,50.9649291323865
XN0090,7A27,2019-05-11,8863,476192,4368829.5,26,105.25,3.84268144677957,2.84404662766989,11.2782951514497,0.0262781967700756,0.265062962642219,6.26498204307083,1381.91904052765,0.389509166606959,22.0924008443396,738.5,0.0312016160979721,0.0226378988624717,0.129943531077466,-0.28713700821832,0.831708710916065,54.1158128698988
XN0090,7A27,2019-05-12,9000,476192,4368830,33.25,125,4.4344757969616,2.68061717066958,11.4467115120458,0.0197072421047862,0.16883033072624,2.54950975679639,1478.98346077864,9.90563479881652,22.609062287129,750,0.0328729648979233,0.0215040080192858,0.156442314753867,0.0192483587750861,0.894217048296447,53.9064883798367
XN0090,7A27,2019-05-13,9240,476192,4368830,28.25,116.25,4.06515554125662,2.48707137313099,14.1923402926859,0.033075887077366,0.363666924796627,10.5118980208143,1596.1845993486,9.99434990640034,30.4582162029824,769.916666666667,0.034598274615657,0.0224564374276669,0.253644624706829,-0.0340678633601079,0.725894892318104,53.9064883798367
XN0090,7A27,2019-05-14,9648,476192,4368830,31.75,113.75,4.38451349428604,2.6704881393172,12.9230526299195,0.0248082562684316,0.280090195319937,9.05538513813742,1699.33722906263,6.42002262337284,26.1217291719019,804,0.0352393567760701,0.0235658444326986,0.212290648559912,-0.180302030434893,0.810648837773811,53.9064883798367
XN0090,7A27,2019-05-15,10209,476194.5,4368835,34.5,114.75,3.95119295255395,2.09221343214356,16.3210264129878,0.0246708370929895,0.29849680382953,8.73212459828649,1800.40007444421,10.3058280062041,24.5674234094818,850.666666666667,0.0352972647261897,0.0227755839796179,0.177322777132901,-0.187259020104769,0.854406790130494,49.670553699993
XN0090,7A27,2019-05-16,10152,476195.5,4368829.5,35.75,108,4.39861198311704,2.37962252006647,10.9680731030714,0.00969929830512878,0.071603595031897,1.11803398874989,1925.07321797279,0.297939510396426,17.4621362240416,845.916666666667,0.037943089203917,0.0233011566799342,0.127446226759285,-0.063888648393883,0.857520255055127,50.9649291323865
XN0090,7A27,2019-05-17,10064,476195.5,4368829.5,26.25,95,3.85215682429053,2.17957146235898,9.84063132761285,0.0247699614814792,0.221581144502829,5.59016994374947,1761.13693979155,0.331414090073724,21.743836935456,838.583333333333,0.0350195530619272,0.021709057656121,0.123629825620028,-0.282159376846319,0.740408403162535,50.9649291323865
XN0090,7A27,2019-05-18,2620,476196,4368829.5,1.75,7,0.474913078326345,0.308050588146854,2.18550237891555,0.00458015267175573,0.0476441490239031,0.5,68.5248983529776,0.217873335892783,3.61576037134268,218.25,0.00523752642774949,0.00396437679853969,0.0266381062364241,-0.171660609792276,0.502219153999508,50.5185550200313
XN0090,7A27,2019-05-19,6060,476194.5,4368838.5,30.25,105.75,4.93199060958543,3.07901888529897,11.1467457775837,0.00810872100147215,0.0779879284239271,1.4142135623731,1113.13746890635,10.42888650805,17.3547957548769,504.916666666667,0.0367672936559918,0.0250205546335757,0.107218645240267,-0.107999774706377,0.314366422277303,46.7883059406284
XN0090,7A27,2019-05-20,5292,476192,4368830,26.75,93,4.5709170714326,3.06075022834007,10.8992198446915,0.00635323513672707,0.0623007439467939,1,643.288851713793,3.30049311977493,16.7369255683567,440.916666666667,0.0243332524107692,0.0194062461058926,0.100538614377516,-0.0700583709360573,0.474124219249741,53.9064883798367
XN0090,7A27,2019-05-21,9706,476196.5,4368836,35.75,119.25,4.40408490564398,2.40116895539248,10.3619959823517,0.0173358472577002,0.130521499978441,2.12132034355964,1467.82186373744,0.520772921473578,19.2615149442261,808.75,0.0302614046066223,0.0206889257061228,0.120332031057006,-0.0213990733207047,0.93543746298178,47.4461808577866
XN0090,7A27,2019-05-22,10302,476196.5,4368834.5,36.25,113.75,4.13158371038109,2.08194347800872,9.05978067343769,0.00958565401857546,0.0758752464329104,1.11803398874989,1640.8598719772,0.437020857585049,18.2861249989698,858.416666666667,0.0318714709753687,0.0198933308639389,0.148031537354928,0.00547793851890571,0.927656045564695,47.9936664296068
XN0090,7A27,2019-05-23,10097,476194.5,4368833,38.25,127.25,3.65462582327332,1.76069811791046,7.97083456669621,0.0101006142884363,0.0832493579547022,1.11803398874989,1558.82881150843,0.219118753745843,18.9807242078775,841.333333333333,0.030890353669547,0.0204080234018969,0.135028406630387,-0.0268267983183136,1.03779051709674,50.4156771189771
XN0090,7A27,2019-05-24,10217,476191,4368831,41,127.75,4.49857002708544,2.58799396324885,12.1396488385134,0.00696515130702772,0.0723692481207388,1.4142135623731,1447.50776802582,0.441148759416182,19.2472044936213,851.333333333333,0.028348300780827,0.0200878920951604,0.135975192369501,-0.140357415868147,1.05208194982746,54.4176925595994
XN0090,7A27,2019-05-25,10188,476194.5,4368839,34.5,125.5,5.28681199435251,3.45532341069996,13.5721556125343,0.0123054912187673,0.11856578919175,2,1519.66621574084,1.48155000339743,19.2030814049117,848.916666666667,0.0298468945201209,0.0205940388537677,0.114882042511781,-0.213825305442847,0.963712679500729,46.3691121294186
XN0090,7A27,2019-05-26,10303,476194.5,4368838.5,26.5,102.25,4.10025629929353,2.9620395634129,11.5661799314488,0.0216632275622883,0.20338927113445,3.04138126514911,1571.49162336159,5.222390927065,17.5274631981767,858.5,0.0305196862228784,0.0210064088891694,0.136019797010408,0.00550998485634946,0.944414762761484,46.7883059406284
XN0090,7A27,2019-05-27,10374,476191.5,4368830,40.25,122.25,4.73573656915544,2.71386306817513,13.1323674709173,0.0112906843216661,0.0955369261765677,1.58113883008419,1803.64034413919,5.84912637499149,19.3812729160092,864.416666666667,0.034788670408359,0.0205638567502059,0.127684067506826,-0.0633628756324429,0.970112734931893,54.361834862362
XN0090,7A27,2019-05-28,10404,476191.5,4368830,41.75,125.25,4.47104775326595,2.50345093352534,11.8745855677633,0.0106401439846557,0.0843816733219788,1.11803398874989,1802.13273862386,3.85935981648397,18.6659099099817,866.916666666667,0.0346609664090303,0.0215120819910981,0.143949858448662,-0.083613184479337,0.850267564107737,54.361834862362
XN0090,7A27,2019-05-29,10350,476191.5,4368833.5,38,119.25,3.89125043616968,1.90860629466978,9.06152769764554,0.0127401158087594,0.101714971529658,1.5,1794.63254789574,0.189626085034371,19.1480325096657,862.416666666667,0.0346949279217741,0.0214755434678022,0.129446626381489,-0.0458304179724168,1.01735806174965,52.6164109853113
XN0090,7A27,2019-05-30,10404,476191.5,4368833,36,118,3.87894806584029,1.9689819374008,8.69995768352695,0.0108331929379976,0.0999995225633664,1.58113883008419,1681.80065864979,0.326044665177156,19.4515994544426,866.916666666667,0.0323411806483619,0.0207076899607604,0.140399615602761,0.00128897785176115,1.08641942117756,53.0380780015494
XN0090,7A27,2019-05-31,10400,476192,4368832.5,33.5,121.75,3.65547127829866,1.97050792517507,9.7172639525113,0.0223413788034837,0.169583123333871,2.5,1596.12323282489,2.55709719032201,20.2457334669582,866.583333333333,0.0307090049051594,0.0200416170570514,0.118543008744706,-0.0612251126611162,0.980041329005422,52.9160842396901
XN0090,7A27,2019-06-01,10413,476192,4368833,28.75,107.75,3.36923057139682,1.89733771996197,12.2652808320901,0.0182914024104131,0.149918682766118,5.59016994374947,1713.43586804755,0.116841611961537,21.5661464654062,867.666666666667,0.0329309338949415,0.0208691686633874,0.191241495948597,-0.0921470144731158,0.730612025986542,52.7275512245713
XN0090,7A27,2019-06-02,10584,476192.5,4368833,40.25,120.5,3.83952387289975,1.83397202025879,8.21789682867213,0.00550625232360658,0.0536216527773778,0.707106781186548,1863.25037280475,6.38797541774634,19.0681519604109,881.916666666667,0.0352257155223745,0.0205120306487761,0.113650911524201,0.0318112400697834,0.849463473885808,52.2639680657943
XN0090,7A27,2019-06-03,10523,476192,4368830,39.75,127,4.25255440437019,2.54052652280071,11.5435951514832,0.013223247389351,0.0874190143049039,1,1965.01401870769,8.93268768088272,20.0146693142047,876.833333333333,0.0373652368553959,0.0215424463914059,0.122261726518683,-0.195130387825218,0.87222735747922,53.9064883798367
XN0090,7A27,2019-06-04,10644,476191.5,4368830,38.75,125.25,5.03152600793549,2.79834748400099,15.547143157902,0.0235978061391957,0.244947597188755,8.38152730712011,1851.54695150841,9.48758256134638,24.3178211845006,886.916666666667,0.0348099801569102,0.0222414654401267,0.15682436731605,-0.058346096278682,0.731552084297804,54.361834862362
XN0090,7A27,2019-06-05,900,476194.5,4368838.5,36,139.75,4.41855106928203,3.64976137518109,11.4203602767019,0,0,0,96.4569150453236,5.15361246781683,14.6877553265285,74.9166666666667,0.0214567997207156,0.0168784876556451,0.0771469922185169,-0.0673232441196157,0.573399621397908,46.7883059406284
XN0090,7A27,2019-06-06,0,,,,,,,,,,,,,,,,,,,,
XN0090,7A27,2019-06-07,0,,,,,,,,,,,,,,,,,,,,
XN0090,7A27,2019-06-08,0,,,,,,,,,,,,,,,,,,,,
XN0090,7A27,2019-06-09,0,,,,,,,,,,,,,,,,,,,,
XN0090,7A27,2019-06-10,5686,476196.5,4368835.5,20,91.5,3.07631840804986,2.04837762339032,11.5418571687873,0.0201801326845763,0.14779793553763,2.23606797749979,662.566807444669,3.63058182820485,19.4968169801123,473.75,0.0233192426525962,0.0157273194640519,0.109165504770818,0.131493641255257,1.01901806352846,47.6241261453897
XN0090,7A27,2019-06-11,10509,476196,4368835,26,104.25,3.49564995765041,2.06202044070393,10.4100039102943,0.0238499080510348,0.177018053238631,3.80788655293195,1788.11370895899,4.24028676372818,20.7627297895477,875.666666666667,0.0340588930881907,0.0224442748171937,0.154434757179345,0.220440103969633,0.533145154896476,48.2715962486389
XN0090,7A27,2019-06-12,10725,476195,4368834,30.75,113.5,3.31895346831197,1.72078205871374,8.66923876470626,0.0173808260233258,0.112410622360297,1.11803398874989,1846.94800288129,4.84621022787262,19.5427355398539,893.666666666667,0.0344607222165684,0.0231332642527788,0.130346016288594,0.0555213077747657,0.764859224652305,49.5714255489071
XN0090,7A27,2019-06-13,10773,476195.5,4368835.5,38.75,129,4.05896692763129,2.37991975687405,10.7172318753718,0.0155170468027966,0.115582322060334,2,1985.82293936072,4.92785531664638,21.6311499651243,897.666666666667,0.0368865180683836,0.0238571060271201,0.132934618437703,0.00254252287978626,0.779162913515532,48.5582329932509
XN0090,7A27,2019-06-14,10728,476195.5,4368833,29.25,116.25,3.25396342842643,1.79910530244875,10.4251451781555,0.0195754075917202,0.129857494468362,2.91547594742265,1840.76736709355,2.17265894209359,21.4009442537598,893.916666666667,0.0343415172126496,0.0228291163096662,0.135680398498558,-0.303226593753807,0.599080395177883,49.4938583017944
XN0090,7A27,2019-06-15,9223,476192,4368833,19,83.75,3.21854232198534,2.27615205253149,9.26309340827123,0.0346347515101147,0.236529615979691,3.16227766016838,1251.57518895118,8.7024603245887,18.9597145677815,768.5,0.0271604417622638,0.0215044182925895,0.109394224321544,-0.0570448426651747,0.497333453919993,52.7275512245713
XN0090,7A27,2019-06-16,10248,476192.5,4368833,26,113.5,3.49192605578033,2.09201899253756,10.3759413154595,0.0290009975114734,0.201276990643541,3.20156211871642,1642.0053184351,7.75812336553761,20.3203946086529,853.916666666667,0.0320660249730411,0.0211491601137498,0.118788728353595,0.0272743831998792,0.590714625168179,52.2639680657943
XN0090,7A27,2019-06-17,10387,476192,4368833,31,119.5,3.60164845375271,2.24752882750147,10.9148137016213,0.0193509475848304,0.142908123666012,2.06155281280883,1745.94012693206,5.26492454886515,20.1172814973036,865.5,0.0336387102615043,0.0239967968526609,0.119439395379029,-0.296088709067872,0.757416006429253,52.7275512245713
[truncated: 14,738 more rows]
