# Supplementary material for: Social organization and habitat use shape the gut microbiome of a marine fish
Source: J Anim Ecol. 2026 Jun 10;95(7):1091–107. doi: 10.1111/1365-2656.70286 (PMC13322172; doi:10.1111/1365-2656.70286)
Supplement: Supplementary file 2 — Table B1. Relative abundances of all OPUs in the gut microbiome of the pearly razorfish, followed by the OPU number, the genus of the species, and the species number of the genus. The table also presents the occurrence and the average abundance of each OPU in every individual. Table B2. Relative abundances of the core members in the gut microbiome of the pearly razorfish. [file JANE-95-1091-s001.xlsx]

## Sheet: Table B1
Table B1: Relative abundances of all OPUs in the gut microbiome of the pearly razorfish, followed by the OPU number, the genus of the species, and the species number of the genus. The table also presents the occurrence and the average abundance of each OPU in every individual. The OPUs were identified from the original dataset in Viver et al. 2023, following the same nomenclature.
Xyrichtys novacula
9281	8DC8	751C	0DEC	53D4	A9BE	00EA	1211	4EAB	25F5	E100	BC5F	4B44	ADBA	50DA	2E59	E1E6	FA0F	D6E5	99A4	DB27	6A1C	7A4B	F86D	347C	0262	OPU	Genus	Species nr.	Occurrence	Average abundance
0.533857	0.327877	15.4116	6.85822	2.96385	1.56002	60.7973	0.160846	10.7189	60.7054	10.3607	58.728	41.2304	5.84151	2.00723	8.13837	2.42157	82.8124	11.3121	0.278067	0.36821	9.16352	10.0571	4.29346	6.38197	1.58387	OPU 0522	Ralstonia	Sp. 1	26	15.9622
17.6072	15.1427	6.18771	11.1922	2.9661	7.35573	5.02857	32.4602	6.80085	6.93262	8.35887	3.95701	13.4548	14.1164	1.6692	4.95616	3.8145	2.22097	3.14345	3.88208	0.0553944	1.89031	1.42713	2.40587	6.7838	4.08825	OPU 1060	CYANOBACTERIA	Sp. 1	26	7.22685
0	3.65124	0	0	0.0653624	0	0	26.8574	0.0262075	0	0	0	0.0450496	0	0	0.227139	64.0279	0.0686256	0.503601	0	0	0	0	0	0	0	OPU 0315	Paeniclostridium	Sp. 1	9	3.67202
3.3769	9.11762	9.67792	3.8877	2.95709	3.85655	2.92819	3.12117	3.78961	3.29565	4.92707	1.9556	3.21353	4.52983	1.18967	8.03616	0.822904	4.4981	1.49997	1.50982	0.0162925	1.68216	1.35787	3.86997	2.4287	3.30473	OPU 1059	CHLOROPLASTS	Sp. 1	26	3.49426
0	0.0157381	0	14.6649	9.95087	5.51913	0.019478	0	9.70464	0	0.290068	0	0	3.29956	4.15073	9.51937	0.0300017	0	0	0.0260688	5.1191	1.05286	0.709369	7.99403	9.66751	0	OPU 0242	Subdoligranulum	Sp. 1	17	3.14359
0.100728	0.0314762	0	13.318	8.69546	7.65717	0	0	10.6665	0	0	0	0	2.56683	3.58472	6.2077	0	0	0	0	4.76718	0.491335	0.371474	7.14502	11.913	0	OPU 0818	Rhodobacteraceae	Sp. 4	14	2.9814
0	0	0	5.20995	4.71286	1.84903	0	0	10.0847	0	6.29571	0	0	4.59541	1.55652	9.24908	0	0	0	0	0.593046	8.8876	7.398	5.10214	4.86724	0	OPU R157	Mesorhizobium	Sp. 3	13	2.70774
0	0	0	0	0	0.155381	0	0	0	0	0.277812	0	0	0	0	0	0	0	0	0	62.9737	0	0	0	0	0	OPU 0625	Photobacterium	Sp. 8	3	2.43873
0	0	0	0.0279928	34.3356	1.13117	0	0	0.0812433	0	0	0	0	0.637749	2.93224	3.45251	0	0	0.0270753	0	1.05575	5.15539	1.95391	9.05479	1.09518	0.22352	OPU 0617	Photobacterium	Sp. 1	14	2.35246
18.4332	4.20208	4.96787	0	0	0	2.41527	0.0191483	0	1.19642	0.0326837	0.669486	0.560617	0	0	0.0181711	0.990057	0.480379	8.22007	4.49687	0	0	0	0	0	6.17444	OPU 0053	Streptococcus	Sp. 1	15	2.03372
0.203974	0.27804	0.0423289	0.115264	0.209611	7.22521	0.110375	0.0651042	0	0.16148	0.061282	0.0845666	0	0	0.932865	0.588289	0.0471456	0	0.0649808	0.223757	0	28.3038	8.14935	1.30276	1.8102	0	OPU 0591	Vibrio	Sp. 18	20	1.92232
2.92866	4.08666	3.01689	0.902355	0.725748	0.369806	0.535645	0.176164	1.4021	1.42396	2.92111	0.912615	3.2686	2.76358	0.136261	1.31059	2.05726	0.205877	2.67233	7.68813	0	1.07706	2.49538	1.33906	1.55413	2.94422	OPU 1099	Blastopirellula	Sp. 1	25	1.88132
0	0	0	0	0	0	0	0	0	0	0.0531111	0	0	0	42.5214	0	0	0	0	0	0	0	0	0	0	0	OPU R149	Maricaulis	Sp. 1	2	1.63748
0.430611	0.666247	0.98126	0	0.193833	0.13052	0	28.4773	0	0	0.0980512	0	0.305336	0.0904609	0.272522	0.542861	1.35865	0	5.4286	0.215068	0.381244	0.232356	0.241353	0.0504164	0	0.213906	OPU 0313	Romboutsia	Sp. 1	19	1.55041
0.0931732	1.40069	0.938931	2.78775	1.79859	2.86522	0.181795	0.130208	3.00076	0.789049	2.0509	0.528541	0.875964	3.35384	1.02196	2.78018	0.295731	0.137251	0.370932	0.454032	0.045619	3.33527	2.04416	4.72906	1.79641	0.189872	OPU 0816	Ruegeria	Sp. 1	26	1.46138
1.69474	2.78827	1.62389	0.732752	0.347097	0.139843	0.162317	0.21829	1.18196	0.609219	3.50533	0.532065	1.38653	1.5989	0.0602694	1.33785	1.29865	0	2.00357	2.12026	0	1.50063	2.84797	0.479965	1.09124	2.62696	OPU 1110	Pirellulaceae	Sp. 11	24	1.22648
0	0.592802	0	0.284867	0.247926	0.500326	0	0	0	0	0.155248	0	0	10.2085	17.3314	0.356607	0	0	0	0	0	0	0.0461719	1.96422	0	0	OPU R044	Kistimonas	Sp. 1	10	1.21877
5.54254	0.262302	3.44018	0	0	0	2.41202	0	0	0.866119	0	0.993658	0.730804	0	0	0	0.587176	0.492857	5.40965	3.94508	0	0	0	0	0	6.34989	OPU 0531	Acidovorax	Sp. 2	12	1.19355
0.964468	8.66646	4.1136	0.15643	0.112694	0.214426	0	0.0459559	0.783605	0.612889	0.506598	1.8957	0.971068	0.929486	0.083853	0.604188	0.930053	0	0.65793	0.962374	0	1.10369	0.562458	0.465848	0.636228	2.39142	OPU 1101	Rhodopirellula	Sp. 1	23	1.09121
1.34472	1.70234	1.63543	0.251935	0.739272	0.708537	0.217504	0.191483	1.0483	1.26248	0.253299	1.42706	3.07338	1.06065	0.269902	0.726843	0.728613	1.03562	1.45124	1.20351	0	0.334011	0.996894	1.21604	1.33155	3.16774	OPU R148	Rhodobacteraceae	Sp. 22	25	1.05301
0	0	0	0.345793	0.227642	0.839057	0	0	2.88021	0	7.7583	0	0	2.16202	0.440228	0.615545	0	0	0	0	0	4.56966	4.68855	1.38544	0.781989	0	OPU R008	Salinivibrio	Sp. 1	12	1.02671
0.861222	1.95415	1.01204	0.32768	1.22836	0.6526	0.029217	0	0.345939	1.16339	2.84757	2.33968	0.961057	1.69162	0.783502	2.00109	0.261444	0.180922	0.181405	0.347584	0	0.309807	1.04307	0.911529	0.510164	0.50953	OPU 0950	Labrenzia	Sp. 1	24	0.863637
1.71741	2.06956	0.908146	0.396838	0.247926	0.0497219	0.120114	0.0382966	0.594911	0.28626	1.21747	0.359408	0.595655	1.18051	0.0157224	0.792713	0.46717	0	3.72827	3.61488	0	0.759996	0.577149	0.393248	0.791837	1.48773	OPU 1104	Rhodopirellula	Sp. 2	24	0.86196
0	0	0	0	0	22.1293	0	0	0	0	0	0	0	0	0.0445469	0	0	0	0	0	0	0	0	0	0	0	OPU R005	Vibrio	Sp. 44	2	0.852842
2.54086	0.361977	0.546427	0.0279928	0.0338082	0.0870133	1.80821	0.0306373	0.094347	0.623899	0	0.715292	0.680749	0.0384459	0.497877	0.735929	0.274301	0.399276	1.79239	5.46576	0	0	0	0.141166	0.0650016	4.16757	OPU 0081	Staphylococcus	Sp. 7	22	0.812651
0	0	0	0	0	0	0	0	0	0	1.59333	0	0	0	0	0	0	0	0	0	17.5503	0	0	0	0	0	OPU 0623	Photobacterium	Sp. 6	2	0.736292
0	0	0	5.77968	0	0.310762	0	0	0	0.14313	1.04179	0.0669486	0	0	0	0.13174	0	0	0.333026	0	0	0.0919741	0.119627	0	10.5322	0.043262	OPU R161	Pseudahrensia	Sp. 4	11	0.71516
0.0327365	0	0.157771	0.0378726	0.62207	0	0	0	6.29242	0	1.13576	0	0	0	0	0.0545132	0	0	0.181405	0	0	0.922161	6.32136	0.516264	0.250158	0	OPU 0377	Mycobacterium	Sp. 1	12	0.635557
1.15837	1.80726	1.697	0.220649	0.254688	0.400883	0.217504	0	0.259454	0.866119	0.645504	2.29387	0.565622	1.39762	0.159845	0.704129	0.205726	0.106058	0.498186	0.401894	0	0.358215	0.333697	0.578781	0.516073	0.665753	OPU 1140	Verrucomicrobiales	Sp. 1	24	0.627419
0.589257	2.51023	1.10825	0.136671	0.169041	0.105659	0.113622	0.126379	0.898918	1.15605	0.494342	0.669486	1.05616	0.970193	0.057649	0.256667	1.09721	0	1.21839	0.401894	0	0.585729	0.742948	0.264182	0.328947	1.15125	OPU 1160	Rubinisphaera	Sp. 1	24	0.623427
0.951877	0.430175	0.969716	0.836489	0.270465	0.441282	0.168809	0	0.794088	0.477099	0.788495	0.563777	0.570628	0.685241	0.0314449	0.899468	0.278587	0.193399	0.671468	0.727755	0	0.847129	0.877267	0.73003	1.23109	0.725839	OPU 0919	Filomicrobium	Sp. 1	24	0.583139
0.511193	1.04396	0.438681	1.20369	0.77308	0.646384	0.191534	0.149357	0.421941	0.0660599	0.727213	0.155039	0.720793	0.707857	0.151984	1.04484	0.501457	0.386799	0.297829	0	0	0.469552	0.833193	1.0769	0.843051	1.02146	OPU 0929	Lentilitoribacter	Sp. 1	24	0.553225
0.657249	1.01773	0.223189	0.324387	0.768572	0.581124	0.165563	0	0.736431	0.21653	0.580136	0.609584	0.921013	1.03804	0.31969	1.10389	0	0	0.425083	0	0	0.358215	0.579248	1.21806	1.14639	1.15365	OPU 0931	Rhizobiaceae	Sp. 3	21	0.543992
0.750422	0.650509	1.48536	0.159723	0.0383159	0.0435066	1.17842	0	0.220143	0.917499	0.339094	0.634249	0.685754	0.275906	0.0288245	0	0.205726	0.0623869	0.454865	3.12609	0	0.150063	0.123825	0.106883	0.0472739	2.0934	OPU 0419	Micrococcus	Sp. 1	23	0.529932
0	0	0	0.16631	0.0924089	0.183349	0	0	1.78211	0	4.76774	0	0	0.723687	0.463812	0.140826	0	0	0	0	0.032585	1.67248	1.95391	0.762297	0.250158	0	OPU 0690	Halomonas	Sp. 3	13	0.49968
0.936768	0.487882	1.31989	0.0428124	0.00901551	0	1.24659	0	0.107451	0.28259	0.0980512	0.479211	0.340374	0.0655842	0.0209633	0.0363422	0.20144	0.081103	0.611902	2.78285	0	0.0677704	0.0587643	0.0564664	0.0334857	3.27108	OPU 0409	Cutibacterium	Sp. 1	23	0.486092
2.16061	0.288532	1.82014	0.0395192	0	0	1.30503	0	0	0.557839	0	0.232558	0.370407	0	0	0	0.0814332	0.280741	1.61098	1.60758	0	0	0.023086	0.0141166	0.015758	2.21357	OPU 0701	Acinetobacter	Sp. 1	16	0.485458
0.400393	0.351485	0.611844	0.726165	0.29075	0.183349	0	0	0.550358	0	1.08265	0.232558	0.275303	0.814148	0.0366857	0.481534	0.132865	0	0.238263	0.486618	0	1.37719	0.906649	1.14546	0.500315	0.81717	OPU R338	Chloroflexi	Sp. 1	21	0.44776
0.400393	0.868219	0.288606	0.105384	0.279481	0.388452	0.0908973	0	0.534633	0.352319	0.277812	0.373502	0.875964	0.373151	0.0419265	0.792713	0.137151	0.124774	0.335734	0.336722	0	0.958466	0.971709	0.74213	0.646076	0.769101	OPU 0517	Gaiella	Sp. 1	24	0.425589
1.61164	0.710838	1.05437	0.0230529	0.0495853	0	1.05181	0	0	0.24956	0	0.440451	0.190209	0	0	0	0.218584	0.112296	1.33211	1.5663	0	0.0968148	0	0	0.0216672	2.19434	OPU 0359	Corynebacterium	Sp. 1	16	0.42014
0.589257	0.713461	1.04283	3.67034	0.0586008	0.0248609	0.535645	0	0.380009	0.10276	0.241043	0.116279	0.916008	0.0949839	0.0262041	0.129469	0.167152	0.124774	0.368224	0.221585	0.026068	0	0.0440732	0.0625164	0.15167	0.65614	OPU 0231	Oceanirhabdus	Sp. 1	24	0.40246
0.755458	0.928549	0.504098	0.172896	0.281735	0.236179	0.0746656	0	0.550358	0.20919	0.686359	0.377026	0.59065	0.517889	0	0.452006	0.0471456	0.155967	0.297829	0.167275	0	0.348533	0.726158	0.584831	0.669713	1.1176	OPU 0904	Methyloceanibacter	Sp. 1	23	0.402004
0.392838	0.965271	0.292454	0.179483	0.561215	0.450604	0.0811583	0.0536152	0.2778	0.1468	0.273726	0.267794	0.470518	0.92044	0.217494	1.08345	0.0471456	0.0935804	0.376347	0.369308	0	0.145222	0.182589	1.43788	0.598802	0.511933	OPU R311	Ilumatobacter	Sp. 1	25	0.399903
0	0	0	0.849662	0.288496	0.609093	0.038956	0	0	0	1.65461	0	0	0	0	0.136283	0	0	0.0433205	0	0.127081	0.488915	0.505792	0.143183	4.98345	0.158627	OPU R166	Roseitalea	Sp. 1	13	0.385672
0.0881368	0.377715	0.0577212	0.429771	0.5522	0.282793	0.0259707	0.321691	0.167728	0.0477099	1.57291	0.0317125	0.0250275	1.10362	0.0864735	0.599646	0.0514315	0	0.671468	0	0	0.365476	0.195181	1.52661	1.09715	0.043262	OPU 1150	Paludibaculum	Sp. 1	23	0.3739
0.211528	0	0.688806	0.0148197	0	0	1.94131	0	0	1.42029	0	2.62509	1.33647	0	0	0	0.0342877	0.929565	0.0514431	0.180309	0	0	0	0	0.0236369	0.1394	OPU 1002	Sphingomonas	Sp. 5	13	0.369113
0.284556	0.718707	0.727287	0.250288	0.279481	0.394667	0.107129	0.0651042	0.324973	0.20552	0.543367	0.324172	0.425468	0.355059	0.0602694	0.465634	0.102863	0.106058	0.487356	0.440998	0	0.367896	0.396659	0.488031	0.395919	0.603264	OPU 0920	Filomicrobium	Sp. 2	25	0.343105
0	0	0	0	0	0	0	0	0	0	0	0	0	0	0	0	0	0	8.22548	0	0	0	0	0.481981	0	0	OPU 0673	Shewanella	Sp. 2	2	0.334902
0	0.125905	0	0.0131731	0.0157771	0.198887	0	0	0	0.02569	0.0326837	0.0387597	0.185204	0.160568	0.820188	3.03457	0	1.10425	0.595657	0	0	0	0.562458	1.43989	0.0216672	0.310044	OPU 0206	Candidatus Bacilloplasma	Sp. 1	17	0.334053
0.146055	0.0918057	0	0	0.270465	5.38239	0	0	0	0	0	0	0	0	0.728473	0.059056	0	0	0	0	0.166183	0	0	1.63349	0.147731	0	OPU R001	Vibrio	Sp. 40	9	0.331756
1.32457	0.194103	1.48536	0	0	0	0.918712	0	0	0.469759	0	0.433404	0.135149	0	0	0	0.124293	0.149729	1.8682	0.347584	0	0	0	0	0	1.14885	OPU 1223	Cloacibacterium	Sp. 1	12	0.330758
0.0503639	0	0.650325	0.179483	0.0788857	0	0.668744	0	0.311869	0.572519	0.547453	1.07118	1.84203	0.219368	0.0235837	0.195339	0.171438	0.76112	0.500893	0.00651721	0	0.0968148	0.182589	0.0584831	0.102427	0.081717	OPU 0263	Lachnospiraceae	Sp. 5	22	0.322044
0	0.183611	0.396352	0.406718	0.229895	0.428851	0	0	0.254213	0	1.4626	0.0845666	0.10011	0.687503	0.0681306	0.595103	0	0	0.108301	0	0	0.943944	0.384066	0.546514	1.11094	0.372533	OPU 0938	Pseudahrensia	Sp. 1	18	0.32169
0.858704	0.22558	0.192404	2.1752	0.0405698	0.198887	0.0324633	0	0	0	0.371778	0.0563777	0.135149	0.052015	0	0.283923	0	0	0.0974712	0.139034	0	0.225094	0.174194	0.123016	1.97959	0.829187	OPU 0939	Rhizobiaceae	Sp. 5	19	0.315025
0.0402911	0	0.050025	0.0329327	0.112694	0	0	0	0	0	0.0408547	0	0	0	0.296106	0.83587	0	0	0	0.49748	0	0.597831	5.52594	0.0806663	0.0118185	0.0480688	OPU 0034	Lactobacillus	Sp. 24	13	0.314253
0	0.55608	0.227037	0.291454	0.450775	0.366699	0.129853	0	0.605394	0.0513799	0.196102	0.0739958	0.360396	0.841286	0.104816	0.676873	0.107149	0.081103	0.232848	0	0	0	0.144812	1.39956	0.707138	0.52395	OPU 0870	Pseudoruegeria	Sp. 2	21	0.312642
0	0.849858	0	0	0	0	0	1.51271	0	0	0	0	0	0	0.0681306	0	5.066	0	0.42779	0	0	0	0	0	0.141822	0	OPU 0314	Romboutsia	Sp. 1	6	0.310243
0	0.16525	0	0.194303	0.0518392	0.040399	0.116868	0	0.547737	0	0.424889	0	0	0.348274	0.123159	0.204425	0	0	0.167867	0.0934133	0.045619	0.684965	3.21944	0.65743	0.126064	0	OPU 0460	Brachybacterium	Sp. 1	17	0.277382
0	0	0	0	0.121709	0	0	0	0.0340698	0	0	0	0	0.0633226	2.59682	0	0	0	0	0	0.123823	0	2.57513	1.16764	0.120154	0.0336482	OPU R007	Grimontia	Sp. 1	9	0.262936
0.0705094	0	0.0769616	0	0.119455	0.528295	0	0	1.09547	0	1.09899	0	0	0	0.330171	0.0863126	0.0385736	0	0	0	0	0.372737	0.451226	0.510214	1.74716	0.0552792	OPU 0586	Vibrio	Sp. 14	14	0.253129
0	0	0	0	0.448521	0	0	0	0.778363	0	0	0	0	3.92826	0	0	0	0	0.481941	0	0	0.0677704	0.780725	0.0201666	0.0689411	0	OPU 0067	Vagococcus	Sp. 1	8	0.252873
0	0	0	0	0	0	0	0	0	0	0	0	0	0	0	0	0	0	0	6.49765	0	0	0	0	0.0334857	0	OPU 0230	Clostridium	Sp. 17	2	0.251198
0.435648	0	0.215492	0.149844	0.22088	0.20821	0	0.0421262	0.199177	0.30828	0.13482	0	0.475523	0.558596	0.209633	0.452006	0.265729	0.193399	0.227433	0.532238	0	0.234776	0.277032	0.371065	0.238339	0.468671	OPU 0820	Pseudoruegeria	Sp. 1	22	0.246881
0.916623	0.170496	0.404048	0	0	0	0.730425	0	0	0.344979	0.0776239	0.306554	0.435479	0	0	0	0.102863	0.174683	0.533384	0.775547	0	0.0217833	0	0	0	1.30747	OPU 0430	Kocuria	Sp. 1	14	0.242383
0	0	0	0.136671	0.0383159	0.214426	0	0	1.22127	0	1.65053	0	0	0.235198	0.149363	0.0635988	0	0	0	0	0	0.864072	1.18158	0.203682	0.143791	0	OPU R043	Salicola	Sp. 1	12	0.234711
0	0.33837	0	0.187716	0.633339	0.444389	0	0	0.338077	0.0917499	0.686359	0	0	0.576688	0.217494	0.431563	0	0	0.100179	0	0	0.285604	0.319006	0.721963	0.547589	0.0576826	OPU 0858	Marinibacterium	Sp. 1	16	0.229914
0	0	0	0.0214062	0	1.88943	0.019478	0	0.613256	0.0733999	0.130735	0	0	0	0.581731	0.145369	0	0	0	0	0.312816	1.25375	0.396659	0.320649	0.163489	0	OPU 0584	Vibrio	Sp. 12	13	0.227776
0	0.13902	0.257821	0.0214062	0.146502	0.118089	0.087651	0	0.196556	0.12478	0.183846	0.155039	0.510562	0.289475	0.0366857	0.436106	0.15858	0.112296	0.495478	0.247654	0	0.464711	0.367277	0.205699	0.596833	0.435023	OPU R163	Pseudahrensia	Sp. 6	23	0.22258
0.866259	0	0.542579	0	0	0	0.535645	0	0	0.341309	0	0.140944	0.195215	0	0	0	0.192868	0	1.04511	0.536583	0	0	0	0	0	1.35073	OPU 0720	Pseudomonas	Sp. 7	10	0.221048
1.22384	0.482636	0.492554	0	0	0	0.25646	0	0	0	0.490256	0	0.040044	0	0	0	0	0	0.955759	0.751651	0	0	0	0	0	0.858029	OPU 0054	Streptococcus	Sp. 2	9	0.213509
0.98965	0	0.38096	0	0	0	0.678483	0	0	0.400029	0	0.451022	0.365402	0	0	0	0	0.293219	0.685006	0.406239	0	0	0	0	0	0.846011	OPU 0725	Pseudomonas	Sp. 12	10	0.211385
0	0	0	0	4.06149	0.506542	0	0	0	0	0	0	0	0	0	0	0	0	0	0	0.837434	0	0	0	0	0	OPU 0614	Aliivibrio	Sp. 3	3	0.207902
0	2.13776	0.965868	0.130084	0.0879012	0.0497219	0	0	0.154624	0	0.302325	0.0669486	0.040044	0.228414	0.0183429	0.106755	0.0900051	0	0.0297829	0.0716893	0	0.387259	0.0524681	0.133099	0.319099	0	OPU 1261	Amoebophilaceae	Sp. 1	19	0.206623
0	0	0.161619	0.398485	0.137486	0.0590447	0.23049	0	0.62636	0.341309	0.486171	0.158562	0.320352	0.151522	0.083853	0.354336	0	0.0935804	0.0622732	0	0	0.45987	0.497398	0.371065	0.212732	0.0504723	OPU 0542	Paraburkholderia	Sp. 1	20	0.202192
0	0	0.438681	0	0.114948	0	0	3.92157	0.0262075	0	0	0	0.0500551	0	0	0	0.364307	0	0	0	0.156408	0.135541	0	0.0302499	0	0	OPU 0213	Turicibacter	Sp. 1	9	0.20146
0	0	0	1.6631	0.0743779	0.0870133	0.0259707	0	0.867469	0	0.653675	0	0	0.273644	0.0628898	0.106755	0	0	0.0595657	0	0.0162925	0.203311	0.333697	0.377115	0.216672	0	OPU 0527	Castellaniella	Sp. 1	15	0.193136
0	0	0	0	2.13442	2.06657	0	0	0.0471735	0	0	0	0	0	0	0	0.321447	0	0	0	0.358435	0	0	0	0.015758	0	OPU 0615	Aliivibrio	Sp. 4	6	0.190146
0.103246	0.0996747	0.269365	0	0	0	0	0	0	0	0	0	0	0	0	0	0	0.305696	1.54871	2.14851	0	0	0	0	0	0.23073	OPU 0719	Azotobacter	Sp. 1	7	0.180997
0.302183	0.267548	0.361719	0.098798	0.144248	0.0994437	0	0.0459559	0.10483	0.21653	0.0776239	0	0.455501	0.17866	0	0.254395	0.325733	0	0.262631	0.358446	0	0.167006	0.0692579	0.223849	0.226521	0.430216	OPU 0908	Methyloligellaceae	Sp. 1	21	0.179658
0.135982	0.731822	0.142379	0.0691586	0.196087	0.0932285	0	0	0.356422	0.0477099	0	0.179704	0.150165	0.377674	0.0419265	0.13174	0.291445	0	0.154329	0.356274	0	0	0.1637	0.322665	0.212732	0.511933	OPU R153	Paenochrobactrum	Sp. 1	20	0.179503
0	0	0	0.329327	0.22088	0.0963361	0	0	0.429803	0	0.768068	0	0	0.20806	0	0.322537	0	0	0	0	0	0.774518	0.849983	0.288382	0.279704	0	OPU R154	Rhizobiaceae	Sp. 7	11	0.175677
0	0	0	0	0.0698702	0.92607	0	0	0	0	0	0	0	0	0.406163	0.347522	0	0	0	0	0	0.237196	0	2.57124	0	0	OPU 0602	Vibrio	Sp. 29	6	0.17531
0	0.0760676	0	0	0.0495853	4.04612	0	0	0	0	0.0367692	0	0	0	0	0	0	0	0	0.119482	0	0	0	0.179483	0	0	OPU 0588	Vibrio	Sp. 16	6	0.173366
0	0	0	0	0	0	0	0	0	0	0	0	0.0350385	0	0	0	0	0	4.36183	0	0	0	0	0	0.0492436	0	OPU 0032	Lactobacillus	Sp. 22	3	0.171004
0.274483	0.0996747	0.165467	0.0757451	0.11044	0.111874	0	0.0306373	0.322352	0.15047	0.138906	0.0458069	0.390429	0.300782	0	0.258938	0	0.0686256	0	0.477928	0	0.113757	0.0503694	0.488031	0.171368	0.307641	OPU 0891	Amaricoccus	Sp. 1	21	0.159759
0	0	0	0.0115264	0.0247926	0.155381	0	0	0.807191	0	1.2379	0	0	0.262337	0.102196	0.0567846	0	0	0	0	0	0.554265	0.675789	0.147216	0.0472739	0.0144207	OPU 0662	Idiomarina	Sp. 1	13	0.15758
0	0.0865596	0	0	0	0	0	0	0.0891055	0	0	0	0	0	0	0	0	0	0	3.64312	0	0	0	0.0544498	0	0.108155	OPU R272	Crassaminicella	Sp. 1	5	0.15313
0.0579185	0	0.211644	0	0	0	0.717439	0	0	0.946858	0.130735	0.968992	0.475523	0	0	0.0272566	0	0.268264	0	0	0	0.111337	0	0.0483998	0	0	OPU 0991	Novosphingobium	Sp. 2	11	0.152476
0	0.0314762	0	2.74494	0.0698702	0.0963361	0	0	0.0812433	0	0.106222	0.0317125	0	0.156045	0.0157224	0.0749557	0	0	0	0	0.00977549	0.135541	0	0.10285	0.287583	0	OPU 0752	Sedimenticola	Sp. 2	14	0.151703
0	0	0	0.31286	0.317797	0.118089	0	0	0.555599	0	0.539282	0	0	0.257814	0.0681306	0.383864	0	0	0	0	0	0.321909	0.47641	0.199649	0.348645	0	OPU R097	Curvibacter	Sp. 1	12	0.150002
0	0	0	0.3425	0.5522	0.444389	0	0	0	0	0.0531111	0	0	0.572165	0.186049	0.356607	0	0	0	0	0	0	0.169997	1.12933	0.0571226	0	OPU R401	Namhaeicola	Sp. 1	10	0.148595
0.271965	0.272794	0.21934	0.120204	0.0450775	0.0341838	0.0941436	0	0.133658	0.0623899	0.114393	0.267794	0.840925	0.101769	0	0.0635988	0	0.081103	0.135377	0	0	0	0.0902451	0.0786496	0.238339	0.531161	OPU 0344	Selenomonas	Sp. 1	20	0.146043
0	0.196726	0.130835	0.0362259	0.105932	0	0	1.25996	0.133658	0	0	0.0775194	0	0.0768918	0.0314449	0.0476991	0.540031	0	0.0920561	0	0.729903	0	0	0.0221832	0.159549	0.0769101	OPU 0272	Epulopiscium	Sp. 1	16	0.142982
0.133464	0	0	0.15643	0.317797	0.705429	0	0	0	0	0	0	0	0	0.841151	0.844955	0	0	0.0297829	0	0	0.0629296	0.0314809	0.336782	0.200914	0	OPU 0594	Vibrio	Sp. 21	11	0.140812
0.176274	0.275417	0.21934	0.0461057	0.11044	0	0	0	0.183453	0	0.490256	0	0.0900991	0.62418	0.0471673	0.299823	0	0	0.205772	0.0803789	0	0.116178	0.125923	0.0544498	0.198944	0.307641	OPU 0906	Kiloniellaceae	Sp. 1	18	0.140455
0.0554003	0.0813136	0.103898	0.186069	0.243419	0.146058	0.087651	0	0.170349	0	0.0531111	0.105708	0.215237	0.336967	0.0366857	0.465634	0	0	0.381762	0	0.039102	0.152483	0.0776528	0.371065	0.149701	0.124979	OPU 0895	Rhodobacteraceae	Sp. 13	21	0.137856
0.065473	0.220334	0	0.169603	0.0766318	0.0497219	0.0519413	0	0.094347	0.0697299	0.281897	0.0493305	0.220242	0.567642	0.0340653	0.170354	0	0	0.19765	0.043448	0	0.113757	0	0.179483	0.124094	0.603264	OPU R365	Roseibacillus	Sp. 3	20	0.130116
0.274483	0	0.265517	0	0	0	0.347357	0	0	0.315619	0	0.183228	0	0	0	0	0.107149	0	0.0839335	0.745134	0	0	0	0	0	1.03588	OPU 0280	Anaerococcus	Sp. 1	9	0.129166
0.26441	0.212465	0.0423289	0.204182	0.0631085	0.211318	0	0	0.10483	0.0990898	0.294154	0.257223	0	0.137953	0.0288245	0.24531	0.124293	0	0.0324904	0.514859	0	0.118598	0.104936	0.0806663	0.147731	0.0312447	OPU R219	Vampirovibrio	Sp. 1	21	0.127693
0	0.0865596	0.442529	0	0	0	0.460979	0	0	0.634909	0	0.739958	0.285314	0	0	0	0	0.149729	0.205772	0.132517	0	0	0	0	0	0.124979	OPU 0962	Methylorubrum	Sp. 1	10	0.125509
0	0	0	0.283221	0.146502	0.111874	0	0	0.649946	0	0.347265	0	0	0.336967	0.0628898	0.22941	0	0	0	0	0	0.101656	0.37777	0.310565	0.281673	0	OPU 0537	Pelomonas	Sp. 1	12	0.124605
0	0	0.142379	0	0	0	0.597325	0	0	0.928509	0	0.77167	0.530584	0	0	0	0	0.124774	0.111009	0	0	0	0	0	0	0	OPU 0971	Afipia	Sp. 2	7	0.123317
0.188865	0.180988	0.858121	0	0.0518392	0	0.0422023	0.0689338	0.0445528	0	0.0571966	0	0.0800881	0.425166	0.013102	0.308908	0.441454	0	0	0	0	0	0	0.0302499	0.0669713	0.298027	OPU R169	Pseudovibrio	Sp. 1	16	0.12141
0.0277001	1.07806	0.0654173	0.0148197	0.0901551	0.0279686	0.038956	0	0	0	0.0285983	0	0.220242	0.748564	0	0.0704129	0.115721	0.0623869	0.0324904	0.0629997	0	0.0629296	0.100739	0.0403332	0.195005	0.0528757	OPU 1139	Luteolibacter	Sp. 1	20	0.12063
0.090655	0.125905	0.050025	0.0971513	0.101424	0.0932285	0	0.011489	0.188694	0	0.277812	0.0387597	0	0.316613	0	0.254395	0.115721	0	0.0135377	0.167275	0.0293265	0.200891	0.253946	0.227882	0.240309	0.175451	OPU 1072	Litorilinea	Sp. 1	21	0.118096
0.249301	0	0	0.0790384	0.103678	0.146058	0.019478	0	0.0366905	0.13579	0.0653675	0.0458069	0	0.400289	0.0812326	0.522419	0.0514315	0	0.081226	0	0	0.147643	0.0461719	0.320649	0.126064	0.355709	OPU R321	Actinomarinales	Sp. 2	19	0.115925
0	0	0	0.0856249	0	0	0	0	0	0	0	0	0	0	0	0	0	0	0	0	2.77298	0	0	0.0141166	0.0669713	0	OPU R216	Cetobacterium	Sp. 3	4	0.113065
0	0	0	0	0.317797	0	0.0357096	0	0.657809	0	0.163419	0	0	0.106292	0	0	0	0	0.0433205	0.175965	0	0.208152	1.20677	0	0	0	OPU 0369	Corynebacterium	Sp. 11	9	0.112124
0	0	0	0.0889182	0.37189	0.189565	0	0	0.2778	0	0.196102	0	0	0.483966	0.0969551	0.161268	0	0	0	0	0	0.183948	0.188885	0.475931	0.171368	0	OPU R120	Yoonia	Sp. 1	12	0.111023
0	0.0786906	0.21934	0.329327	0.254688	0.146058	0	0	0.154624	0	0.159333	0.0422833	0	0.314352	0.162465	0.186254	0.0342877	0	0.0785184	0	0.0228095	0	0	0.314599	0.0906083	0.192275	OPU R129	Rhodobacteraceae	Sp. 18	17	0.106943
0.591776	0.498374	0	0.0378726	0	0.0217533	0	0	0.0655188	0	0.0817094	0.119803	0.10011	0.0271383	0	0.0658702	0.270015	0	0.246385	0	0	0	0.0755541	0.070583	0	0.442233	OPU R241	Hungateiclostridium	Sp. 1	15	0.104411
0.90655	0.309516	0.284758	0	0	0	0.126607	0	0	0.0403699	0	0	0.040044	0	0	0	0.0728613	0.0311935	0.24097	0.301964	0	0	0	0	0	0.348499	OPU 0086	Gemella	Sp. 1	11	0.103974
0.216565	0.217711	0.377112	0.0609254	0.0879012	0	0.019478	0	0.102209	0.0807399	0.13482	0.144468	0.110121	0.210322	0.0209633	0.186254	0	0	0.0351979	0	0	0.1307	0.037777	0.181499	0.0906083	0.242748	OPU R316	Microtrichaceae	Sp. 6	20	0.103389
0.299665	0	0	0	0	0	0.223997	0	0.020966	0	0	0.0528541	0.110121	0	0	0	0	0	0.0189527	0.999305	0	0	0	0	0	0.961377	OPU 0077	Staphylococcus	Sp. 3	8	0.103355
0	0	0	0.0164663	0	0.0497219	0	0	0.0995885	0	0.445316	0	0	0.0836763	0.102196	0.13174	0	0	0	0	0.0228095	0.239617	1.09763	0.302499	0.0630318	0	OPU 0089	Staphylococcus	Sp. 14	12	0.102088
0.36262	0.301647	0.0692654	0.15643	0.144248	0	0.0129853	0	0.0891055	0.0770699	0.416718	0.0951374	0.250275	0.13343	0	0	0.0557175	0	0	0	0	0.045987	0.0965413	0.0988162	0.114245	0.0889273	OPU R318	Microtrichales	Sp. 2	18	0.100353
0	0	0.357871	0.0411658	0.0743779	0.0310762	0	0	0	0	0.175675	0.782241	0.295325	0.230675	0	0.0249852	0	0.205877	0	0.123827	0	0	0.0818502	0.0746163	0.0669713	0.0288413	OPU 0227	Clostridium	Sp. 22	15	0.0998221
0	0	0	0.0296394	0	0	0	0	0.0235868	0	0	0	2.10732	0.0701072	0.0393061	0.0953982	0	0	0	0	0.0162925	0.0266241	0	0.137133	0.0256067	0	OPU 0997	Sphingobium	Sp. 1	10	0.0988851
0	0	0	2.01383	0.144248	0	0	0	0.020966	0	0	0	0	0	0	0.0749557	0	0	0	0	0.019551	0	0.0104936	0.0362998	0.206823	0	OPU 1050	Spirochaeta	Sp. 2	8	0.0971988
0	0	0	0.0773917	0.196087	0.335623	0	0	0	0	0	0	0	0.137953	1.03768	0.16354	0	0	0	0	0.0162925	0	0	0.522314	0.0196974	0	OPU 0677	Shewanella	Sp. 6	9	0.0964069
0	0	2.42429	0	0	0	0	0	0	0	0	0	0	0	0	0	0	0	0	0	0	0	0	0	0	0	OPU 0085	Staphylococcus	Sp. 11	1	0.0932419
0.0755458	0	0.404048	0	0	0	0.295416	0	0	0.1101	0	0.105708	0	0	0	0	0	0	0.167867	0.93196	0	0	0	0	0	0.302834	OPU 0080	Staphylococcus	Sp. 6	8	0.0920569
0.556521	0	0	0	0	0	0.15907	0	0	0	0	0	0	0	0	0	0	0	0	1.21437	0	0	0	0	0	0.45425	OPU 0088	Staphylococcus	Sp. 13	4	0.0917005
0.475939	0	0.292454	0	0	0	0.301909	0	0	0.0440399	0	0.105708	0	0	0	0	0.0385736	0	0.500893	0.202033	0	0	0	0	0	0.336482	OPU 0528	Comamonas	Sp. 1	9	0.0883858
0.294629	0.0865596	0.296302	0	0	0	0.204519	0	0	0.0880799	0	0.098661	0.0750826	0	0	0	0.0600034	0	0.205772	0.249826	0	0	0	0	0	0.603264	OPU 0706	Moraxella	Sp. 1	11	0.0870269
0	1.08331	0	0	0	0	0	0	0	0	0	0.105708	0	0	0	0.0272566	0.587176	0	0	0.343239	0	0	0.0356783	0.0241999	0	0	OPU 0496	Blastococcus	Sp. 1	7	0.0848679
0.20901	0.173119	0.396352	0	0	0	0.172056	0.0191483	0	0	0	0	0.0550606	0	0	0	0	0	0.262631	0.566997	0	0	0	0	0	0.281203	OPU 0296	Finegoldia	Sp. 1	9	0.0821375
0	0.0340993	0.257821	0.107031	0.0856473	0.105659	0	0	0.146762	0.16882	0	0	0	0.0271383	0.0550286	0.106755	0	0	0.040613	0	0	0.346113	0.188885	0.248049	0.124094	0.081717	OPU 0821	Maribius	Sp. 1	16	0.0817012
0.18131	0.201973	0.273214	0	0	0	0.0908973	0	0	0	0	0	0.040044	0	0	0	0.0342877	0	0.341149	0.695169	0	0	0	0	0	0.247554	OPU 0047	Granulicatella	Sp. 3	9	0.0809845
0	0.131151	0	0.0230529	0	0	0.0227243	0	0	0.0587199	0	0	0	0	0	0	0	0	0.682298	0.682134	0	0.0798722	0	0	0	0.37734	OPU 0225	Clostridium	Sp. 13	8	0.0791267
0.105764	0	0	0.0131731	0.0563469	1.04727	0	0	0	0	0	0	0	0.0429689	0.31969	0.0772271	0	0	0	0	0	0	0	0.193599	0.0590923	0.134593	OPU R010	Photobacterium	Sp. 10	10	0.0788354
0.188865	0.0445913	0.607996	0	0	0	0.1331	0	0.041932	0.11744	0	0	0	0	0	0	0	0	0.148914	0.293274	0	0	0	0	0	0.471075	OPU 0291	Peptoniphilus	Sp. 1	9	0.078738
0.161164	0.0918057	0.203948	0.219002	0.135233	0	0	0	0.254213	0	0.43306	0	0	0.185445	0	0.0772271	0	0	0	0	0	0.0726111	0	0.0403332	0.0118185	0.158627	OPU R065	Arenicellaceae	Sp. 1	13	0.0786341
0	0	0.211644	0.0214062	0	0	0.285677	0	0.0262075	0.333969	0.122564	0.306554	0.260286	0.0293998	0	0.0249852	0	0.187161	0.119131	0.0130344	0	0	0	0.0141166	0.0531831	0	OPU 1026	Aequorivita	Sp. 1	15	0.0772815
0.0453275	0.0918057	0.0384808	0.0724518	0.132979	0.441282	0.0259707	0	0	0	0	0.0458069	0.0500551	0.0723687	0.492637	0.088584	0	0	0	0.106448	0	0.019363	0	0.0564664	0.0354554	0.175451	OPU 0675	Shewanella	Sp. 4	17	0.0765743
0.370175	0	0	0.0214062	0.0473314	0.0248609	0	0	0.0602773	0.0440399	0	0	0	0	0	0.449734	0.0471456	0	0.124546	0.571342	0	0	0.146911	0.0221832	0.0334857	0.021631	OPU 0709	Microbulbifer	Sp. 1	14	0.0763488
0.128428	0.0314762	0.0962019	0.136671	0	0.0901209	0	0	0	0.0330299	0.114393	0.0739958	0	0.0158307	0	0.0931268	0.0814332	0	0.289706	0.0347584	0	0.159744	0.0965413	0.0524331	0.437283	0	OPU 0910	Methyloligellaceae	Sp. 3	17	0.0755836
0	0	0	0.0197596	0	0	0.068173	0	0	0	0	0	0	0	0	0	0	0	0.086641	1.4881	0	0	0	0	0	0.189872	OPU R243	Clostridium	Sp. 19	5	0.0712516
0.554003	0.0996747	0.138531	0	0	0	0.201273	0	0	0.0440399	0	0.116279	0.0800881	0	0	0	0	0	0.159744	0.180309	0	0	0	0	0	0.247554	OPU 0126	Bacillus	Sp. 16	10	0.0700575
0.410466	0.107544	0.215492	0	0	0	0.0422023	0	0	0	0.13482	0	0.115127	0	0	0	0	0	0.0947636	0.421446	0	0	0.0398758	0	0	0.235537	OPU 0431	Veillonella	Sp. 4	10	0.0698951
0	0	0	0	0.241165	0.941608	0	0	0	0	0	0	0	0	0.267282	0.165811	0	0	0	0	0	0	0	0.191582	0	0	OPU 0597	Vibrio	Sp. 24	5	0.0695172
0.078064	0	0.0692654	0	0	0	0.214258	0	0.0576565	0	0	0	0	0	0	0.0749557	0	0.0436708	0.0379055	0.690824	0	0	0.0545668	0	0	0.478285	OPU 0705	Psychrobacter	Sp. 1	10	0.0692097
0.0377729	0	0.0885058	0.133377	0.369636	0.0745828	0	0	0	0	0	0	0	0	0	0.0999409	0	0	0.0676883	0.11731	0	0.32675	0	0.155283	0.2344	0.0937342	OPU 0885	Roseovarius	Sp. 3	12	0.0691915
0.0579185	0.196726	0.0615692	0.0724518	0	0	0	0	0.0497943	0.0513799	0.118479	0.0599013	0	0.110815	0	0.109026	0.0428596	0	0	0.130344	0	0.0992352	0.0923439	0.0201666	0.0413646	0.480688	OPU 1118	Planctomycetota	Sp. 2	17	0.0690409
0.161164	0	0.515642	0	0	0	0.120114	0	0	0.12111	0	0.0669486	0.0650716	0	0	0	0	0	0.105594	0.328033	0	0	0	0	0	0.307641	OPU 0978	Brevundimonas	Sp. 1	9	0.0688968
0.012591	0	0	0	0	1.17157	0	0	0.0812433	0	0	0	0	0	0	0	0	0	0	0	0	0.377578	0.100739	0	0.0315159	0	OPU 0587	Vibrio	Sp. 15	6	0.0682784
0.0881368	0.173119	0.142379	0	0	0	0	0	0.0812433	0	0.0367692	0.0387597	0.0600661	0.13343	0	0.088584	0.0428596	0	0.165159	0.404067	0	0.0314648	0.100739	0.0403332	0	0.141803	OPU R233	Izemoplasmataceae	Sp. 1	16	0.0680351
0.211528	0.810513	0.0384808	0	0.0315543	0	0	0	0.0366905	0	0.208359	0.0599013	0	0	0	0.0454277	0	0	0	0.228102	0	0.0217833	0	0.0241999	0.0433344	0	OPU 0780	Gammaproteobacteria	Sp. 7	12	0.0676875
0	0	0	0.115264	0.0450775	0.0186457	0	0	0.28042	0	0.241043	0	0	0.153784	0.0183429	0.0658702	0	0	0	0	0	0.12828	0.480608	0.064533	0.139852	0	OPU 0572	Fulvimonas	Sp. 1	12	0.0673738
0	0.0314762	0	0	0	0	0.214258	0	0.0445528	0	0.0571966	0.0317125	0	0.734995	0	0	0	0	0	0.336722	0	0.181528	0.0755541	0	0	0.0360516	OPU R232	Izemoplasmatales	Sp. 1	10	0.0670787
0	0	0	0	0	0.174027	0	0	0	0	0	0	0	0.0542765	0	1.40599	0	0	0	0	0	0.0580889	0	0	0.0453041	0	OPU R189	Alphaproteobacteria	Sp. 3	5	0.066834
0.0302183	0.0498374	0	0	0	0.214426	0	0	0	0	0	0.0140944	0	0	0	0	0	0	0.151622	1.19917	0	0.0363055	0	0	0.015758	0	OPU R230	Erysipelotrichaceae	Sp. 1	8	0.0658241
0	0.11279	0	0.0576321	0.216372	0.118089	0	0	0	0	0.138906	0	0.0150165	0.255552	0.0969551	0.281652	0	0	0	0	0	0.019363	0.0461719	0.211749	0.102427	0	OPU R387	NB1-j	Sp. 6	13	0.0643337
0.176274	0.233449	0.10005	0	0	0	0	0	0	0	0	0	0	0	0.0209633	0.0522419	0.810046	0	0.0622732	0	0	0.1307	0.037777	0.0483998	0	0	OPU R266	Intestinibacter	Sp. 1	10	0.0643144
0.0931732	0	0	0.100445	0.0811396	0.124305	0	0	0.157245	0	0.0531111	0	0	0.330182	0.0366857	0.179439	0	0	0	0	0	0.0895537	0.0629617	0.183516	0.15758	0	OPU R146	Rhodobacteraceae	Sp. 20	13	0.063436
0	0	0	0	0.054093	0	0	0	0	0	0.0490256	0	0	0	1.3862	0	0	0	0	0	0	0	0.153207	0	0	0	OPU R119	Ruegeria	Sp. 4	4	0.0631739
0.0956914	0	0	0.102091	0	0	0	0	0.0602773	0	0	0	0.185204	0.140214	0	0.0454277	0	0	0	0.165103	0	0.215413	0.0650604	0.185532	0.0512134	0.302834	OPU R142	Pseudoruegeria	Sp. 3	12	0.0620793
0	0	0	0.424831	0.0586008	0	0	0	0	0	0	0	0	0.0429689	0	0	0	0	0	0	0	0	0	0.69978	0.38607	0	OPU 0830	Ruegeria	Sp. 3	5	0.0620097
0.148573	0.259679	0.150075	0.0526922	0.0135233	0.0621523	0	0	0.201798	0.12478	0.0245128	0.0317125	0.0500551	0.0949839	0	0.0204425	0.0342877	0	0	0	0	0.0605092	0.0587643	0.0362998	0.0571226	0.0961377	OPU 0777	Gammaproteobacteria	Sp. 4	19	0.0606962
0	0	0	0	0.175802	0.0870133	0	0	0	0.25323	0	0	0.0600661	0.122122	0	0.113569	0	0	0.0758109	0	0	0	0.0398758	0.276282	0.0551529	0.314851	OPU 1029	Rhodospirillales	Sp. 1	11	0.0605298
0	0	0	0	0	0	0	0	0.0183453	0	0	0.0387597	1.17629	0.0678457	0	0	0	0	0.0676883	0	0	0.0242037	0	0	0.0393949	0.136996	OPU R206	Alphaproteobacteria	Sp. 6	8	0.0603664
0.158646	0	0.0384808	0	0.0721241	0.20821	0.0519413	0	0	0.0697299	0	0	0	0	0.0655102	0.0386135	0	0	0.0595657	0.232447	0	0	0.373573	0.0907496	0	0.0648929	OPU 0595	Vibrio	Sp. 22	13	0.058634
0.0377729	0.592802	0.0230885	0.115264	0	0.040399	0	0	0.0602773	0.01835	0.0245128	0.0317125	0.0650716	0.0407074	0	0.0204425	0.0257158	0	0.121839	0	0	0.0484074	0.0188885	0	0.0807595	0.15382	OPU 1161	Oligoflexus	Sp. 2	18	0.0584551
0.198937	0	0.123138	0.131731	0.0157771	0.040399	0	0	0.0262075	0	0.473914	0	0	0.28269	0	0.0772271	0	0	0	0	0	0.0580889	0	0.0282332	0.0630318	0	OPU R051	Methylococcaceae	Sp. 2	12	0.0584375
0	0.249187	0	0	0.0383159	0.39156	0	0	0	0	0	0	0	0.0497535	0.227975	0	0	0	0	0	0.101013	0	0	0.435598	0	0	OPU R011	Photobacterium	Sp. 11	7	0.0574386
0.219083	0.0498374	0.0692654	0	0	0	0	0	0.020966	0.0366999	0.0449401	0.295983	0	0	0	0	0.167152	0	0.040613	0.197689	0	0	0.0587643	0	0	0.278799	OPU 0520	Rubrobacter	Sp. 1	12	0.0569151
0.0554003	0.0865596	0.0808096	0.0164663	0	0	0	0	0.0497943	0	0.298239	0	0.115127	0.0384459	0	0.0976696	0	0	0.113716	0.0847237	0	0.0532481	0.174194	0	0.0256067	0.177855	OPU R345	Pirellula	Sp. 5	15	0.056456
0.397875	0.157381	0.242429	0	0	0	0.0811583	0	0	0.0697299	0	0.0422833	0.030033	0	0	0	0	0	0.203065	0.130344	0	0	0	0	0	0.108155	OPU 0338	Veillonella	Sp. 1	10	0.0562482
0	0	0	0.0510456	0.225388	0.105659	0	0	0	0	0.114393	0	0	0.122122	0.0157224	0.272566	0	0	0	0	0.019551	0.045987	0.0440732	0.373082	0.0650016	0	OPU R036	Haliea	Sp. 1	12	0.0559458
0	0	0	0	0.0788857	0.0963361	0	0	0.17297	0	0.122564	0	0	0.26686	0	0.168082	0	0	0	0	0	0.0532481	0.111232	0.258132	0.120154	0	OPU 0831	Lentibacter	Sp. 1	10	0.0557102
0.173755	0	0.138531	0	0	0	0.0746656	0	0	0.11744	0	0.162086	0	0	0	0	0.137151	0	0.108301	0.154241	0	0	0	0	0	0.382147	OPU 0874	Paracoccus	Sp. 1	9	0.0557045
0	0	0	0.49399	0	0.0621523	0.048695	0	0	0.0403699	0	0	0	0.110815	0	0	0.0642894	0	0.0324904	0	0	0	0.0944426	0.0625164	0.391979	0	OPU 0867	Roseovarius	Sp. 2	10	0.0539131
0.0856186	0	0	0	0	0	0	0	0	0.1468	0	0	0	0.0361844	0	0	0	0	0	0.921098	0	0	0	0.0544498	0	0.156224	OPU 0317	Tepidibacter	Sp. 1	6	0.0538606
0.0327365	0.110167	0.196252	0.0378726	0.0338082	0	0.087651	0	0.0760018	0	0.0653675	0.0458069	0.0600661	0.0701072	0	0	0.0685753	0	0.211188	0	0	0.101656	0.0692579	0.0201666	0.0334857	0.0745067	OPU R254	Vallitalea	Sp. 1	18	0.0536412
0.113319	0.0891827	0.10005	0	0.0766318	0	0.0454486	0.0842525	0.241109	0	0	0	0.110121	0	0	0.0113569	0.0428596	0	0.111009	0	0	0	0.304315	0.0161333	0.0275764	0	OPU 0768	Legionellaceae	Sp. 1	14	0.0528217
0.128428	0.0288532	0.0731135	0.301334	0	0	0	0	0	0	0	0	0	0	0	0	0	0	0.0487356	0	0	0	0	0.0544498	0.189095	0.545581	OPU 0702	Acinetobacter	Sp. 3	8	0.0526766
0	0	0.28091	0	0	0	0.347357	0	0	0	0	0	0	0	0	0	0	0	0	0.360619	0	0	0	0	0	0.360516	OPU 0878	Paracoccus	Sp. 5	4	0.0519001
0	0.128528	0.0692654	0	0	0	0.185041	0	0	0	0	0.0317125	0	0	0	0	0.0600034	0	0.0514431	0.601755	0	0	0	0	0	0.218713	OPU 0118	Parageobacillus	Sp. 1	8	0.051787
0	0.0445913	0	0	0	0.369806	0	0	0	0	0	0	0	0	0.230596	0	0	0	0	0	0	0	0	0.691714	0	0	OPU 0600	Vibrio	Sp. 27	4	0.0514118
0.128428	0.314762	0.10005	0	0	0	0	0	0.031449	0.0587199	0.236957	0.0951374	0.0250275	0	0.0209633	0	0.0642894	0	0	0.145551	0	0	0	0	0.0433344	0.0648929	OPU R085	Gammaproteobacteria	Sp. 24	13	0.051137
0	0	0	0.0922114	0.0811396	0.0528295	0	0	0.165107	0	0.151162	0.0211416	0	0.264598	0.107437	0	0	0	0	0	0	0.147643	0	0.0746163	0.161519	0	OPU R175	Bradyrhizobium	Sp. 3	11	0.0507463
0	0	0	0	0	0.0466143	0	0	0.123175	0	0.400376	0	0	0.110815	0	0	0	0	0	0	0	0.229935	0.291723	0.0504164	0	0	OPU R027	Halomonas	Sp. 8	7	0.0481944
0	0	0.192404	0.0246995	0.0202849	0	0.0746656	0.0229779	0.0366905	0	0.167504	0.0775194	0.0450496	0.142476	0	0.0204425	0	0.0499095	0.0839335	0.258516	0	0	0	0.0120999	0.0236369	0	OPU 0786	Piscirickettsia	Sp. 1	16	0.048185
0.360102	0.0209842	0.0846577	0.0279928	0.0518392	0.0528295	0	0	0.0288283	0.0770699	0.265555	0	0.0500551	0.0293998	0	0.00908554	0	0	0.0216603	0	0	0.0338852	0	0.0262165	0.110306	0	OPU R235	Erysipelotrichaceae	Sp. 3	16	0.0480949
0.141019	0	0.165467	0.0148197	0	0.040399	0	0	0.0550358	0	0.0817094	0.098661	0.0500551	0.0859379	0	0.111298	0	0	0.0920561	0	0	0.0435667	0.0671592	0.0483998	0.147731	0	OPU R151	Ochrobactrum	Sp. 2	15	0.0478198
0	0	0	0.111971	0.0698702	0.0590447	0	0	0.0707603	0	0.163419	0	0	0.217106	0	0.124926	0	0	0	0	0	0.0580889	0.104936	0.155283	0.0748503	0	OPU R376	Thermoanaerobaculum	Sp. 1	11	0.0465483
0.0579185	0.0681985	0	0.187716	0	0	0	0	0.0131038	0	0.424889	0	0	0.13343	0	0.0454277	0.0300017	0	0	0	0	0.0314648	0.0272834	0.0665497	0.0177277	0.0793136	OPU R077	Endothiovibrio	Sp. 1	13	0.0455009
0	0.162627	0.0423289	0	0.0991706	0.102551	0.0422023	0	0	0.0513799	0	0.0634249	0	0	0.0235837	0.211239	0.0342877	0	0	0	0	0.0217833	0.0272834	0.183516	0.0177277	0.0913308	OPU 0504	Microtrichaceae	Sp. 8	15	0.0451706
0	0	0	0.0197596	0.0586008	0.270363	0	0	0	0	0	0	0	0.0610611	0.199151	0.0204425	0	0	0	0	0	0	0	0.239982	0.260006	0.0384551	OPU 0607	Vibrio	Sp. 34	9	0.0449162
0.158646	0.204596	0	0.0197596	0.0135233	0.0186457	0	0	0.0917263	0	0.114393	0	0.0350385	0.10403	0	0.0454277	0.0557175	0	0.0162452	0	0	0.0968148	0	0.0403332	0.0334857	0.0696998	OPU 0519	Solirubrobacterales	Sp. 1	16	0.0430032
0	0	0	0	0	0	0	0	0	0	0	0	0	0	0	0	0	0	0	0	0	0	1.11652	0	0	0	OPU 0819	Epibacterium	Sp. 1	1	0.0429431
0.168719	0.128528	0	0	0	0	0.0422023	0	0	0	0	0	0.0350385	0	0	0	0	0	0.403422	0.221585	0	0	0	0	0	0.108155	OPU 1232	Prevotella	Sp. 2	7	0.0426019
0.065473	0.285909	0.0307846	0.0230529	0	0	0	0	0.0864848	0	0	0	0.040044	0.0384459	0	0.0136283	0	0	0.0216603	0.330205	0	0.045987	0	0.0241999	0.0531831	0.0480688	OPU 0782	Gammaproteobacteria	Sp. 9	14	0.0425818
0.0453275	0.0681985	0.273214	0	0	0	0.0616803	0	0	0	0	0	0	0	0	0	0	0	0	0.314998	0	0	0	0	0	0.30043	OPU 0434	Rothia	Sp. 3	6	0.0409172
0	0	0	0.110324	0.126217	0.0621523	0	0	0.1389	0	0.138906	0	0	0.135691	0	0.129469	0	0	0	0	0	0	0	0.157299	0.0630318	0	OPU R052	Nitrosococcaceae	Sp. 2	9	0.0408458
0.188865	0	0	0	0	0	0.0973899	0	0	0	0	0	0	0	0	0.0136283	0	0	0.138084	0.358446	0	0	0.0755541	0	0	0.189872	OPU 1005	Sphingomonas	Sp. 8	7	0.04084
0.110801	0.217711	0	0	0	0	0.0259707	0	0	0.0770699	0	0	0	0.10403	0	0.13174	0	0	0	0.147723	0	0.176687	0	0	0	0.0408585	OPU R319	Microtrichales	Sp. 3	9	0.039715
0.0402911	0	0	0.0559855	0.0653624	0.0310762	0	0	0	0.0330299	0	0	0.0750826	0.169614	0	0.111298	0	0	0	0	0	0.0847129	0.0314809	0.10285	0.0492436	0.173048	OPU R362	Persicirhabdus	Sp. 2	13	0.039349
0.0327365	0.0970517	0.203948	0	0.0202849	0.0559371	0	0.0268076	0.17297	0	0	0.172657	0.030033	0	0	0	0	0	0	0	0	0.0580889	0.107035	0	0.0413646	0	OPU R274	Mogibacterium	Sp. 1	12	0.039189
0.156128	0.201973	0	0.0197596	0	0	0	0	0.154624	0	0.0653675	0	0	0.0723687	0	0.0840412	0	0	0	0.043448	0	0.0242037	0.0503694	0.0342832	0.0669713	0.0360516	OPU 1280	Pirellulaceae	Sp. 13	13	0.0388304
0	0	0	0	0	0	0	0	0.327594	0	0.138906	0.0317125	0.0900991	0.0497535	0.104816	0	0.0471456	0	0.100179	0	0	0	0	0.0746163	0	0.0384551	OPU R144	Celeribacter	Sp. 1	10	0.0385876
0	0.0314762	0.0692654	0.238762	0	0.0279686	0	0	0.062898	0	0.0939658	0	0	0.0271383	0.0183429	0	0	0	0	0.136861	0	0.0338852	0.111232	0.0443665	0	0.0961377	OPU 0699	Alcanivorax	Sp. 1	13	0.0381654
0.0277001	0	0	0	0.0247926	0	0	0	0	0	0	0	0	0.0271383	0	0	0.0300017	0	0.81226	0	0	0	0.0482707	0	0.0216672	0	OPU 0764	Legionella	Sp. 4	7	0.0381473
0	0	0.0346327	0.0510456	0.0270465	0	0	0	0.052415	0	0.236957	0	0	0.0633226	0.0183429	0.0953982	0	0	0	0	0	0.104076	0.111232	0.0967996	0	0.0721033	OPU R370	Vicinamibacteria	Sp. 1	12	0.0370528
0.110801	0.207219	0	0	0	0	0	0	0	0	0	0.0458069	0.040044	0	0	0	0.0771473	0	0.040613	0.354101	0	0	0.0797515	0	0	0	OPU 0375	Dietzia	Sp. 1	8	0.0367494
0	0	0	0	0	0	0	0	0	0	0	0	0	0	0	0	0	0	0	0.679962	0	0	0	0	0	0.273992	OPU 0082	Staphylococcus	Sp. 8	2	0.0366905
0.0478457	0.0734445	0	0.0378726	0.0225388	0	0.0844046	0	0	0.0770699	0.0776239	0.0211416	0	0.0203537	0	0.0113569	0	0	0	0.234619	0	0.06535	0.0881464	0	0	0.0889273	OPU 1169	Vermiphilaceae	Sp. 1	14	0.0365652
0	0.0839366	0.234733	0.0543389	0.0338082	0	0	0	0	0.11744	0	0	0.0250275	0.0316613	0	0.0386135	0.0600034	0	0.138084	0	0	0.0242037	0	0	0	0.0985411	OPU 1137	Rubritalea	Sp. 1	12	0.0361689
0	0	0	0.113618	0.0473314	0	0	0	0.0864848	0	0.118479	0	0	0.0904609	0	0.354336	0	0	0	0	0	0	0	0.120999	0	0	OPU R047	Methylothermus	Sp. 1	7	0.035835
0	0	0.161619	0.0724518	0.0518392	0.0528295	0	0	0	0	0	0	0	0.0633226	0	0	0	0	0	0	0	0	0.207774	0.137133	0.165459	0	OPU 0844	Sagittula	Sp. 1	8	0.0350934
0.0327365	0.209842	0.0384808	0	0	0	0	0	0	0	0.302325	0	0.0250275	0.101769	0	0.0545132	0.0428596	0	0.0514431	0	0	0	0.0188885	0	0	0.0288413	OPU R349	Pirellula	Sp. 9	11	0.0348741
0.0554003	0.0288532	0.223189	0.0279928	0	0	0	0	0	0	0	0	0	0	0	0.0181711	0.0557175	0	0.086641	0.139034	0	0	0	0	0	0.259572	OPU 0565	Xylella	Sp. 1	9	0.0344065
0.110801	0.123282	0.050025	0	0.0586008	0	0	0	0	0.02202	0.114393	0.0422833	0.0700771	0.0248767	0.0235837	0.0227139	0.0600034	0	0.0622732	0	0	0	0	0.0483998	0	0.060086	OPU R364	Roseibacillus	Sp. 2	15	0.0343622
0.173755	0.0288532	0.050025	0.0148197	0.00901551	0	0.0844046	0.0306373	0	0.02569	0.0367692	0	0.0450496	0	0.0183429	0	0	0	0.0433205	0.11731	0	0	0.157404	0	0	0.0576826	OPU 1038	Mitochondria	Sp. 1	15	0.0343492
0	0.13902	0.050025	0.0164663	0	0	0.0454486	0	0.0183453	0	0.102137	0	0	0.0678457	0.0288245	0	0	0	0.0487356	0	0	0	0	0.0221832	0.0315159	0.319658	OPU R231	Haloplasma	Sp. 3	12	0.0342386
0.0931732	0	0	0.0148197	0.0157771	0	0	0.0382966	0	0	0	0	0	0	0	0	0	0	0.706666	0	0	0	0.0209872	0	0	0	OPU R259	Clostridia	Sp. 3	6	0.03422
0	0	0.253973	0	0	0	0	0	0.00786225	0	0	0.119803	0.0750826	0.0180922	0	0	0	0	0.0649808	0	0	0.0556685	0	0	0	0.290816	OPU R240	Paludicola	Sp. 1	8	0.0340876
0.0453275	0.0340993	0.161619	0	0	0	0.1331	0	0	0	0	0.0387597	0	0	0	0	0	0	0.0839335	0.278067	0	0	0	0	0	0.100945	OPU 0552	Thauera	Sp. 1	8	0.0336866
0	0.351485	0	0	0	0	0	0	0	0	0	0	0	0	0.0733714	0.0431563	0.192868	0	0	0	0	0	0	0.213766	0	0	OPU R013	Photobacterium	Sp. 13	5	0.0336402
0.0554003	0.180988	0	0	0	0.0155381	0.0227243	0	0.052415	0.0403699	0	0	0.0650716	0	0	0.0431563	0.0300017	0	0.0487356	0	0	0.113757	0	0.0302499	0.0650016	0.105751	OPU 1103	Pirellula	Sp. 3	14	0.0334293
0.148573	0	0	0	0	0	0	0	0.0445528	0	0.253299	0.081043	0	0	0	0	0.0557175	0	0	0.0369308	0	0	0.0482707	0	0	0.197082	OPU 1105	Pirellulaceae	Sp. 10	8	0.0332873
0	0.102298	0	0.062572	0	0	0	0	0.0340698	0	0	0.211416	0.160176	0.0384459	0	0	0	0	0.0649808	0.0760341	0	0	0.083949	0	0.0315159	0	OPU 0498	Geodermatophilus	Sp. 1	10	0.0332868
0	0	0	0	0	0	0	0	0	0	0	0	0	0	0	0	0	0	0.111009	0.534411	0	0	0	0	0	0.180258	OPU 1054	Fusobacterium	Sp. 1	3	0.0317568
0	0	0.354023	0	0.0225388	0	0.107129	0	0	0	0	0.162086	0.0600661	0	0	0.0317994	0	0	0.0460281	0	0	0	0	0	0	0.0336482	OPU 0853	Pontibaca	Sp. 1	8	0.0314353
0.078064	0.0498374	0.11929	0.0214062	0	0	0.048695	0	0	0.0366999	0	0	0.0800881	0	0	0.0272566	0.0814332	0.0499095	0	0.132517	0	0	0	0	0	0.0913308	OPU 1144	Coraliomargarita	Sp. 1	12	0.0314049
0	0	0	0.0691586	0.126217	0.06526	0	0	0	0	0	0	0	0.203537	0.0628898	0.0908554	0	0	0	0	0	0	0	0.139149	0.0531831	0	OPU 0847	Rhodobacteraceae	Sp. 8	8	0.0311635
0.0428093	0	0.138531	0	0	0	0.068173	0	0	0.12845	0	0.0493305	0	0	0	0	0	0	0.0622732	0.125999	0	0	0	0	0	0.192275	OPU 0684	Marinomonas	Sp. 7	8	0.0310708
0	0	0	0.110324	0.0315543	0.0248609	0	0	0.141521	0	0	0	0	0.0701072	0	0.0340708	0	0	0	0	0	0.154904	0.159503	0.0383165	0.0393949	0	OPU R101	Achromobacter	Sp. 1	10	0.0309445
0.0327365	0.0262302	0	0.0675119	0.0202849	0	0	0	0.0760018	0	0.0898803	0.0563777	0	0.201275	0.013102	0.0408849	0	0	0.0351979	0	0	0	0	0.106883	0.0295462	0	OPU R344	Pirellula	Sp. 4	13	0.030612
0	0	0	0	0	0.0590447	0	0	0	0	0	0	0	0	0.0628898	0	0	0	0	0	0	0.0822926	0.128022	0.393248	0.0531831	0	OPU 0576	Vibrio	Sp. 4	6	0.0299493
0.133464	0.118036	0	0	0	0	0	0	0	0.0954198	0	0	0.0700771	0	0	0.0317994	0.0257158	0	0.0487356	0.236792	0	0.0169426	0	0	0	0	OPU 1102	Pirellula	Sp. 2	9	0.0298839
0	0	0	0.0609254	0.0270465	0.0497219	0	0	0.112692	0	0.257384	0	0	0.124384	0	0.0817699	0	0	0	0	0	0	0	0.0625164	0	0	OPU 1070	Ardenticatenales	Sp. 1	8	0.0298631
0	0	0	0.0526922	0	0	0	0	0	0.0366999	0.061282	0	0	0	0	0	0	0	0	0.445342	0	0.0798722	0	0.0161333	0	0.0769101	OPU R255	Natranaerovirga	Sp. 1	7	0.0295743
0	0.257056	0	0	0	0	0.0422023	0.0536152	0	0	0	0.0634249	0.0650716	0	0	0	0	0	0	0.0521376	0	0	0	0	0	0.233134	OPU 0002	Atopostipes	Sp. 1	7	0.0294862
0.178792	0.131151	0.257821	0	0	0	0	0	0	0	0	0	0	0	0	0	0	0	0	0.0521376	0	0	0	0	0	0.14661	OPU 0644	Haemophilus	Sp. 2	5	0.0294812
0.0881368	0.0996747	0	0	0	0	0.0973899	0	0	0	0	0.0246653	0	0	0	0	0	0	0.189527	0.0521376	0	0	0	0	0	0.213906	OPU 0362	Corynebacterium	Sp. 4	7	0.0294399
0	0.110167	0	0.0543389	0.0112694	0.108767	0	0	0	0.02569	0	0	0	0	0	0.270295	0	0	0.040613	0	0	0.0580889	0	0.076633	0	0	OPU R313	Microtrichaceae	Sp. 3	9	0.0290716
0.214046	0.0944287	0	0	0	0	0.029217	0	0.052415	0.0733999	0	0.0880902	0	0	0.0235837	0	0	0	0.0379055	0.0695169	0	0	0.0398758	0	0	0.0288413	OPU R273	Paramaledivibacter	Sp. 1	11	0.0288969
0.0805822	0.0760676	0	0	0	0	0.0649266	0	0	0	0	0.0669486	0.0650716	0	0	0	0	0	0.0568582	0.273723	0	0	0	0	0	0.0576826	OPU 0368	Corynebacterium	Sp. 10	8	0.0285331
0.324847	0.0209842	0	0	0	0	0.15907	0	0	0	0	0	0	0	0	0	0.0385736	0	0	0	0	0	0	0	0	0.197082	OPU 0491	Janibacter	Sp. 1	5	0.028483
0	0	0.0615692	0.0197596	0.0495853	0	0	0	0.0969678	0.0623899	0.0898803	0	0	0.0339228	0	0.0204425	0.0385736	0	0	0	0	0.0411463	0.09864	0.070583	0	0.0480688	OPU R352	Pirellulaceae	Sp. 14	13	0.0281357
0	0.173119	0	0.0740985	0	0	0	0	0	0	0	0	0	0	0	0.0363422	0	0	0	0	0.426863	0	0	0	0.015758	0	OPU 0001	Carnobacterium	Sp. 1	5	0.02793
0.0755458	0.157381	0.388656	0	0	0	0.019478	0	0	0	0	0	0	0	0	0	0	0	0.0379055	0.0412756	0	0	0	0	0	0	OPU 1242	Porphyromonas	Sp. 1	6	0.0277016
0	0	0	0.098798	0.0563469	0	0	0	0.10483	0	0.138906	0	0	0.119861	0.0183429	0.0567846	0	0	0	0	0	0	0.0167898	0.0967996	0.0118185	0	OPU 1022	Defluviicoccus	Sp. 1	10	0.0276645
0	0	0.0230885	0	0	0	0	0	0	0	0	0.109232	0	0	0	0	0	0	0.135377	0.284585	0	0	0	0	0	0.163434	OPU 0442	Brevibacterium	Sp. 5	5	0.0275275
0.0428093	0.0944287	0.0230885	0	0	0	0	0	0	0	0.0449401	0	0	0	0	0	0	0	0.127254	0.38017	0	0	0	0	0	0	OPU 0140	Bacillus	Sp. 28	6	0.0274112
0	0.170496	0	0.128437	0	0	0	0	0.0497943	0.0477099	0	0.0493305	0.0600661	0	0.0471673	0.0499705	0.0428596	0	0	0	0	0	0	0.0120999	0.0177277	0.0360516	OPU 0901	Acuticoccus	Sp. 1	12	0.0273735
0.188865	0.128528	0.0731135	0	0	0	0	0	0	0.01468	0	0.0422833	0	0	0	0	0	0	0.132669	0.043448	0	0	0	0	0	0.0745067	OPU 0554	Neisseria	Sp. 1	8	0.0268497
0	0.0603295	0	0.0510456	0.0428237	0.0497219	0	0	0	0	0	0	0	0.0610611	0	0	0	0	0.040613	0	0	0.0605092	0.0881464	0.155283	0.0807595	0	OPU R136	Roseovarius	Sp. 4	10	0.0265497
0.0604367	0	0.157771	0	0	0	0.038956	0	0	0.0697299	0	0.0246653	0	0	0	0	0	0	0.086641	0.0847237	0	0	0	0	0	0.165837	OPU 0075	Staphylococcus	Sp. 1	8	0.0264908
0.0478457	0.0472144	0	0.031286	0	0	0	0	0.0471735	0	0.0776239	0.0493305	0	0.122122	0	0.0613274	0	0	0	0.0195516	0	0	0	0	0	0.182662	OPU 1100	Pirellula	Sp. 1	10	0.0263899
0	0	0	0.177836	0.0495853	0	0	0	0	0	0.322752	0	0	0	0	0.0181711	0	0	0	0.0847237	0.0228095	0	0	0	0	0	OPU R150	Rhodobium	Sp. 1	6	0.0259953
0	0	0	0.0148197	0.202849	0.164704	0	0	0	0	0.0571966	0	0	0.0226152	0.104816	0.0772271	0	0	0	0	0	0	0	0.0120999	0.015758	0	OPU 1195	Winogradskyella	Sp. 3	9	0.0258494
0.120873	0.0367223	0.130835	0	0	0	0	0	0.020966	0.02569	0.0367692	0.0352361	0.10011	0.047492	0	0.0363422	0	0	0	0	0	0.0290444	0	0.0161333	0.0177277	0	OPU 0791	Coxiella	Sp. 5	13	0.0251516
0.0352547	0.220334	0.130835	0.0526922	0.0202849	0.0310762	0	0	0.031449	0	0.0326837	0	0	0.0407074	0	0.0136283	0	0	0	0	0	0	0	0.0181499	0.0236369	0	OPU R350	Rhodopirellula	Sp. 3	12	0.0250281
0.0629548	0	0.0962019	0	0	0	0	0	0	0.0330299	0	0	0	0	0	0	0	0	0	0.115137	0	0	0	0	0	0.336482	OPU 0284	Anaerococcus	Sp. 5	5	0.0247618
0.146055	0.0288532	0.0923539	0	0	0	0	0	0	0	0.118479	0.0211416	0	0.0226152	0	0.0249852	0	0	0	0.0977581	0	0.0435667	0	0	0.0433344	0	OPU 0762	Legionella	Sp. 2	10	0.0245824
0	0	0	0	0	0	0	0	0	0	0	0	0	0	0	0	0	0	0	0	0	0	0.635913	0	0	0	OPU 0851	Marivita	Sp. 1	1	0.0244582
0	0	0	0.0428124	0.0743779	0	0	0	0.083864	0	0	0	0	0	0	0.0408849	0	0	0	0	0.0488774	0	0	0.0141166	0.263946	0.0624895	OPU 0010	Weissella	Sp. 1	8	0.0242834
0	0.0577064	0.130835	0	0	0	0	0	0	0.0440399	0	0	0	0	0	0	0	0	0.135377	0.121655	0	0.0556685	0	0.0201666	0	0.0624895	OPU 0771	Legionellaceae	Sp. 2	8	0.0241514
0	0	0	0	0.0924089	0	0	0	0	0	0	0	0	0.16283	0.0419265	0.0749557	0	0	0.0433205	0	0	0.019363	0.060863	0.127049	0	0	OPU R396	Muriicola	Sp. 1	8	0.0239506
0	0	0	0	0.0338082	0	0	0	0	0	0.494342	0	0	0.0904609	0	0	0	0	0	0	0	0	0	0	0	0	OPU R033	Halomonas	Sp. 10	3	0.0237927
0.0201456	0.186234	0	0	0	0	0	0	0	0	0.192017	0	0	0	0	0	0.0900051	0	0	0	0	0.0266241	0.0692579	0	0	0.0312447	OPU R354	Pirellulaceae	Sp. 16	7	0.0236742
0	0	0	0.0148197	0.0743779	0	0	0	0	0	0	0	0	0.0248767	0	0.168082	0	0	0	0	0	0.0242037	0.0692579	0.207716	0.0315159	0	OPU 0800	Woeseia	Sp. 1	8	0.0236481
0	0	0	0	0	0	0.048695	0	0.0340698	0.0733999	0.130735	0	0	0	0.0235837	0.0817699	0	0	0	0	0	0.0822926	0.0944426	0	0.0453041	0	OPU 1066	Sericytochromatia	Sp. 1	9	0.0236266
0	0	0	0.0477523	0.128471	0	0	0	0	0	0.130735	0	0	0	0	0	0	0	0	0	0	0.0677704	0.0314809	0.112933	0.0866688	0	OPU R070	Gammaproteobacteria	Sp. 21	7	0.0233004
0	0	0	0	0.0946628	0.0870133	0	0	0	0	0	0	0	0	0	0.0681416	0	0	0	0	0	0	0.149009	0.0907496	0.102427	0	OPU R121	Rhodobacteraceae	Sp. 16	6	0.0227694
0	0.0603295	0	0	0.036062	0	0.0227243	0	0	0	0	0	0	0.0610611	0	0.0613274	0	0	0.0297829	0	0	0	0	0.0867163	0.0590923	0.165837	OPU R317	Microtrichaceae	Sp. 7	9	0.0224205
0	0	0	0	0	0	0.0324633	0	0	0	0	0	0	0	0	0	0	0	0.549629	0	0	0	0	0	0	0	OPU 0235	Sedimentibacter	Sp. 1	2	0.0223882
0	0	0	0.0230529	0	0	0	0	0.0262075	0	0	0	0	0.0497535	0.0183429	0.327079	0	0	0	0	0	0	0.0356783	0	0.092578	0	OPU 0922	Bauldia	Sp. 1	7	0.0220266
0.0151092	0.262302	0	0	0	0	0	0	0.0183453	0.0880799	0.0326837	0	0	0.0180922	0	0	0.0342877	0	0.0297829	0	0	0.019363	0.0209872	0.00806663	0.0236369	0	OPU 0787	Coxiella	Sp. 1	12	0.0219514
0	0.133774	0	0.0543389	0	0	0	0	0	0.02569	0	0.0880902	0.0650716	0.0293998	0	0	0	0	0	0	0	0	0	0	0	0.173048	OPU R256	Defluviitalea	Sp. 1	7	0.0219005
0	0	0	0.0395192	0.0315543	0	0	0	0	0.0403699	0	0.081043	0	0.0972455	0	0.124926	0	0	0	0.102103	0	0	0	0.0524331	0	0	OPU 0817	Ruegeria	Sp. 2	8	0.0218921
0.0377729	0.173119	0.0461769	0	0	0	0	0	0.0471735	0.0550499	0	0	0.030033	0.0361844	0	0.0431563	0	0	0	0	0	0.0242037	0.0356783	0.0100833	0	0.0288413	OPU 1127	Simkania	Sp. 1	12	0.0218259
0	0	0	0.0263461	0.0473314	0.0497219	0	0	0.0497943	0	0	0	0	0.0271383	0.0393061	0.195339	0	0	0	0	0	0	0.0251847	0.0443665	0.0610621	0	OPU R191	Geminicoccaceae	Sp. 2	10	0.0217535
0	0	0	0	0	0	0.048695	0	0	0	0	0	0	0	0	0	0	0	0	0.141206	0	0	0	0	0	0.374937	OPU 0363	Corynebacterium	Sp. 5	3	0.0217245
0	0	0.050025	0	0	0	0.0129853	0	0	0	0	0.102185	0	0	0	0	0.398594	0	0	0	0	0	0	0	0	0	OPU R199	Roseomonas	Sp. 3	4	0.0216842
0.214046	0.0786906	0.0654173	0	0	0	0	0	0.0366905	0.0550499	0	0	0	0	0	0	0	0	0	0	0	0	0.037777	0	0	0.0696998	OPU 1198	Lacinutrix	Sp. 1	7	0.0214374
0	0	0	0.0378726	0.0653624	0	0	0	0	0	0	0	0	0.119861	0	0	0	0	0	0	0	0	0	0.239982	0.092578	0	OPU 0806	Puniceibacterium	Sp. 1	5	0.0213714
0.0503639	0	0.0846577	0	0	0	0	0	0	0	0	0	0.0550606	0	0	0	0	0.0623869	0.270753	0	0	0	0	0	0	0.0312447	OPU 0433	Rothia	Sp. 2	6	0.0213257
0	0	0	0.0839783	0.0946628	0	0	0	0	0	0	0	0	0.0293998	0.057649	0.0567846	0	0	0	0	0	0	0	0.151249	0.0709108	0	OPU 0893	Rhodobacteraceae	Sp. 11	7	0.0209475
0	0	0	0	0	0	0	0	0	0	0	0	0	0	0	0.0317994	0.274301	0	0	0	0	0	0	0	0	0.235537	OPU 0265	Lachnospiraceae	Sp. 3	3	0.0208322
0	0	0	0	0.128471	0.0776904	0	0	0	0	0	0	0	0.14926	0	0	0	0	0	0	0	0	0	0.181499	0	0	OPU R130	Loktanella	Sp. 1	4	0.0206508
0	0	0	0	0	0.0497219	0	0	0	0	0	0	0	0	0	0	0	0	0	0	0	0	0	0	0.0196974	0.461461	OPU 1138	Persicirhabdus	Sp. 1	3	0.0204185
0	0	0	0.0428124	0.0969167	0	0	0	0	0	0	0	0	0.0836763	0	0.059056	0	0	0	0	0	0	0	0.213766	0.0295462	0	OPU 0757	Wenzhouxiangella	Sp. 1	6	0.0202221
0	0	0.0384808	0	0	0	0.048695	0	0	0.0697299	0	0	0.0350385	0	0	0	0	0	0.0974712	0.0456204	0	0	0	0	0	0.189872	OPU 0410	Cutibacterium	Sp. 1	7	0.0201888
0	0	0	0	0	0	0.0973899	0	0	0.17616	0.0245128	0.162086	0.0600661	0	0	0	0	0	0	0	0	0	0	0	0	0	OPU 0964	Bosea	Sp. 1	5	0.0200083
0	0	0	0.123497	0	0	0	0	0	0	0	0	0.0450496	0	0.0157224	0	0.192868	0	0	0.0955857	0	0	0	0	0.0433344	0	OPU 0955	Methylobacterium	Sp. 1	6	0.0198484
0	0	0	0	0	0.0186457	0	0	0.0445528	0	0	0	0	0.158307	0	0.118112	0	0	0	0	0	0.0290444	0.111232	0.0342832	0	0	OPU R188	Geminicoccaceae	Sp. 1	7	0.019776
0.176274	0	0	0	0	0.0372914	0	0	0	0	0	0	0	0.0293998	0.0524082	0.0726843	0	0.0374322	0	0	0	0	0	0.0524331	0.0453041	0	OPU 0578	Vibrio	Sp. 6	8	0.0193549
0	0.0340993	0.126987	0.0115264	0	0.0435066	0	0	0.073381	0	0	0	0	0.0248767	0	0.0158997	0	0	0.0270753	0	0	0.0290444	0.023086	0	0.0256067	0.0672964	OPU 1134	Simkaniaceae	Sp. 2	12	0.0193225
0.0528821	0	0	0	0	0	0	0	0	0	0	0	0	0	0	0	0	0	0	0.367136	0	0	0	0	0	0.081717	OPU 1017	Crenalkalicoccus	Sp. 1	3	0.0192975
0	0	0	0.0823316	0	0	0	0	0	0	0	0	0	0.137953	0	0	0	0	0	0	0	0.0508278	0	0.221832	0	0	OPU R131	Roseobacter	Sp. 1	4	0.0189594
0	0	0	0.14161	0	0	0	0	0.0602773	0	0.0449401	0	0	0.0678457	0	0	0	0	0	0	0	0	0.09864	0	0.0728806	0	OPU R183	Sphingomonadaceae	Sp. 3	6	0.0186998
0	0	0	0.018113	0.018031	0.0279686	0	0	0.041932	0	0.0490256	0.0458069	0	0.0203537	0	0.0454277	0	0	0.0243678	0	0	0.0532481	0.0314809	0.0201666	0.0728806	0	OPU R329	Ardenticatena	Sp. 1	13	0.0180309
0	0	0	0.0214062	0	0	0	0	0	0	0	0	0	0	0	0	0	0	0	0.384515	0	0	0	0	0	0.0576826	OPU 0383	Rhodococcus	Sp. 1	3	0.0178309
0	0.267548	0	0.0263461	0.0653624	0	0	0	0	0	0	0	0	0.0316613	0.0209633	0.0249852	0	0	0	0	0	0	0	0	0.0216672	0	OPU R145	Rhodobacteraceae	Sp. 19	7	0.0176359
0	0	0	0	0	0	0	0	0	0	0	0	0	0	0	0	0	0	0	0	0.452931	0	0	0	0	0	OPU 1055	Ilyobacter	Sp. 1	1	0.0174204
0	0	0	0	0	0	0	0	0	0	0	0	0	0	0	0	0	0	0	0.45186	0	0	0	0	0	0	OPU R293	Nocardioides	Sp. 11	1	0.0173792
0.0881368	0	0	0.288161	0.00676163	0	0	0	0.020966	0	0	0	0	0	0	0.0408849	0	0	0	0	0	0	0	0	0	0	OPU R229	Acholeplasma	Sp. 1	5	0.0171119
0	0	0	0.0148197	0.0135233	0	0	0	0	0	0	0	0	0.0180922	0	0	0	0	0.0379055	0	0	0	0.149009	0.0786496	0.0354554	0.0937342	OPU 0492	Actinobacteria	Sp. 1	8	0.0169688
0	0	0	0	0	0	0	0	0	0	0	0	0	0.0180922	0	0.358879	0	0	0	0	0	0.0266241	0	0.0342832	0	0	OPU 0512	Actinomarinales	Sp. 1	4	0.0168415
0	0	0	0	0	0	0	0	0	0	0	0	0	0	0	0	0	0	0.227433	0.202033	0	0	0	0	0	0	OPU 0281	Anaerococcus	Sp. 2	2	0.0165179
0	0	0.238581	0	0	0	0	0	0.0340698	0	0	0	0	0.0316613	0	0	0	0	0	0	0	0	0.0797515	0.0443665	0	0	OPU 0397	Nocardioides	Sp. 1	5	0.0164781
0	0	0.0692654	0.0559855	0	0	0	0.0229779	0	0	0.0408547	0	0	0	0	0.0613274	0	0	0	0.0304136	0	0	0	0.131083	0.0137882	0	OPU 1156	Haliangium	Sp. 1	8	0.0163729
0	0	0	0	0.26145	0	0	0	0	0	0.0571966	0	0	0	0	0	0	0	0	0	0	0.106496	0	0	0	0	OPU 0840	Tateyamaria	Sp. 1	3	0.0163516
0	0	0	0	0.0653624	0	0	0	0	0	0	0	0	0	0.311829	0.0454277	0	0	0	0	0	0	0	0	0	0	OPU R139	Jannaschia	Sp. 3	3	0.0162546
0	0	0	0.062572	0	0	0	0	0.0497943	0	0.224701	0	0	0	0	0.0499705	0	0	0	0	0	0	0	0.0322665	0	0	OPU 0696	Modicisalibacter	Sp. 1	5	0.0161271
0	0	0	0	0	0	0	0	0	0	0	0	0	0	0	0.0545132	0.364307	0	0	0	0	0	0	0	0	0	OPU R276	Anaerovoracaceae	Sp. 2	2	0.0161085
0.229156	0	0	0	0	0	0	0	0	0	0	0	0	0	0.186049	0	0	0	0	0	0	0	0	0	0	0	OPU 0582	Vibrio	Sp. 10	2	0.0159694
0.0352547	0.144266	0.0538731	0	0	0	0.0227243	0	0	0.02569	0	0.0140944	0	0	0	0	0	0	0	0	0	0.0242037	0.0188885	0	0	0.0745067	OPU 1163	Oligoflexia	Sp. 1	9	0.0159039
0	0.0734445	0.215492	0	0	0	0.0714193	0	0.0235868	0.02936	0	0	0	0	0	0	0	0	0	0	0	0	0	0	0	0	OPU 0152	Bacillus	Sp. 38	5	0.0158963
0	0	0	0.0279928	0	0	0	0	0.0681395	0	0	0	0	0	0	0	0	0	0	0	0	0.0701907	0.245551	0	0	0	OPU R100	Taylorella	Sp. 1	4	0.0158413
0	0	0	0	0	0	0.0227243	0	0	0.01468	0	0	0	0	0	0	0	0	0	0	0	0.179107	0.060863	0	0	0.129786	OPU 0461	Microbacterium	Sp. 1	5	0.01566
0	0.0524604	0	0.0642187	0.0586008	0	0	0	0	0	0	0.105708	0	0	0	0.0386135	0	0	0	0	0	0	0	0.0867163	0	0	OPU 0942	Rhizobiaceae	Sp. 6	6	0.0156276
0	0.0445913	0	0	0	0	0.223997	0	0	0	0	0	0	0	0	0	0	0	0.0622732	0	0	0	0	0	0	0.0721033	OPU 0112	Bacillus	Sp. 9	4	0.0154986
0	0.0839366	0	0	0	0	0	0	0	0	0	0	0.0750826	0	0	0	0	0	0	0	0	0	0.0587643	0.0403332	0.0492436	0.0889273	OPU R177	Blastochloris	Sp. 1	6	0.0152418
0.0327365	0	0.0461769	0	0	0	0	0	0.0262075	0	0.0980512	0	0	0	0	0.0340708	0	0	0.040613	0	0	0.0435667	0	0.0241999	0	0.0504723	OPU 0907	Parvibaculaceae	Sp. 1	9	0.0152344
0	0	0.0731135	0.0164663	0	0	0	0	0	0	0.102137	0	0	0	0	0.0613274	0	0	0.0595657	0	0	0.0145222	0	0	0	0.0672964	OPU 1164	Myxococcota	Sp. 1	7	0.0151703
0	0	0	0.0395192	0	0	0	0	0.0917263	0	0	0	0	0.0339228	0	0	0	0	0	0	0	0.0556685	0.0923439	0.0282332	0.0433344	0	OPU R194	Tistrella	Sp. 1	7	0.014798
0	0	0	0	0	0.0683676	0.058434	0	0.115313	0.0844099	0	0	0	0	0	0.0227139	0	0	0	0	0	0	0	0	0.0315159	0	OPU R125	Litoreibacter	Sp. 1	6	0.0146444
0.0428093	0	0	0	0	0	0	0	0	0	0.212444	0	0	0.0384459	0	0.0863126	0	0	0	0	0	0	0	0	0	0	OPU R055	Gammaproteobacteria	Sp. 15	4	0.0146159
0.0302183	0.0786906	0	0.0246995	0	0.0155381	0	0	0	0	0	0.133897	0	0.0113076	0	0.0272566	0	0	0.0541506	0	0	0	0	0	0	0	OPU 0635	Franconibacter	Sp. 1	8	0.0144522
0	0	0	0.0164663	0.0293004	0	0	0	0	0	0.069453	0	0	0.142476	0	0	0	0	0	0	0	0	0	0.116966	0	0	OPU R061	Gammaproteobacteria	Sp. 18	5	0.0144101
0	0.0996747	0.107746	0	0	0	0.107129	0	0	0	0	0	0.0600661	0	0	0	0	0	0	0	0	0	0	0	0	0	OPU 0298	Parvimonas	Sp. 1	4	0.0144083
0.0402911	0	0.0731135	0	0	0	0	0	0	0	0	0	0	0	0	0	0	0	0.0839335	0.173792	0	0	0	0	0	0	OPU R214	Leptotrichia	Sp. 1	4	0.0142742
0	0	0	0.0411658	0.0202849	0	0	0	0	0	0.0898803	0	0	0.0565381	0	0.0953982	0	0	0	0	0	0	0.0398758	0	0.0275764	0	OPU R068	Arenicellaceae	Sp. 2	7	0.0142584
0	0.0760676	0	0.062572	0	0	0	0	0.0262075	0.02936	0.0285983	0	0	0.0655842	0	0.0227139	0	0	0	0	0	0.0121018	0	0	0.0453041	0	OPU R092	Nitrosococcus	Sp. 1	9	0.0141734
0.191383	0	0	0	0	0	0	0	0	0	0	0	0	0	0	0	0	0	0	0.125999	0	0	0	0	0	0.0504723	OPU 0728	Pseudomonas	Sp. 15	3	0.0141482
0.143537	0	0	0	0	0	0	0	0	0.16515	0	0	0	0	0	0	0	0	0	0.0586548	0	0	0	0	0	0	OPU 0713	Pseudomonas	Sp. 1	3	0.0141285
0	0	0	0	0	0	0	0	0	0	0	0	0	0	0.31969	0.0249852	0	0	0	0	0	0	0	0.0221832	0	0	OPU 0915	Hyphomicrobium	Sp. 2	3	0.0141099
0.0528821	0	0.134683	0	0	0	0.0422023	0	0	0	0	0	0	0	0	0	0	0	0	0.0868961	0	0	0	0	0	0.0456654	OPU 0717	Pseudomonas	Sp. 5	5	0.0139357
0	0	0	0	0	0	0	0	0	0	0.167504	0	0	0.0113076	0	0.0363422	0	0	0	0	0	0	0	0.114949	0.0275764	0	OPU 0753	Thiohalobacter	Sp. 1	5	0.0137569
0	0	0	0	0.0225388	0	0	0	0.062898	0	0	0	0	0	0	0.0522419	0	0	0.0297829	0	0	0.118598	0	0.0403332	0.0295462	0	OPU 0506	Aquihabitans	Sp. 1	7	0.01369
0.0453275	0	0.0808096	0	0	0	0	0	0	0.02936	0	0	0	0	0	0	0	0	0	0	0	0	0	0	0	0.199486	OPU 0455	Actinomyces	Sp. 2	4	0.0136532
0.0201456	0.0708215	0	0	0	0	0	0	0	0	0.0326837	0	0	0	0	0	0	0	0.0514431	0	0	0	0.0272834	0	0.15167	0	OPU 1136	Criblamydiaceae	Sp. 1	6	0.0136172
0	0	0	0.0230529	0	0	0	0	0.0288283	0	0.183846	0	0	0.0271383	0	0.0181711	0	0	0	0	0	0.0217833	0.0083949	0	0.0393949	0	OPU R373	Vicinamibacteria	Sp. 3	8	0.013485
0	0	0	0	0	0	0	0	0	0	0	0	0	0	0	0	0	0	0	0	0	0	0.348388	0	0	0	OPU 1216	Tenacibaculum	Sp. 1	1	0.0133995
0	0	0	0	0	0	0	0	0	0	0.0408547	0	0	0.0384459	0.0183429	0.149911	0	0	0	0	0	0	0.0440732	0.0544498	0	0	OPU R193	Limimonas	Sp. 1	6	0.0133107
0.0931732	0.141643	0	0	0	0	0.0357096	0	0	0	0	0.0105708	0	0	0	0	0	0	0.0189527	0.043448	0	0	0	0	0	0	OPU 0451	Schaalia	Sp. 1	6	0.0132114
0.0604367	0	0	0	0	0	0.0649266	0	0	0	0	0	0.0650716	0.00904609	0	0	0.0300017	0	0	0.0369308	0	0.0532481	0.023086	0	0	0	OPU 0374	Lawsonella	Sp. 1	8	0.0131826
0	0.107544	0	0	0	0	0	0	0	0	0	0.0211416	0	0	0	0	0	0	0.146207	0.0347584	0	0	0	0	0	0.0288413	OPU 0643	Haemophilus	Sp. 1	5	0.0130189
0	0	0	0.273341	0	0	0	0	0	0	0	0	0	0	0	0.0635988	0	0	0	0	0	0	0	0	0	0	OPU 1252	Geofilum	Sp. 1	2	0.0129592
0.133464	0	0	0	0	0	0	0	0.0157245	0.0330299	0	0	0	0.0384459	0	0	0	0	0	0	0	0.0145222	0	0	0	0.0961377	OPU 1129	Chlamydia	Sp. 1	6	0.0127433
0.110801	0	0	0	0	0	0.038956	0	0	0	0	0	0	0	0	0	0	0	0	0.180309	0	0	0	0	0	0	OPU 0398	Nocardioides	Sp. 2	3	0.0126948
0.100728	0.0813136	0	0	0	0	0	0	0	0.02936	0	0.0422833	0.0450496	0	0	0	0.0300017	0	0	0	0	0	0	0	0	0	OPU R278	Caloranaerobacter	Sp. 1	6	0.0126437
0	0	0	0	0.036062	0	0.0357096	0	0	0	0	0	0	0	0	0.0386135	0	0	0	0	0	0	0.218267	0	0	0	OPU 0653	Pseudoalteromonas	Sp. 1	4	0.0126405
0.0377729	0	0.0769616	0	0	0	0	0	0	0	0	0	0.0800881	0	0	0	0	0	0.0351979	0	0	0	0	0	0	0.0961377	OPU 0305	Tissierella	Sp. 1	5	0.0125445
0	0	0	0	0	0	0	0	0	0	0	0	0	0	0	0	0	0	0	0	0	0.215413	0.107035	0	0	0	OPU R004	Vibrio	Sp. 43	2	0.0124018
0	0	0	0	0	0	0.126607	0	0	0	0	0	0.0350385	0	0	0	0	0	0	0	0	0	0	0	0	0.15382	OPU 0186	Paenibacillus	Sp. 19	3	0.0121333
0	0.110167	0	0	0	0	0.077912	0	0	0.0807399	0	0	0.0450496	0	0	0	0	0	0	0	0	0	0	0	0	0	OPU R263	Anaerococcus	Sp. 11	4	0.0120719
0	0	0	0.0378726	0	0.080798	0	0	0	0	0	0	0	0.0633226	0.0550286	0.0272566	0	0	0	0	0	0	0	0	0.0413646	0	OPU R383	NB1-j	Sp. 2	6	0.0117555
0	0	0	0	0	0	0	0	0	0	0	0	0	0	0	0	0	0	0.0893486	0	0	0	0	0	0	0.213906	OPU 0880	Paracoccus	Sp. 7	2	0.0116636
0	0.188857	0	0	0	0.0372914	0	0	0	0	0	0	0	0	0	0.029528	0	0	0	0	0	0.0314648	0	0	0.0137882	0	OPU R253	Butyrivibrio	Sp. 1	5	0.0115742
0	0	0	0	0.018031	0	0	0	0.0393113	0	0.130735	0	0	0.0610611	0	0	0	0	0	0	0	0.0411463	0	0.0100833	0	0	OPU R152	Anderseniella	Sp. 1	6	0.0115526
0	0	0	0.0296394	0	0.0248609	0	0	0	0	0.0939658	0	0	0.0316613	0	0	0	0	0	0	0	0.0629296	0	0	0.0571226	0	OPU 0633	Enterobacter	Sp. 2	6	0.0115454
0.0579185	0.186234	0	0	0	0	0	0	0	0	0	0	0	0	0	0	0.0557175	0	0	0	0	0	0	0	0	0	OPU 0936	Actinomycetospora	Sp. 1	3	0.0115335
0	0	0.177012	0	0	0	0	0	0	0	0	0	0	0	0	0	0	0	0	0.121655	0	0	0	0	0	0	OPU R264	Anaerococcus	Sp. 12	2	0.0114872
0.0579185	0	0.0615692	0.031286	0	0	0	0	0	0	0	0	0	0	0	0.0181711	0	0	0.0568582	0	0	0.0169426	0.0545668	0	0	0	OPU 1131	Neochlamydia	Sp. 1	7	0.0114351
0	0.0813136	0	0	0	0.0341838	0	0	0	0	0.0776239	0	0	0	0	0	0	0	0.0595657	0	0	0	0.0440732	0	0	0	OPU R348	Pirellula	Sp. 8	5	0.0114139
0	0	0	0	0.295258	0	0	0	0	0	0	0	0	0	0	0	0	0	0	0	0	0	0	0	0	0	OPU 0585	Vibrio	Sp. 13	1	0.0113561
0	0	0	0	0	0	0	0	0	0	0.0490256	0	0	0	0	0	0	0	0	0	0	0	0	0	0	0.245151	OPU 0218	Clostridium	Sp. 6	2	0.0113145
0	0.123282	0	0	0	0	0	0	0	0	0	0	0	0	0	0.170354	0	0	0	0	0	0	0	0	0	0	OPU 0030	Lactobacillus	Sp. 20	2	0.0112937
0	0	0	0.00658653	0	0.0870133	0	0	0	0	0	0	0	0.0316613	0	0.109026	0	0	0	0	0.045619	0	0	0.0120999	0	0	OPU 1165	Hydrogenedensaceae	Sp. 1	6	0.011231
0	0	0	0	0	0	0	0	0	0	0	0.0880902	0	0	0	0	0	0	0.0839335	0.11731	0	0	0	0	0	0	OPU 0483	Kytococcus	Sp. 1	3	0.0111282
0	0.0419683	0	0	0	0	0	0	0.020966	0	0	0	0	0	0	0	0	0	0.086641	0	0	0.0556685	0.0566655	0	0	0.0264379	OPU 0785	Candidatus Berkiella	Sp. 2	6	0.0110903
0	0	0	0	0.0563469	0	0	0	0	0	0	0	0	0.0768918	0.0471673	0.0204425	0	0	0	0.032586	0	0	0	0.0342832	0.0177277	0	OPU R414	Pontibacter	Sp. 1	7	0.0109787
0	0	0	0.0411658	0	0	0	0	0	0	0.0571966	0	0	0.0633226	0	0.118112	0	0	0	0	0	0	0	0	0	0	OPU R323	Actinomarinales	Sp. 3	4	0.0107614
0	0	0.126987	0	0	0	0	0	0	0	0	0	0	0	0	0	0	0	0	0.152068	0	0	0	0	0	0	OPU 0982	Erythrobacter	Sp. 1	2	0.0107329
0	0	0	0	0	0	0	0	0.041932	0	0.236957	0	0	0	0	0	0	0	0	0	0	0	0	0	0	0	OPU 0110	Bacillus	Sp. 7	2	0.0107265
0	0	0.0962019	0	0	0	0.058434	0	0	0.0807399	0	0	0	0	0	0	0	0	0	0	0	0	0	0	0	0.043262	OPU 1048	Arcobacter	Sp. 1	4	0.0107168
0	0	0	0	0	0	0	0	0	0	0	0	0	0	0	0	0.278587	0	0	0	0	0	0	0	0	0	OPU 0898	Algimonas	Sp. 1	1	0.0107149
0	0	0.234733	0	0	0	0	0	0	0	0.0245128	0	0	0	0	0	0	0	0	0	0	0	0	0.00604997	0.0118185	0	OPU 0637	Shigella	Sp. 1	4	0.0106582
0	0.238695	0	0	0	0	0	0	0	0	0	0	0	0	0	0	0	0	0.0379055	0	0	0	0	0	0	0	OPU R239	Hydrogenoanaerobacterium	Sp. 1	2	0.0106385
0.100728	0.0839366	0	0	0	0	0	0	0	0	0	0	0	0	0	0	0	0	0	0	0	0	0	0	0	0.0913308	OPU 0631	Erwinia	Sp. 1	3	0.0106152
0	0	0	0	0	0	0	0	0	0	0	0	0	0	0.275143	0	0	0	0	0	0	0	0	0	0	0	OPU R202	Eilatimonas	Sp. 1	1	0.0105824
0	0	0	0	0	0.0528295	0	0	0.0471735	0	0	0	0	0	0	0.174897	0	0	0	0	0	0	0	0	0	0	OPU 1021	Alphaproteobacteria	Sp. 2	3	0.0105731
0	0	0	0	0	0	0	0	0	0	0	0	0	0	0	0	0.0428596	0	0	0.130344	0	0	0	0	0.0216672	0.0793136	OPU 1078	Saccharimonadia	Sp. 1	4	0.0105456
0	0	0	0	0.0518392	0	0	0	0.020966	0	0	0	0	0	0.0157224	0	0	0	0	0	0	0	0.0545668	0.10285	0.0275764	0	OPU R094	Gammaproteobacteria	Sp. 28	6	0.01052
0	0	0	0	0.0450775	0	0	0	0.0340698	0	0	0	0	0	0	0	0	0	0	0	0	0.167006	0.0272834	0	0	0	OPU 0475	Leifsonia	Sp. 2	4	0.0105168
0	0	0.0885058	0.0148197	0.0383159	0	0	0	0	0	0	0	0	0	0	0.118112	0	0	0	0	0	0	0	0	0	0.0120172	OPU R182	Parasphingopyxis	Sp. 1	5	0.0104527
0	0	0	0	0	0	0	0	0	0	0	0	0	0	0	0.0249852	0.0428596	0	0	0	0	0	0	0.0342832	0.0196974	0.149013	OPU R411	Cyclobacteriaceae	Sp. 1	5	0.0104169
0	0	0	0.0246995	0	0	0	0	0.133658	0	0	0	0	0	0	0.0476991	0	0	0	0	0	0.0387259	0	0	0.0256067	0	OPU 0641	Cedecea	Sp. 1	5	0.0103996
0.103246	0	0	0	0	0	0.0129853	0	0	0	0	0.0105708	0.0150165	0	0	0	0	0	0.0189527	0.0477928	0	0	0	0	0	0.0576826	OPU 0365	Corynebacterium	Sp. 7	7	0.0102403
0	0.0918057	0.0808096	0	0.00901551	0	0	0	0	0	0	0	0	0	0	0	0	0	0	0	0	0	0.083949	0	0	0	OPU 0236	Pseudoflavonifractor	Sp. 1	4	0.0102146
0	0	0	0	0	0	0	0	0.0393113	0	0.224701	0	0	0	0	0	0	0	0	0	0	0	0	0	0	0	OPU 0979	Caulobacteraceae	Sp. 1	2	0.0101543
0.188865	0	0	0	0	0	0.0746656	0	0	0	0	0	0	0	0	0	0	0	0	0	0	0	0	0	0	0	OPU 0440	Brevibacterium	Sp. 3	2	0.0101358
0.0554003	0	0	0	0	0	0	0	0	0	0	0	0	0	0	0	0	0	0.0433205	0.106448	0	0	0	0	0	0.0576826	OPU 0295	Peptoniphilus	Sp. 5	4	0.0101097
0	0	0.0769616	0	0	0	0.048695	0	0	0	0	0	0	0	0	0.0545132	0.0342877	0	0	0	0	0	0	0	0	0.0480688	OPU 1141	Terrimicrobium	Sp. 1	5	0.0100972
0	0	0.0384808	0	0	0	0	0	0.0602773	0	0	0	0	0	0	0	0	0	0	0.0282412	0	0	0	0	0.0413646	0.0913308	OPU R165	Rhizobiaceae	Sp. 8	5	0.00998826
0	0	0.0577212	0	0	0	0	0	0	0	0	0	0.0850936	0.0791533	0	0	0	0	0.0351979	0	0	0	0	0	0	0	OPU 0274	Anaerotignum	Sp. 1	4	0.009891
0	0	0	0	0.0247926	0	0	0	0	0	0	0	0.0500551	0	0	0	0.0257158	0	0	0	0	0.0290444	0	0.0362998	0.0216672	0.0672964	OPU R228	Mycoplasma	Sp. 2	7	0.00980274
0	0	0	0	0	0	0	0	0	0	0	0	0	0	0	0	0	0	0	0	0	0	0.251847	0	0	0	OPU 0657	Pseudoalteromonas	Sp. 5	1	0.00968642
0	0	0.0269365	0.0098798	0	0	0	0	0	0	0.0245128	0	0	0.0452304	0.0157224	0	0	0	0	0.0847237	0	0	0.0251847	0	0	0.0192275	OPU 1068	Anaerolineaceae	Sp. 2	8	0.00966992
0.108282	0	0	0	0	0.0248609	0	0	0	0	0	0	0	0	0	0	0	0	0	0	0	0	0	0.0120999	0	0.103348	OPU R275	Eubacterium	Sp. 7	4	0.0095612
0.246783	0	0	0	0	0	0	0	0	0	0	0	0	0	0	0	0	0	0	0	0	0	0	0	0	0	OPU R066	Thiohalocapsa	Sp. 1	1	0.00949165
0	0	0	0.0378726	0.018031	0	0	0	0	0	0	0	0	0	0	0	0.162866	0	0	0	0	0	0	0	0.0275764	0	OPU R204	Neorickettsia	Sp. 1	4	0.00947486
0	0	0	0	0	0	0	0	0	0	0	0	0	0.0497535	0	0	0	0	0	0	0	0	0.178392	0.0181499	0	0	OPU R405	Crocinitomix	Sp. 1	3	0.00947288
0	0	0	0	0	0	0.048695	0	0	0	0	0	0	0	0	0	0	0	0.0703958	0.0782065	0	0	0	0	0	0.0480688	OPU 0382	Williamsia	Sp. 1	4	0.00943716
0	0	0	0	0	0	0	0	0	0	0	0	0	0	0	0	0.2443	0	0	0	0	0	0	0	0	0	OPU 1208	Cellulophaga	Sp. 1	1	0.00939614
0	0	0	0.0214062	0.00450775	0	0	0	0	0	0.0490256	0	0	0.0226152	0	0.0340708	0	0	0	0	0	0.0242037	0.0314809	0.0181499	0	0.0384551	OPU 1116	Tepidisphaera	Sp. 1	9	0.00938135
0	0.0681985	0	0.0197596	0	0	0	0	0	0	0	0	0	0.0678457	0	0.0454277	0	0	0	0	0	0.0217833	0	0	0	0.0192275	OPU R346	Pirellula	Sp. 6	6	0.00931701
0	0	0	0	0	0	0	0	0	0	0	0	0	0	0	0	0	0	0.0514431	0	0	0	0	0	0	0.189872	OPU 0119	Geobacillus	Sp. 1	2	0.00928135
0	0	0	0	0	0	0	0	0	0	0	0	0	0	0	0	0	0	0	0.241137	0	0	0	0	0	0	OPU 0524	Janthinobacterium	Sp. 1	1	0.00927448
0	0	0	0	0	0	0	0	0	0	0	0	0	0	0	0	0	0	0	0.206378	0	0	0	0	0	0.0336482	OPU 0666	Salinimonas	Sp. 1	2	0.00923178
0.183828	0	0	0	0	0	0	0	0	0	0	0	0	0	0	0	0	0	0	0	0	0	0	0	0	0.0552792	OPU 0179	Paenibacillus	Sp. 12	2	0.00919644
0	0	0	0	0	0	0	0	0	0	0	0.0458069	0	0.0180922	0	0.138554	0	0	0	0	0	0	0.0146911	0	0.0196974	0	OPU 1083	Saccharimonadia	Sp. 6	5	0.00910931
0	0	0	0	0	0	0	0	0	0	0.0449401	0	0	0	0	0	0.0942911	0	0	0.0586548	0	0	0	0.0362998	0	0	OPU 0219	Clostridium	Sp. 7	4	0.00900715
0	0	0	0	0	0	0	0	0	0	0	0	0	0	0	0	0	0	0	0.232447	0	0	0	0	0	0	OPU 0084	Staphylococcus	Sp. 10	1	0.00894027
0	0	0.0230885	0	0	0	0	0	0	0	0	0	0	0	0	0.0181711	0	0	0	0.0629997	0	0.0556685	0.0566655	0	0.015758	0	OPU 0779	Gammaproteobacteria	Sp. 6	6	0.00893659
0	0	0	0	0	0	0	0	0.17297	0	0	0	0	0	0	0	0	0	0	0	0	0	0.0587643	0	0	0	OPU 0471	Leucobacter	Sp. 1	2	0.00891284
0	0	0.0269365	0	0	0	0.019478	0	0	0	0	0	0	0	0	0	0	0	0.0595657	0	0	0	0	0	0	0.124979	OPU 0046	Aerococcus	Sp. 1	4	0.00888305
0	0	0	0	0.0383159	0	0	0	0.110072	0	0	0	0	0	0	0	0	0	0	0	0	0.0822926	0	0	0	0	OPU R289	Mycobacterium	Sp. 5	3	0.00887231
0	0	0	0.0378726	0.0676163	0	0	0	0	0	0	0	0	0.0542765	0.0340653	0	0	0	0	0	0	0	0	0.0362998	0	0	OPU R124	Silicimonas	Sp. 1	5	0.00885117
0	0	0	0	0	0	0	0	0	0	0	0	0	0	0	0.0227139	0	0	0	0.0152068	0	0	0	0	0.0354554	0.156224	OPU R342	Patescibacteria	Sp. 1	4	0.00883076
0.0705094	0	0	0	0	0	0	0	0	0.15781	0	0	0	0	0	0	0	0	0	0	0	0	0	0	0	0	OPU R162	Pseudahrensia	Sp. 5	2	0.00878151
0	0	0	0.0773917	0	0	0	0	0	0	0	0	0	0	0	0	0	0	0	0	0	0	0	0	0.149701	0	OPU R135	Thalassococcus	Sp. 2	2	0.00873432
0	0	0	0	0	0	0	0	0	0	0	0	0	0	0	0.0158997	0	0	0	0	0	0	0	0	0.208793	0	OPU 1203	Croceibacter	Sp. 1	2	0.00864202
0	0	0	0	0	0	0	0	0	0	0	0	0.0900991	0	0	0	0	0	0	0	0	0	0	0.0262165	0	0.108155	OPU 0226	Clostridium	Sp. 14	3	0.00863348
0	0	0	0	0	0	0	0	0	0	0	0	0	0.221629	0	0	0	0	0	0	0	0	0	0	0	0	OPU 0197	Thermoactinomyces	Sp. 1	1	0.0085242
0	0	0	0.0148197	0	0	0	0	0	0	0	0.140944	0	0	0	0	0	0	0	0	0	0	0.0650604	0	0	0	OPU 0909	Methyloligellaceae	Sp. 2	3	0.00849325
0	0	0	0	0	0.0310762	0	0	0	0.02936	0	0	0	0.0407074	0	0.0658702	0	0	0	0	0	0	0	0	0.0531831	0	OPU R322	Candidatus Actinomarina	Sp. 2	5	0.00846911
0	0	0	0	0	0	0	0	0	0	0	0	0	0	0	0	0	0	0	0.219413	0	0	0	0	0	0	OPU R367	Pelagicoccus	Sp. 1	1	0.00843895
0	0	0	0	0	0.0217533	0	0	0	0	0	0	0	0.0429689	0	0	0	0	0	0	0	0.0605092	0	0.0927662	0	0	OPU R057	Gammaproteobacteria	Sp. 16	4	0.00838453
0	0	0	0	0	0	0	0	0	0	0.069453	0	0	0	0	0	0	0	0	0.145551	0	0	0	0	0	0	OPU R223	Staphylococcus	Sp. 15	2	0.00826938
0.0881368	0	0.0615692	0	0	0	0	0.0229779	0.041932	0	0	0	0	0	0	0	0	0	0	0	0	0	0	0	0	0	OPU R258	Christensenellaceae	Sp. 1	4	0.00825446
0.0629548	0	0	0	0	0	0	0	0	0.02202	0	0	0	0	0	0	0	0	0.0974712	0	0	0	0	0	0	0.0264379	OPU 0364	Corynebacterium	Sp. 6	4	0.00803399
0.105764	0	0	0	0	0	0	0	0	0	0	0	0	0	0	0.029528	0	0	0.0297829	0	0	0	0	0.0423498	0	0	OPU 0750	Thiomicrospira	Sp. 1	4	0.00797788
0	0	0	0	0	0	0	0	0	0	0	0	0	0	0	0	0	0	0	0.132517	0	0	0	0	0	0.0745067	OPU 0403	Nocardioides	Sp. 7	2	0.00796243
0	0	0	0	0	0	0	0	0	0	0	0	0.205226	0	0	0	0	0	0	0	0	0	0	0	0	0	OPU 0332	Anaerovorax	Sp. 1	1	0.0078933
0	0	0	0	0	0	0	0	0	0	0	0.0458069	0	0	0	0	0	0	0	0	0	0	0	0	0	0.158627	OPU 0289	Anaerococcus	Sp. 10	2	0.00786285
0	0	0	0	0	0	0	0	0.0183453	0	0.118479	0	0	0.0113076	0	0	0	0	0	0	0	0	0	0.0181499	0.0177277	0.0192275	OPU R111	Oleiagrimonas	Sp. 1	6	0.00781679
0	0	0	0.0329327	0	0	0	0	0	0	0	0	0	0.0180922	0	0.0499705	0	0	0	0	0	0	0	0.0564664	0.0453041	0	OPU R064	Thiogranum	Sp. 1	5	0.00779869
0	0	0.115442	0	0	0	0	0	0	0	0	0	0	0	0	0	0	0	0	0.0868961	0	0	0	0	0	0	OPU 0562	Stenotrophomonas	Sp. 2	2	0.00778225
0	0	0	0	0	0	0	0	0.020966	0	0	0	0	0	0	0.0386135	0	0	0	0	0	0.118598	0	0	0.0236369	0	OPU R341	Saccharimonadales	Sp. 3	4	0.0077621
0	0	0	0.00658653	0.0157771	0	0	0	0	0	0	0	0	0.0203537	0	0.140826	0	0	0	0	0	0	0	0.0181499	0	0	OPU R192	Alphaproteobacteria	Sp. 5	5	0.00775743
0	0.131151	0	0	0	0	0	0	0	0.0697299	0	0	0	0	0	0	0	0	0	0	0	0	0	0	0	0	OPU 0963	Beijerinckiaceae	Sp. 1	2	0.00772619
0	0	0	0	0	0	0	0	0.110072	0	0	0	0	0	0	0	0	0	0.0893486	0	0	0	0	0	0	0	OPU 0378	Mycobacterium	Sp. 2	2	0.00767
0	0	0	0.0164663	0	0	0	0	0	0	0.0776239	0	0	0	0	0.0181711	0	0	0	0	0	0	0.0713566	0.0141166	0	0	OPU 1269	Parasediminibacterium	Sp. 1	5	0.00760517
0	0	0	0	0	0	0	0	0	0	0	0	0	0	0.159845	0	0	0	0	0	0	0	0.037777	0	0	0	OPU 0866	Albimonas	Sp. 1	2	0.00760084
0.148573	0	0	0	0	0	0	0	0	0	0	0.0458069	0	0	0	0	0	0	0	0	0	0	0	0	0	0	OPU 0738	Pseudomonas	Sp. 25	2	0.00747617
0.120873	0	0	0	0	0	0.019478	0	0	0	0	0	0	0	0	0	0	0	0.0297829	0	0	0	0	0	0	0.0240344	OPU 0299	Fenollaria	Sp. 1	4	0.00746802
0	0	0	0.0246995	0	0	0.0422023	0	0	0	0	0.0387597	0	0	0	0	0	0	0	0	0	0	0.0650604	0.0221832	0	0	OPU 1159	Desulfatirhabdium	Sp. 1	5	0.00741943
0	0	0	0	0	0	0.142839	0	0	0	0	0	0.0500551	0	0	0	0	0	0	0	0	0	0	0	0	0	OPU 0698	Gammaproteobacteria	Sp. 1	2	0.00741899
0.0503639	0.104921	0	0	0.018031	0	0	0	0.0183453	0	0	0	0	0	0	0	0	0	0	0	0	0	0	0	0	0	OPU 0775	Legionellaceae	Sp. 6	4	0.00737157
0	0	0	0.031286	0	0	0	0	0	0	0	0	0	0	0	0	0.0300017	0	0	0	0	0	0	0	0.0137882	0.115365	OPU R359	Pirellulaceae	Sp. 20	4	0.00732466
0	0	0	0.0197596	0	0	0	0	0	0	0.130735	0	0	0	0.0393061	0	0	0	0	0	0	0	0	0	0	0	OPU R067	Thiodictyon	Sp. 1	3	0.00730003
0	0.107544	0	0	0	0	0	0	0	0.02202	0	0	0	0.0203537	0	0	0	0	0	0	0	0.0145222	0.0251847	0	0	0	OPU R368	Simkaniaceae	Sp. 3	5	0.00729325
0	0	0	0	0	0	0	0	0.094347	0	0	0	0	0	0	0	0	0	0.0947636	0	0	0	0	0	0	0	OPU 0277	Christensenellaceae	Sp. 2	2	0.00727349
0	0.0445913	0	0	0	0	0	0	0	0	0	0	0	0.0248767	0	0	0.0385736	0	0	0	0	0	0.0419745	0	0	0.0384551	OPU 1111	Pirellulaceae	Sp. 12	5	0.00724889
0	0	0	0	0	0	0	0	0	0	0	0.0599013	0	0	0	0	0	0	0	0.128172	0	0	0	0	0	0	OPU 0342	Megasphaera	Sp. 1	2	0.00723358
0	0	0	0.0263461	0.0270465	0	0	0	0	0	0.0980512	0	0	0	0	0.0136283	0	0	0	0	0	0	0	0.0221832	0	0	OPU R382	NB1-j	Sp. 1	5	0.00720213
0	0	0	0	0	0	0	0	0.0576565	0	0.0449401	0	0	0	0	0	0	0	0	0	0	0	0.0209872	0	0.0492436	0.0144207	OPU 0784	Candidatus Berkiella	Sp. 1	5	0.00720185
0.0251819	0	0	0	0	0	0	0	0	0	0	0.0916138	0	0	0	0	0	0	0	0	0	0	0	0	0.0453041	0.0240344	OPU 0961	Methylobacterium	Sp. 5	4	0.00715901
0	0	0	0	0	0	0	0	0	0	0	0	0	0	0.186049	0	0	0	0	0	0	0	0	0	0	0	OPU 0654	Pseudoalteromonas	Sp. 2	1	0.00715573
0	0.0865596	0	0	0	0	0.0422023	0	0	0	0	0	0	0	0	0	0	0	0.0568582	0	0	0	0	0	0	0	OPU R244	Stomatobaculum	Sp. 1	3	0.00713924
0	0	0	0	0.0901551	0	0	0	0	0	0	0	0	0	0	0.0158997	0	0	0	0	0	0	0	0.0282332	0	0.0504723	OPU 1085	Candidatus Kaiserbacteria	Sp. 1	4	0.00710616
0	0	0	0	0	0	0	0	0	0	0	0	0	0	0	0	0	0	0	0.184654	0	0	0	0	0	0	OPU 0057	Lactococcus	Sp. 1	1	0.00710208
0	0	0.123138	0	0	0	0	0	0	0	0	0	0	0	0	0	0	0	0.0460281	0	0	0	0	0	0.0137882	0	OPU R038	Microbulbifer	Sp. 3	3	0.00703672
0	0	0	0	0	0	0	0	0	0	0	0	0	0	0	0	0	0	0	0.182482	0	0	0	0	0	0	OPU 0545	Thiobacillus	Sp. 1	1	0.00701853
0	0	0	0	0.0586008	0	0	0	0	0	0	0	0	0.0135691	0	0	0	0	0	0	0	0	0	0.1089	0	0	OPU 1040	Candidatus Captivus	Sp. 1	3	0.00696421
0	0	0	0	0	0	0	0	0.0340698	0	0.0326837	0	0	0.052015	0	0	0	0	0.0351979	0	0	0.0266241	0	0	0	0	OPU R375	Acanthopleuribacter	Sp. 1	5	0.00694579
0	0	0.0538731	0.0197596	0	0	0	0	0	0	0.106222	0	0	0	0	0	0	0	0	0	0	0	0	0	0	0	OPU 0549	Methyloversatilis	Sp. 1	3	0.00691749
0	0.102298	0.0769616	0	0	0	0	0	0	0	0	0	0	0	0	0	0	0	0	0	0	0	0	0	0	0	OPU 1200	Psychroflexus	Sp. 1	2	0.00689459
0	0	0	0	0.0338082	0	0	0	0	0	0	0	0	0.10403	0	0.0204425	0	0	0	0	0	0	0	0.0201666	0	0	OPU 1124	Gemmatimonadota	Sp. 3	4	0.00686335
0	0.0340993	0.0808096	0	0	0	0.0422023	0	0	0	0	0	0	0	0	0	0	0	0	0	0	0	0.0209872	0	0	0	OPU 1079	Saccharimonadia	Sp. 2	4	0.00684994
0	0	0	0	0	0	0	0	0	0	0	0	0	0.126645	0	0	0	0	0	0	0	0	0	0	0.0512134	0	OPU R134	Poseidonocella	Sp. 1	2	0.00684072
0	0	0	0.031286	0	0	0	0	0	0	0	0	0	0	0	0.145369	0	0	0	0	0	0	0	0	0	0	OPU 0892	Rhodobacteraceae	Sp. 10	2	0.00679441
0	0	0	0	0	0	0	0	0	0	0	0	0	0	0	0	0	0	0	0.0369308	0	0	0	0	0	0.1394	OPU 0983	Altererythrobacter	Sp. 1	2	0.00678194
0	0	0	0	0	0	0	0	0.0550358	0	0.0776239	0	0	0	0	0	0	0	0	0	0	0	0	0	0.0433344	0	OPU 0718	Pseudomonas	Sp. 6	3	0.006769
0	0	0	0	0	0	0	0	0	0	0	0	0	0	0	0	0	0	0	0.175965	0	0	0	0	0	0	OPU 1093	Thermus	Sp. 1	1	0.00676787
0	0	0	0	0.0270465	0	0	0	0	0	0.0898803	0	0	0.0587996	0	0	0	0	0	0	0	0	0	0	0	0	OPU R049	Nitrosococcaceae	Sp. 1	3	0.00675871
0	0.115413	0	0	0	0	0	0	0	0	0	0	0	0	0.0602694	0	0	0	0	0	0	0	0	0	0	0	OPU 0604	Vibrio	Sp. 31	2	0.00675701
0.090655	0	0	0	0	0	0	0	0	0	0	0	0	0	0	0	0	0	0	0.0847237	0	0	0	0	0	0	OPU 0649	Pararheinheimera	Sp. 3	2	0.00674533
0	0	0.153923	0	0	0	0	0	0	0	0	0	0	0.0203537	0	0	0	0	0	0	0	0	0	0	0	0	OPU R307	Flexivirga	Sp. 1	2	0.00670295
0	0	0.0692654	0	0	0	0	0	0	0	0	0	0	0	0.104816	0	0	0	0	0	0	0	0	0	0	0	OPU 0663	Thalassotalea	Sp. 1	2	0.00669545
0	0	0	0	0	0	0	0	0.0340698	0	0	0	0	0	0	0	0	0	0	0.121655	0	0	0	0.0181499	0	0	OPU 0495	Pseudokineococcus	Sp. 1	3	0.00668747
0	0	0	0	0	0	0	0	0	0	0.0490256	0	0	0.0429689	0	0	0	0	0	0	0	0	0	0	0	0.081717	OPU R261	Catabacter	Sp. 1	3	0.00668121
0	0	0	0	0	0	0	0	0	0	0	0	0	0	0.172947	0	0	0	0	0	0	0	0	0	0	0	OPU R209	Halarcobacter	Sp. 3	1	0.0066518
0	0	0	0	0.0428237	0	0	0	0	0	0.061282	0	0	0	0	0	0	0	0	0	0	0	0.0671592	0	0	0	OPU 0639	Citrobacter	Sp. 1	3	0.00658711
0.0327365	0.0445913	0	0	0	0	0	0	0	0	0	0	0	0	0	0	0	0	0.0785184	0	0	0	0	0	0	0.0144207	OPU 1231	Prevotella	Sp. 1	4	0.00654873
0	0	0	0.0197596	0	0	0	0	0	0	0	0	0	0.0655842	0	0	0	0	0	0	0	0.0217833	0	0.0625164	0	0	OPU R076	Nitrosococcaceae	Sp. 5	4	0.00652475
0.0352547	0	0.0885058	0	0	0	0	0	0	0	0	0	0	0	0	0	0	0	0.0433205	0	0	0	0	0	0	0	OPU 0887	Tabrizicola	Sp. 1	3	0.00642619
0.0352547	0.110167	0	0	0	0	0	0	0	0	0	0.0211416	0	0	0	0	0	0	0	0	0	0	0	0	0	0	OPU 0104	Exiguobacterium	Sp. 1	3	0.00640628
0	0	0	0	0	0	0	0	0.052415	0	0	0	0	0	0	0	0	0	0	0	0	0	0.111232	0	0	0	OPU 0913	Pedomicrobium	Sp. 1	2	0.00629413
0.065473	0	0	0	0.0135233	0	0	0	0	0	0	0	0	0.0407074	0	0	0	0	0	0	0	0.0435667	0	0	0	0	OPU R347	Pirellula	Sp. 7	4	0.00627963
0	0	0.126987	0	0	0	0	0	0	0	0	0	0	0	0	0	0	0	0	0	0	0	0.0356783	0	0	0	OPU R141	Jannaschia	Sp. 4	2	0.00625634
0	0	0	0	0.0135233	0	0	0	0	0.0440399	0	0	0.0800881	0	0	0	0	0	0	0	0	0	0	0	0	0.0240344	OPU 0965	Microvirga	Sp. 1	4	0.00621868
0	0	0	0	0	0	0	0	0	0.02569	0	0.0281889	0	0	0.0157224	0.0158997	0	0	0.0189527	0.0564824	0	0	0	0	0	0	OPU R019	Rheinheimera	Sp. 1	6	0.00618985
0	0	0	0.0164663	0.0225388	0	0	0	0	0	0	0	0	0	0	0	0	0	0	0	0	0.0774518	0	0.0443665	0	0	OPU R078	Immundisolibacter	Sp. 1	4	0.00618552
0.0528821	0	0.107746	0	0	0	0	0	0	0	0	0	0	0	0	0	0	0	0	0	0	0	0	0	0	0	OPU 0050	Abiotrophia	Sp. 1	2	0.00617801
0	0	0	0	0.0518392	0	0	0	0	0	0	0	0	0	0	0.0408849	0	0	0	0	0	0	0.023086	0.0443665	0	0	OPU R147	Rhodobacteraceae	Sp. 21	4	0.00616064
0	0.0157381	0	0	0	0	0	0	0	0	0.0326837	0	0	0	0	0	0	0	0	0	0	0.111337	0	0	0	0	OPU 0781	Gammaproteobacteria	Sp. 8	3	0.00614457
0	0	0	0	0	0	0	0	0	0	0	0	0	0	0	0	0	0	0	0.145551	0	0	0	0.0141166	0	0	OPU 1122	Gemmatimonadota	Sp. 1	2	0.00614106
0	0	0	0.0214062	0	0	0.0454486	0.0229779	0	0	0	0	0	0	0	0	0.0385736	0	0.0189527	0	0	0	0	0.0120999	0	0	OPU 0248	Fastidiosipila	Sp. 1	6	0.00613304
0	0.0367223	0	0	0	0	0	0	0	0	0	0	0	0	0	0	0	0	0.0839335	0	0	0	0	0	0	0.0384551	OPU R408	Prevotella	Sp. 3	3	0.00611965
0	0	0	0	0	0	0	0	0	0	0	0.0458069	0	0	0	0	0	0	0	0	0	0	0	0	0	0.112962	OPU 0669	Aeromonas	Sp. 1	2	0.00610649
0.158646	0	0	0	0	0	0	0	0	0	0	0	0	0	0	0	0	0	0	0	0	0	0	0	0	0	OPU 0879	Paracoccus	Sp. 6	1	0.00610178
0	0	0	0.0230529	0.0315543	0	0	0	0	0	0	0	0	0.0158307	0	0.0249852	0	0	0	0	0	0	0.0629617	0	0	0	OPU R117	Mariprofundus	Sp. 1	5	0.00609172
0	0	0	0	0	0	0	0	0	0	0	0	0	0	0.0209633	0.0635988	0	0	0	0	0	0	0	0.0161333	0	0.0576826	OPU R339	Saccharimonadales	Sp. 1	4	0.00609146
0	0	0	0	0	0	0	0	0	0	0	0	0	0.0226152	0	0.0908554	0	0	0	0	0	0	0.0125923	0.0322665	0	0	OPU R090	Gammaproteobacteria	Sp. 25	4	0.0060896
0	0	0	0	0	0	0	0	0	0	0	0.119803	0	0	0	0	0.0257158	0	0	0	0	0	0	0.0120999	0	0	OPU 1275	Fibrobacterales	Sp. 1	3	0.00606225
0.0629548	0	0	0	0	0	0.0941436	0	0	0	0	0	0	0	0	0	0	0	0	0	0	0	0	0	0	0	OPU R041	Pseudomonas	Sp. 28	2	0.00604225
0	0	0	0.0148197	0	0	0	0	0	0	0	0	0	0	0	0	0	0	0.116424	0	0	0.0242037	0	0	0	0	OPU 0714	Pseudomonas	Sp. 2	3	0.00597874
0	0	0	0	0	0	0	0	0	0.02569	0.0245128	0	0.040044	0	0	0	0	0	0.0649808	0	0	0	0	0	0	0	OPU 0009	Fructobacillus	Sp. 1	4	0.00597029
0	0.154758	0	0	0	0	0	0	0	0	0	0	0	0	0	0	0	0	0	0	0	0	0	0	0	0	OPU R380	Orenia	Sp. 1	1	0.00595224
0	0.136397	0	0	0	0	0	0	0.0183453	0	0	0	0	0	0	0	0	0	0	0	0	0	0	0	0	0	OPU R224	Marinococcus	Sp. 1	2	0.00595163
0	0	0	0	0	0	0	0	0	0	0	0	0	0	0	0	0	0	0	0	0	0	0	0	0	0.15382	OPU 1192	Anoxybacter	Sp. 1	1	0.00591616
0.0881368	0	0	0	0	0	0	0	0	0	0	0	0	0.0339228	0	0	0	0	0	0	0	0	0	0	0.0295462	0	OPU R391	Mangrovimonas	Sp. 1	3	0.00583099
0	0	0	0	0	0	0	0	0	0	0	0	0	0	0	0	0	0	0	0	0	0	0	0.151249	0	0	OPU R002	Vibrio	Sp. 41	1	0.00581728
0	0	0	0	0	0	0	0	0	0	0	0	0	0	0	0	0	0	0	0	0	0	0	0	0	0.149013	OPU 0079	Staphylococcus	Sp. 5	1	0.00573128
0.0226637	0	0.10005	0	0	0	0	0	0	0.02569	0	0	0	0	0	0	0	0	0	0	0	0	0	0	0	0	OPU R212	Treponema	Sp. 1	3	0.00570784
0.0201456	0	0	0	0	0	0	0	0	0	0	0	0	0	0	0	0	0	0.0514431	0.0760341	0	0	0	0	0	0	OPU 0556	Neisseriaceae	Sp. 2	3	0.0056778
0.0327365	0	0	0	0	0	0	0	0	0	0	0	0	0.0339228	0	0	0	0	0.0541506	0	0	0.0266241	0	0	0	0	OPU R298	Stackebrandtia	Sp. 1	4	0.00567054
0.0931732	0	0.0538731	0	0	0	0	0	0	0	0	0	0	0	0	0	0	0	0	0	0	0	0	0	0	0	OPU R210	Campylobacter	Sp. 1	2	0.00565563
0	0.146889	0	0	0	0	0	0	0	0	0	0	0	0	0	0	0	0	0	0	0	0	0	0	0	0	OPU 1171	Vermiphilaceae	Sp. 2	1	0.00564958
0.146055	0	0	0	0	0	0	0	0	0	0	0	0	0	0	0	0	0	0	0	0	0	0	0	0	0	OPU R006	Vibrio	Sp. 45	1	0.00561751
0	0	0	0	0	0.0279686	0	0	0.0681395	0	0	0	0	0	0.00786122	0	0	0	0	0	0	0	0.0419745	0	0	0	OPU R288	Caldicellulosiruptor	Sp. 1	4	0.00561322
0	0	0	0.0362259	0	0	0	0	0	0	0	0	0	0.0135691	0	0.0317994	0	0	0	0	0	0	0.0356783	0.0282332	0	0	OPU 0751	Isochromatium	Sp. 1	5	0.00559638
0	0	0.0846577	0	0	0	0	0	0	0	0	0	0	0	0	0	0	0	0	0	0	0	0	0.0604997	0	0	OPU 0593	Vibrio	Sp. 20	2	0.00558298
0	0	0	0	0	0	0	0	0	0	0	0	0	0.144737	0	0	0	0	0	0	0	0	0	0	0	0	OPU R122	Hasllibacter	Sp. 1	1	0.00556682
0	0	0	0	0	0	0	0	0	0	0	0	0	0	0	0	0	0	0	0.143379	0	0	0	0	0	0	OPU 0102	Planomicrobium	Sp. 1	1	0.00551456
0	0	0	0	0.0135233	0	0	0	0	0.0477099	0	0	0	0.0814148	0	0	0	0	0	0	0	0	0	0	0	0	OPU 0897	Rhodobacteraceae	Sp. 15	3	0.00548646
0	0	0	0	0	0	0	0	0	0	0	0.0352361	0.0350385	0	0	0	0	0.0187161	0	0	0	0	0	0	0	0.0504723	OPU 0571	Rudaea	Sp. 1	4	0.00536396
0	0	0	0	0	0	0	0	0	0	0.114393	0	0	0.0248767	0	0	0	0	0	0	0	0	0	0	0	0	OPU R285	Acidaminococcaceae	Sp. 1	2	0.00535653
0	0	0	0.0263461	0	0	0	0	0.0497943	0	0	0	0	0	0	0.0204425	0	0	0	0	0	0	0	0.0423498	0	0	OPU 1121	Gemmatimonas	Sp. 1	4	0.00534356
0.0327365	0	0	0	0	0	0	0	0	0	0	0	0	0.0226152	0	0.0136283	0	0	0	0	0	0	0.0461719	0	0.0236369	0	OPU 1170	Babeliaceae	Sp. 1	5	0.00533804
0.0377729	0	0.0461769	0	0	0	0.019478	0	0	0	0	0	0.0350385	0	0	0	0	0	0	0	0	0	0	0	0	0	OPU 1221	Chryseobacterium	Sp. 3	4	0.00532563
0	0	0	0	0.0495853	0	0	0	0	0	0	0	0	0	0.0288245	0	0	0	0	0	0	0	0	0	0.0590923	0	OPU R021	Ferrimonas	Sp. 1	3	0.00528854
0	0	0	0	0	0	0	0.0306373	0	0	0	0	0.105116	0	0	0	0	0	0	0	0	0	0	0	0	0	OPU 0370	Corynebacterium	Sp. 12	2	0.00522126
0	0	0	0	0	0	0	0	0.052415	0	0	0	0	0	0	0	0	0	0	0	0	0	0	0	0.0827293	0	OPU R167	Devosiaceae	Sp. 1	2	0.00519786
0	0	0	0.0197596	0.0135233	0	0	0	0	0	0	0	0	0	0	0.0249852	0	0	0	0	0	0.0242037	0	0.0241999	0.0275764	0	OPU R046	Gammaproteobacteria	Sp. 13	6	0.00516339
0	0	0	0	0	0	0	0	0	0	0	0	0	0.0633226	0	0	0	0	0	0	0	0.0217833	0.0293821	0	0.0196974	0	OPU R114	Beggiatoa	Sp. 1	4	0.00516098
0	0	0	0.0197596	0	0	0	0	0	0	0	0	0	0.0407074	0	0.0454277	0	0	0	0	0	0	0	0	0.0275764	0	OPU R363	Roseibacillus	Sp. 1	4	0.0051335
0.0251819	0	0.107746	0	0	0	0	0	0	0	0	0	0	0	0	0	0	0	0	0	0	0	0	0	0	0	OPU R221	Lactobacillus	Sp. 35	2	0.00511262
0	0	0	0	0	0	0	0	0	0	0	0	0	0	0	0	0	0	0	0.132517	0	0	0	0	0	0	OPU 0710	Microbulbifer	Sp. 2	1	0.00509679
0	0	0	0	0	0	0	0	0	0	0	0	0	0	0	0.13174	0	0	0	0	0	0	0	0	0	0	OPU 1193	Winogradskyella	Sp. 1	1	0.00506694
0	0	0	0	0	0	0	0	0	0	0	0	0	0	0	0.13174	0	0	0	0	0	0	0	0	0	0	OPU R020	Pseudoalteromonas	Sp. 8	1	0.00506694
0	0.0419683	0	0	0	0	0	0	0	0	0	0	0	0	0	0	0.0385736	0	0	0	0	0.0314648	0	0	0.0196974	0	OPU R238	Butyricicoccus	Sp. 1	4	0.00506555
0	0	0.0230885	0	0	0	0	0	0	0	0.0531111	0	0	0.0542765	0	0	0	0	0	0	0	0	0	0	0	0	OPU R320	Acidimicrobiia	Sp. 2	3	0.00501831
0	0	0	0	0	0	0	0	0	0	0	0.0528541	0	0	0	0	0.0771473	0	0	0	0	0	0	0	0	0	OPU 0330	Peptostreptococcales	Sp. 3	2	0.00500005
0	0	0	0	0	0	0	0	0	0	0	0	0	0	0	0	0	0	0.129962	0	0	0	0	0	0	0	OPU 0286	Anaerococcus	Sp. 7	1	0.00499852
0	0	0	0	0	0	0	0	0	0	0	0	0	0	0	0	0	0	0.129962	0	0	0	0	0	0	0	OPU 0457	Actinomyces	Sp. 4	1	0.00499852
0	0	0	0	0	0	0	0	0	0.01835	0	0	0	0	0	0	0	0	0	0	0	0	0	0	0	0.110558	OPU 1229	Lishizhenia	Sp. 1	2	0.00495801
0	0	0	0	0	0	0	0	0	0.0844099	0.0285983	0	0	0	0	0.0158997	0	0	0	0	0	0	0	0	0	0	OPU R203	Orientia	Sp. 1	3	0.00495799
0.128428	0	0	0	0	0	0	0	0	0	0	0	0	0	0	0	0	0	0	0	0	0	0	0	0	0	OPU 0679	Marinomonas	Sp. 3	1	0.00493953
0	0	0	0	0	0	0	0	0	0	0	0	0.0250275	0	0	0	0	0	0.0487356	0.0260688	0	0	0	0	0	0.0264379	OPU 0204	Erysipelothrix	Sp. 1	4	0.00485653
0	0	0	0	0	0	0	0	0	0	0	0	0	0.0271383	0	0.0158997	0	0	0	0	0	0	0.0209872	0.0141166	0	0.0480688	OPU R089	Coxiella	Sp. 13	5	0.00485426
0	0	0	0	0	0	0	0	0	0	0	0.0493305	0	0	0	0	0	0	0.040613	0	0	0	0	0	0	0.0360516	OPU R108	Stenotrophomonas	Sp. 4	3	0.00484597
0	0	0	0.0246995	0	0	0	0	0	0	0	0	0	0	0	0	0	0	0.0676883	0	0	0	0.0335796	0	0	0	OPU 0772	Legionellaceae	Sp. 3	3	0.0048449
0.12591	0	0	0	0	0	0	0	0	0	0	0	0	0	0	0	0	0	0	0	0	0	0	0	0	0	OPU 0408	Kribbella	Sp. 1	1	0.00484268
0	0	0	0.0345793	0	0	0	0	0	0	0	0	0	0.0203537	0	0.0545132	0	0	0	0	0	0	0	0.0161333	0	0	OPU R054	Beggiatoaceae	Sp. 1	4	0.00482998
0	0	0	0	0	0	0	0	0.073381	0.01468	0	0	0	0	0	0	0	0	0.0216603	0	0	0	0	0	0.015758	0	OPU 0251	Clostridium	Sp. 1	4	0.00482612
0	0.0813136	0	0	0	0	0	0	0	0	0	0	0	0	0	0	0	0	0	0	0	0.0435667	0	0	0	0	OPU R086	Diplorickettsiaceae	Sp. 2	2	0.00480309
0	0	0	0	0	0	0	0	0.0445528	0	0	0	0	0.0655842	0	0	0	0	0	0	0	0	0.0146911	0	0	0	OPU R196	Lacibacterium	Sp. 1	3	0.00480108
0	0	0	0	0	0	0	0	0	0	0	0	0	0	0	0	0	0	0.124546	0	0	0	0	0	0	0	OPU R343	Patescibacteria	Sp. 2	1	0.00479025
0	0	0	0	0	0	0	0	0	0	0	0	0	0	0	0	0	0	0	0	0	0	0.037777	0	0	0.0865239	OPU 0380	Mycobacterium	Sp. 4	2	0.00478081
0	0	0	0	0	0	0	0	0	0	0	0	0	0	0	0	0	0	0	0.123827	0	0	0	0	0	0	OPU R014	Photobacterium	Sp. 14	1	0.00476257
0.0251819	0	0	0	0.0315543	0	0	0	0	0	0	0	0	0	0	0	0	0	0	0	0	0	0	0.0665497	0	0	OPU 0610	Vibrio	Sp. 37	3	0.00474177
0	0	0	0.0131731	0.0112694	0	0	0	0	0	0.0326837	0	0	0.0135691	0	0.0340708	0	0	0	0	0	0	0	0.0181499	0	0	OPU 1272	Haliscomenobacter	Sp. 1	6	0.00472754
0	0	0	0	0	0	0	0	0	0	0.0285983	0	0	0	0	0	0	0	0	0	0	0.0580889	0	0	0	0.0360516	OPU 0379	Mycobacterium	Sp. 3	3	0.00472072
0	0	0	0	0	0	0	0	0	0	0	0	0	0	0	0	0	0	0	0.121655	0	0	0	0	0	0	OPU 1052	Leptospira	Sp. 1	1	0.00467902
0	0	0	0	0	0	0	0	0.0262075	0	0	0	0	0.0407074	0	0.0158997	0	0	0	0	0	0.0387259	0	0	0	0	OPU R413	Cyclobacteriaceae	Sp. 2	4	0.00467464
0	0.0472144	0	0	0	0	0	0	0	0	0	0	0	0.0339228	0	0	0	0	0	0	0	0.0145222	0	0	0.0256067	0	OPU 1162	Halobacteriovorax	Sp. 1	4	0.00466408
0	0	0	0	0	0	0	0	0	0	0	0	0	0	0	0	0	0	0	0	0	0	0	0.120999	0	0	OPU 0846	Sagittula	Sp. 2	1	0.00465383
0	0	0	0	0	0	0	0	0	0	0	0	0	0	0	0	0	0	0	0	0	0	0	0	0	0.120172	OPU 0463	Dermabacter	Sp. 1	1	0.004622
0	0	0	0	0	0	0.0454486	0	0	0	0	0	0	0	0	0	0	0	0	0	0	0	0	0	0	0.0745067	OPU 0678	Marinomonas	Sp. 2	2	0.00461367
0	0	0	0	0	0	0	0	0	0	0	0	0	0.0203537	0	0	0	0	0	0	0	0.045987	0.0524681	0	0	0	OPU R133	Aestuariicoccus	Sp. 1	3	0.00456957
0	0	0	0	0	0	0	0	0.052415	0	0	0	0	0	0	0	0	0	0	0	0	0	0.0461719	0.0201666	0	0	OPU R035	Gammaproteobacteria	Sp. 11	3	0.00456744
0	0	0	0	0	0	0	0	0	0	0	0	0	0	0	0.0204425	0	0	0.0703958	0	0	0.0266241	0	0	0	0	OPU R355	Pirellulaceae	Sp. 17	3	0.00451778
0	0	0	0	0	0	0	0	0	0	0	0	0	0	0	0	0	0	0	0.11731	0	0	0	0	0	0	OPU 0990	Novosphingobium	Sp. 1	1	0.00451191
0	0	0	0	0	0	0	0	0	0	0	0	0	0.052015	0	0	0	0	0	0	0	0	0.0650604	0	0	0	OPU 0857	Phaeobacter	Sp. 3	2	0.0045029
0	0	0	0	0	0	0	0	0	0	0	0	0	0	0	0	0	0	0.086641	0	0	0.0290444	0	0	0	0	OPU 0276	Defluviitaleaceae	Sp. 1	2	0.00444944
0	0	0	0	0	0	0	0	0	0	0	0	0	0	0	0	0	0	0	0	0	0	0	0	0.0137882	0.100945	OPU R353	Pirellulaceae	Sp. 15	2	0.0044128
0	0	0	0.018113	0	0	0	0	0.0550358	0	0.0408547	0	0	0	0	0	0	0	0	0	0	0	0	0	0	0	OPU R105	Procabacter	Sp. 1	3	0.00438475
0	0	0	0.031286	0	0	0	0	0	0	0	0	0	0.0248767	0	0	0	0	0	0	0	0	0.0356783	0	0.0216672	0	OPU R220	Candidatus Obscuribacter	Sp. 1	4	0.0043657
0	0	0	0	0	0	0	0	0	0	0	0	0	0	0	0	0	0	0	0	0	0	0	0	0	0.112962	OPU 0999	Sphingomonas	Sp. 2	1	0.00434468
0	0	0.111594	0	0	0	0	0	0	0	0	0	0	0	0	0	0	0	0	0	0	0	0	0	0	0	OPU 0078	Staphylococcus	Sp. 4	1	0.00429209
0	0	0.111594	0	0	0	0	0	0	0	0	0	0	0	0	0	0	0	0	0	0	0	0	0	0	0	OPU 0683	Marinomonas	Sp. 6	1	0.00429209
0	0	0	0	0	0	0	0	0.0340698	0	0	0	0	0	0	0	0	0	0	0	0	0.0217833	0.0545668	0	0	0	OPU 0489	Serinicoccus	Sp. 1	3	0.00424692
0	0	0	0	0	0.0155381	0	0	0	0	0	0	0	0	0	0.029528	0	0	0	0	0	0	0.0524681	0.0120999	0	0	OPU R386	NB1-j	Sp. 5	4	0.0042167
0	0	0	0	0	0	0	0	0	0	0	0	0	0.0452304	0	0.0431563	0	0	0	0	0	0	0.0209872	0	0	0	OPU R360	Isosphaera	Sp. 1	3	0.00420669
0.0251819	0	0	0	0	0	0	0	0.0366905	0	0	0	0	0	0	0	0.0471456	0	0	0	0	0	0	0	0	0	OPU R257	Defluviitalea	Sp. 1	3	0.004193
0	0	0	0	0	0	0	0	0	0	0	0	0	0	0	0.0726843	0	0	0	0	0	0	0	0.0362998	0	0	OPU R143	Sediminimonas	Sp. 4	2	0.0041917
0	0	0	0	0	0	0	0	0	0	0	0	0	0	0	0	0	0	0.108301	0	0	0	0	0	0	0	OPU 0947	Devosia	Sp. 3	1	0.00416543
0	0	0.107746	0	0	0	0	0	0	0	0	0	0	0	0	0	0	0	0	0	0	0	0	0	0	0	OPU 1241	Macellibacteroides	Sp. 1	1	0.00414408
0	0.107544	0	0	0	0	0	0	0	0	0	0	0	0	0	0	0	0	0	0	0	0	0	0	0	0	OPU R042	Azorhizophilus	Sp. 1	1	0.0041363
0	0	0	0	0	0	0	0	0.107451	0	0	0	0	0	0	0	0	0	0	0	0	0	0	0	0	0	OPU 0766	Legionella	Sp. 6	1	0.00413272
0	0	0	0	0	0	0	0	0.0262075	0	0	0	0	0	0	0.0635988	0.0171438	0	0	0	0	0	0	0	0	0	OPU R037	Sinobacterium	Sp. 1	3	0.00411347
0	0	0	0	0	0	0	0	0	0	0	0	0	0	0	0.106755	0	0	0	0	0	0	0	0	0	0	OPU R058	Thiohalospira	Sp. 1	1	0.00410597
0	0	0	0	0	0	0	0	0	0	0	0	0	0	0	0	0	0	0	0.106448	0	0	0	0	0	0	OPU R296	Nocardioides	Sp. 14	1	0.00409414
0	0	0	0	0	0	0.029217	0	0	0	0	0	0	0	0	0	0	0	0	0	0	0	0	0	0	0.0769101	OPU 0257	Blautia	Sp. 1	2	0.00408181
0	0.0183611	0	0	0	0	0	0	0	0	0	0	0	0	0.0235837	0	0	0	0	0	0	0	0.0398758	0	0	0.0240344	OPU R118	Thiothrix	Sp. 1	4	0.00407135
0	0	0	0	0	0	0	0	0	0	0	0	0	0	0	0	0	0	0.105594	0	0	0	0	0	0	0	OPU R300	Mobiluncus	Sp. 1	1	0.0040613
0	0	0	0.0148197	0.018031	0	0	0	0	0	0.061282	0	0	0.0113076	0	0	0	0	0	0	0	0	0	0	0	0	OPU R060	Gammaproteobacteria	Sp. 17	4	0.0040554
0	0	0	0	0	0	0	0	0	0	0	0.0387597	0	0	0	0	0	0	0	0	0	0.0508278	0	0	0.015758	0	OPU 0275	Clostridium	Sp. 3	3	0.00405175
0	0	0.0230885	0	0	0	0	0	0	0.02569	0	0	0	0	0	0	0	0	0	0	0	0.0435667	0	0.0120999	0	0	OPU R083	Aquicella	Sp. 1	4	0.00401712
0	0	0	0	0	0	0.0227243	0	0	0	0	0	0	0	0	0	0	0	0	0	0	0	0	0	0	0.081717	OPU 0005	Alloiococcus	Sp. 1	2	0.00401697
0.0352547	0	0	0	0	0	0	0	0	0	0	0.0458069	0	0	0	0	0	0	0	0	0	0	0.023086	0	0	0	OPU 1262	Sphingobacterium	Sp. 1	3	0.00400568
0	0	0.103898	0	0	0	0	0	0	0	0	0	0	0	0	0	0	0	0	0	0	0	0	0	0	0	OPU R245	Shuttleworthia	Sp. 1	1	0.00399608
0	0	0	0	0	0	0	0	0	0	0	0.0352361	0	0	0	0	0.0685753	0	0	0	0	0	0	0	0	0	OPU R409	Prevotella	Sp. 4	2	0.00399275
0	0	0	0.0214062	0.0202849	0	0	0	0.020966	0	0	0	0	0	0	0	0	0	0	0	0	0.0411463	0	0	0	0	OPU R385	NB1-j	Sp. 4	4	0.00399244
0	0	0	0.0214062	0	0	0	0	0	0	0	0	0	0	0	0	0	0	0	0	0	0	0	0.0564664	0.0256067	0	OPU 0941	Cohaesibacter	Sp. 1	3	0.00397997
0	0	0	0	0	0	0	0	0	0	0	0	0	0	0	0	0	0	0	0	0	0	0	0	0	0.103348	OPU 0076	Staphylococcus	Sp. 2	1	0.00397492
0	0	0	0	0	0	0	0	0	0	0	0	0	0	0	0	0	0	0.102886	0	0	0	0	0	0	0	OPU 0640	Kluyvera	Sp. 2	1	0.00395716
0	0	0	0	0	0	0	0	0	0	0	0	0.030033	0.0429689	0	0	0	0	0.0297829	0	0	0	0	0	0	0	OPU 0767	Legionella	Sp. 7	3	0.00395326
0	0.0865596	0	0	0	0	0	0	0	0	0	0	0	0	0	0.0158997	0	0	0	0	0	0	0	0	0	0	OPU R392	Gelidibacter	Sp. 1	2	0.00394074
0	0	0	0	0	0	0	0	0	0	0	0	0	0	0	0	0	0	0	0	0	0.0338852	0.0671592	0	0	0	OPU R306	Microterricola	Sp. 1	2	0.00388632
0	0	0	0	0	0	0	0	0	0	0	0	0	0	0	0	0	0	0	0	0	0	0	0	0	0.100945	OPU 0287	Anaerococcus	Sp. 8	1	0.00388248
0	0	0	0	0	0	0	0	0	0	0	0	0	0.0271383	0	0	0	0	0	0	0	0.0338852	0.0398758	0	0	0	OPU 0902	Parvularcula	Sp. 1	3	0.00388074
0	0	0	0	0.0202849	0	0	0	0	0	0	0	0	0	0	0	0	0	0	0	0	0.0532481	0.0272834	0	0	0	OPU R222	Salinicoccus	Sp. 1	3	0.00387756
0	0	0	0	0	0	0	0	0	0	0	0	0	0	0	0	0	0	0	0	0	0	0	0.0141166	0	0.0865239	OPU R207	Candidatus Actinomarina	Sp. 1	2	0.00387079
0	0	0	0	0	0	0	0	0	0	0	0	0	0	0	0.0567846	0	0	0	0	0	0.0435667	0	0	0	0	OPU R048	Gammaproteobacteria	Sp. 14	2	0.00385966
0	0.0367223	0	0	0	0	0	0	0	0	0	0.0634249	0	0	0	0	0	0	0	0	0	0	0	0	0	0	OPU 0205	Bulleidia	Sp. 1	2	0.00385182
0	0	0	0	0.0405698	0	0	0	0	0	0	0	0	0.0158307	0	0	0	0	0	0	0	0	0	0.0423498	0	0	OPU R071	Arenicella	Sp. 1	3	0.00379809
0	0.0367223	0.0615692	0	0	0	0	0	0	0	0	0	0	0	0	0	0	0	0	0	0	0	0	0	0	0	OPU 1199	Gillisia	Sp. 1	2	0.00378044
0	0	0	0	0	0	0	0	0	0	0.0980512	0	0	0	0	0	0	0	0	0	0	0	0	0	0	0	OPU R310	Euzebya	Sp. 1	1	0.0037712
0	0	0	0	0	0	0	0	0	0	0.0857948	0	0	0	0	0	0	0	0	0	0	0	0	0	0.0118185	0	OPU R371	Vicinamibacteria	Sp. 2	2	0.00375436
0	0	0	0	0	0	0	0	0.0497943	0	0	0	0	0	0	0.0476991	0	0	0	0	0	0	0	0	0	0	OPU R137	Roseovarius	Sp. 5	2	0.00374974
0	0.0970517	0	0	0	0	0	0	0	0	0	0	0	0	0	0	0	0	0	0	0	0	0	0	0	0	OPU 0228	Clostridium	Sp. 15	1	0.00373276
0	0	0.0461769	0	0	0	0	0	0	0	0	0	0	0	0.0157224	0	0	0	0	0.0347584	0	0	0	0	0	0	OPU R291	Streptomyces	Sp. 5	3	0.00371761
0	0	0	0	0	0	0	0	0	0	0	0	0	0	0	0	0	0	0	0	0	0	0.0965413	0	0	0	OPU R025	Oleibacter	Sp. 1	1	0.00371313
0	0.0419683	0	0	0	0	0	0	0	0	0	0	0	0	0	0	0	0	0	0.05431	0	0	0	0	0	0	OPU 0715	Pseudomonas	Sp. 3	2	0.00370301
0	0	0.0962019	0	0	0	0	0	0	0	0	0	0	0	0	0	0	0	0	0	0	0	0	0	0	0	OPU R138	Jannaschia	Sp. 2	1	0.00370007
0	0	0	0.0098798	0	0	0	0	0	0	0	0	0	0.0701072	0	0	0	0	0	0	0	0	0	0	0.015758	0	OPU R332	Anaerolineae	Sp. 4	3	0.0036825
0	0	0	0	0	0	0	0	0	0	0	0	0	0	0	0	0	0	0.0351979	0	0	0	0	0	0	0.060086	OPU 0544	Lautropia	Sp. 1	2	0.00366477
0	0	0	0	0	0	0	0	0	0	0.061282	0	0	0.0339228	0	0	0	0	0	0	0	0	0	0	0	0	OPU R197	Thalassobaculales	Sp. 1	2	0.00366173
0	0	0	0	0	0	0.038956	0	0	0	0	0	0	0.0293998	0	0	0	0	0	0.0260688	0	0	0	0	0	0	OPU 0395	Pseudonocardia	Sp. 2	3	0.00363172
0	0	0	0	0	0	0	0	0	0	0.0939658	0	0	0	0	0	0	0	0	0	0	0	0	0	0	0	OPU R110	Lysobacter	Sp. 2	1	0.00361407
0	0	0	0	0	0	0	0	0	0	0	0	0	0	0	0	0	0	0	0	0	0	0	0	0	0.0937342	OPU 0239	Ruminococcus	Sp. 1	1	0.00360516
0.0931732	0	0	0	0	0	0	0	0	0	0	0	0	0	0	0	0	0	0	0	0	0	0	0	0	0	OPU 0169	Paenibacillus	Sp. 2	1	0.00358358
0	0	0	0	0	0	0	0	0	0	0	0	0	0.0927224	0	0	0	0	0	0	0	0	0	0	0	0	OPU R018	Providencia	Sp. 1	1	0.00356625
0	0	0	0	0	0	0	0	0	0.0330299	0	0	0	0	0	0	0	0	0.0595657	0	0	0	0	0	0	0	OPU R269	Filifactor	Sp. 1	2	0.00356137
0	0	0	0	0	0	0	0	0	0	0	0	0	0	0	0	0	0	0.0514431	0	0	0.0411463	0	0	0	0	OPU 1224	Bergeyella	Sp. 1	2	0.00356113
0	0	0	0.0148197	0	0	0	0	0	0	0	0.0317125	0	0	0	0	0	0	0	0	0	0	0.0146911	0	0	0.0312447	OPU R351	Rhodopirellula	Sp. 4	4	0.00355646
0	0	0	0	0	0	0	0	0	0	0	0	0	0	0	0	0	0	0.0785184	0	0	0	0	0	0.0137882	0	OPU R312	Microtrichaceae	Sp. 2	2	0.00355026
0	0	0	0	0	0	0	0	0	0	0	0	0	0	0	0	0	0	0.0920561	0	0	0	0	0	0	0	OPU 1031	Thalassospira	Sp. 1	1	0.00354062
0	0.0918057	0	0	0	0	0	0	0	0	0	0	0	0	0	0	0	0	0	0	0	0	0	0	0	0	OPU 0391	Saccharopolyspora	Sp. 1	1	0.00353099
0	0	0	0	0	0	0	0	0.0497943	0	0	0	0	0	0	0	0	0	0	0	0	0	0.0419745	0	0	0	OPU R091	Gammaproteobacteria	Sp. 26	2	0.00352957
0	0	0	0	0	0	0	0	0	0	0	0	0	0	0.0917143	0	0	0	0	0	0	0	0	0	0	0	OPU 0655	Pseudoalteromonas	Sp. 3	1	0.00352747
0	0	0	0	0	0	0	0	0	0	0.0245128	0.0669486	0	0	0	0	0	0	0	0	0	0	0	0	0	0	OPU 1016	Rhodopila	Sp. 1	2	0.00351774
0	0	0	0	0	0	0	0	0.031449	0	0	0.0599013	0	0	0	0	0	0	0	0	0	0	0	0	0	0	OPU R171	Methylobacterium	Sp. 6	2	0.00351348
0	0	0	0	0	0	0	0	0	0	0	0	0	0	0	0	0	0	0	0.0912409	0	0	0	0	0	0	OPU 0413	Propionibacterium	Sp. 3	1	0.00350926
0	0	0.0615692	0	0	0	0	0	0	0	0	0	0	0	0	0	0	0	0	0	0	0	0	0	0	0.0288413	OPU R187	Sphingomonas	Sp. 16	2	0.00347733
0	0	0	0	0.0202849	0	0	0	0	0.0477099	0	0	0	0	0	0	0	0	0	0	0	0	0	0.0221832	0	0	OPU R271	Caminicella	Sp. 1	3	0.00346839
0	0	0	0.0378726	0	0	0	0	0	0	0	0	0	0	0	0.0363422	0	0	0	0	0	0	0	0	0.015758	0	OPU 0826	Pseudooceanicola	Sp. 1	3	0.00346049
0	0	0	0	0	0	0	0	0	0	0.0898803	0	0	0	0	0	0	0	0	0	0	0	0	0	0	0	OPU R069	Gammaproteobacteria	Sp. 20	1	0.00345693
0	0	0	0	0.0338082	0	0	0	0	0	0	0	0	0.0293998	0	0	0	0	0	0	0	0	0	0.0262165	0	0	OPU 1197	Flavobacteriaceae	Sp. 1	3	0.0034394
0	0	0	0	0	0	0	0	0	0	0	0	0	0	0	0	0	0	0.0893486	0	0	0	0	0	0	0	OPU R205	Holospora	Sp. 1	1	0.00343648
0	0	0	0	0	0	0	0	0	0	0.0449401	0	0	0.0361844	0	0	0	0	0	0	0	0	0	0.00806663	0	0	OPU 0555	Neisseriaceae	Sp. 1	3	0.00343043
0	0.0891827	0	0	0	0	0	0	0	0	0	0	0	0	0	0	0	0	0	0	0	0	0	0	0	0	OPU R185	Sphingomonas	Sp. 14	1	0.0034301
0	0	0	0	0	0	0	0	0	0	0	0	0	0	0	0	0	0	0	0.0890685	0	0	0	0	0	0	OPU 1235	Alloprevotella	Sp. 2	1	0.00342571
0	0	0	0	0	0	0	0	0	0	0	0.0387597	0	0	0	0	0	0	0.0189527	0	0	0	0	0	0	0.0312447	OPU 0174	Paenibacillus	Sp. 7	3	0.00342143
0	0	0	0	0	0	0	0	0	0	0	0	0	0	0	0	0	0	0	0	0	0	0	0	0	0.0889273	OPU R400	Capnocytophaga	Sp. 1	1	0.00342028
0	0	0.0885058	0	0	0	0	0	0	0	0	0	0	0	0	0	0	0	0	0	0	0	0	0	0	0	OPU R305	Agreia	Sp. 1	1	0.00340407
0	0.0209842	0	0	0	0	0	0	0	0	0	0	0	0	0	0	0	0	0.0379055	0	0	0	0	0	0	0.0288413	OPU 1154	Stigmatella	Sp. 1	3	0.00337427
0	0	0	0	0.0473314	0	0	0	0	0	0	0	0	0	0	0	0	0	0	0	0	0	0	0.0262165	0.0137882	0	OPU 0745	Pseudohongiellaceae	Sp. 1	3	0.00335908
0	0.0577064	0	0	0	0	0	0	0	0	0	0	0	0	0	0.029528	0	0	0	0	0	0	0	0	0	0	OPU 0133	Bacillus	Sp. 22	2	0.00335517
0	0	0	0	0	0	0	0	0	0	0	0	0	0	0	0	0	0	0	0.0868961	0	0	0	0	0	0	OPU 0592	Vibrio	Sp. 19	1	0.00334216
0.0226637	0	0	0	0	0	0	0	0	0	0	0.0634249	0	0	0	0	0	0	0	0	0	0	0	0	0	0	OPU 1185	Desulfovermiculus	Sp. 1	2	0.0033111
0.0151092	0	0	0	0	0	0	0	0	0	0	0	0	0	0	0	0	0	0	0.0195516	0	0	0.037777	0.0120999	0	0	OPU 1047	Arcobacteraceae	Sp. 1	4	0.00325145
0	0	0	0	0	0	0	0	0	0	0	0	0	0	0	0	0	0	0	0.0673445	0	0	0	0	0	0.0168241	OPU R324	Atopobium	Sp. 1	2	0.00323725
0	0	0	0	0	0	0	0	0	0	0	0	0	0	0	0.0840412	0	0	0	0	0	0	0	0	0	0	OPU R123	Roseobacter	Sp. 2	1	0.00323236
0	0	0	0	0	0	0	0	0	0	0	0	0	0	0	0	0	0	0	0	0	0	0.083949	0	0	0	OPU R156	Hoeflea	Sp. 3	1	0.00322881
0	0	0	0	0	0	0	0	0	0	0	0.0422833	0.040044	0	0	0	0	0	0	0	0	0	0	0	0	0	OPU 0345	Sporomusa	Sp. 1	2	0.00316644
0	0	0	0	0	0	0	0	0	0	0	0	0	0	0	0	0	0	0	0	0	0	0	0	0	0.081717	OPU 1257	Algoriphagus	Sp. 1	1	0.00314296
0	0	0.050025	0	0	0	0	0	0	0	0	0	0	0	0	0	0	0	0	0	0	0.0314648	0	0	0	0	OPU R030	Pseudospirillum	Sp. 1	2	0.00313422
0	0	0.0808096	0	0	0	0	0	0	0	0	0	0	0	0	0	0	0	0	0	0	0	0	0	0	0	OPU 0420	Glutamicibacter	Sp. 1	1	0.00310806
0	0	0	0	0	0	0	0	0	0	0	0	0.0800881	0	0	0	0	0	0	0	0	0	0	0	0	0	OPU 0490	Aquipuribacter	Sp. 1	1	0.00308031
0	0	0	0	0	0	0	0	0	0	0	0	0	0	0	0	0	0	0	0	0	0	0	0	0	0.0793136	OPU 0514	Raoultibacter	Sp. 1	1	0.00305052
0.0428093	0	0	0	0	0	0	0	0	0	0	0	0	0	0	0	0	0	0	0	0	0.0242037	0	0	0.0118185	0	OPU 0792	Coxiella	Sp. 6	3	0.00303198
0	0	0	0	0	0	0	0	0	0	0	0	0	0	0	0	0	0	0.0785184	0	0	0	0	0	0	0	OPU R186	Sphingomonas	Sp. 15	1	0.00301994
0	0	0	0	0	0	0	0	0	0	0	0	0	0.0248767	0	0	0	0	0	0	0	0.0532481	0	0	0	0	OPU 1188	Leptospirillum	Sp. 1	2	0.0030048
0	0	0.0769616	0	0	0	0	0	0	0	0	0	0	0	0	0	0	0	0	0	0	0	0	0	0	0	OPU 0647	Pararheinheimera	Sp. 1	1	0.00296006
0	0	0	0	0	0	0	0	0	0	0	0	0	0	0	0.0408849	0	0	0	0	0	0	0.0356783	0	0	0	OPU 1119	Planctomycetota	Sp. 3	2	0.00294474
0	0	0	0	0	0	0	0	0	0	0	0	0	0	0	0	0	0	0	0	0	0.0217833	0.0545668	0	0	0	OPU R128	Rhodobacteraceae	Sp. 17	2	0.00293654
0	0	0	0	0	0	0	0	0	0	0	0	0	0	0	0	0	0	0	0.0760341	0	0	0	0	0	0	OPU 0065	Enterococcus	Sp. 5	1	0.00292439
0	0	0	0	0	0	0.0129853	0	0	0	0	0	0	0	0	0	0	0	0	0	0	0	0	0	0	0.0624895	OPU R211	Wolinella	Sp. 1	2	0.00290288
0	0.0367223	0	0	0	0	0	0	0	0	0	0	0	0	0	0	0	0	0	0	0	0	0	0	0	0.0384551	OPU 0969	Bradyrhizobium	Sp. 1	2	0.00289144
0	0	0	0	0	0	0	0	0	0	0	0	0	0	0	0	0	0	0	0	0.0749454	0	0	0	0	0	OPU 0223	Clostridium	Sp. 11	1	0.00288252
0	0	0	0	0	0	0	0	0	0	0	0	0	0	0	0	0	0	0	0	0	0	0	0.0241999	0	0.0504723	OPU R026	Gynuella	Sp. 1	2	0.00287201
0	0	0	0.0296394	0	0	0	0	0	0	0	0	0	0	0	0	0	0	0	0	0	0	0.0440732	0	0	0	OPU R181	Novosphingobium	Sp. 5	2	0.0028351
0	0	0	0	0	0	0	0	0	0	0	0	0	0	0	0.0272566	0	0	0	0	0	0	0.0461719	0	0	0	OPU 0839	Salinihabitans	Sp. 1	2	0.00282417
0	0	0	0	0	0	0	0	0	0.0550499	0	0	0	0	0	0.0181711	0	0	0	0	0	0	0	0	0	0	OPU R286	Heliorestis	Sp. 1	2	0.00281619
0	0	0.0731135	0	0	0	0	0	0	0	0	0	0	0	0	0	0	0	0	0	0	0	0	0	0	0	OPU R024	Litoribrevibacter	Sp. 1	1	0.00281206
0	0	0	0	0	0	0	0	0	0	0	0	0	0.0723687	0	0	0	0	0	0	0	0	0	0	0	0	OPU 0390	Streptomyces	Sp. 4	1	0.00278341
0	0.0262302	0	0	0	0	0	0	0	0	0	0	0	0	0	0	0	0	0.0460281	0	0	0	0	0	0	0	OPU 0249	Clostridia	Sp. 1	2	0.00277916
0	0	0	0	0	0	0	0	0	0	0	0	0	0	0	0	0	0	0	0	0	0	0	0	0	0.0721033	OPU R160	Pseudahrensia	Sp. 3	1	0.0027732
0.0151092	0	0	0	0	0	0	0	0	0	0	0	0	0	0	0	0	0	0.0324904	0	0	0	0.023086	0	0	0	OPU 1010	Micavibrionales	Sp. 1	3	0.00271867
0	0	0	0	0	0	0	0	0	0	0	0	0	0	0	0.0704129	0	0	0	0	0	0	0	0	0	0	OPU 1186	Dadabacteriales	Sp. 1	1	0.00270819
0	0	0	0	0	0	0	0	0	0	0	0	0	0	0	0	0	0	0.0703958	0	0	0	0	0	0	0	OPU 0153	Fictibacillus	Sp. 1	1	0.00270753
0	0	0	0	0	0	0	0	0	0	0.0408547	0	0	0	0	0	0	0	0	0	0	0	0.0293821	0	0	0	OPU R098	Polynucleobacter	Sp. 1	2	0.00270142
0	0	0	0	0	0	0	0	0	0	0	0	0	0	0	0	0	0	0	0	0	0	0	0	0	0.0696998	OPU 0530	Acidovorax	Sp. 1	1	0.00268076
0	0	0.0692654	0	0	0	0	0	0	0	0	0	0	0	0	0	0	0	0	0	0	0	0	0	0	0	OPU 0238	UCG-005	Sp. 2	1	0.00266405
0	0	0.0692654	0	0	0	0	0	0	0	0	0	0	0	0	0	0	0	0	0	0	0	0	0	0	0	OPU R302	Actinomyces	Sp. 6	1	0.00266405
0.0453275	0	0	0	0	0	0	0	0.0235868	0	0	0	0	0	0	0	0	0	0	0	0	0	0	0	0	0	OPU 1113	Isosphaera	Sp. 1	2	0.00265055
0	0.0681985	0	0	0	0	0	0	0	0	0	0	0	0	0	0	0	0	0	0	0	0	0	0	0	0	OPU 1174	Vermiphilaceae	Sp. 5	1	0.00262302
0	0	0	0	0	0	0	0	0	0	0	0	0	0	0	0	0	0	0.0676883	0	0	0	0	0	0	0	OPU R172	Chelatococcus	Sp. 1	1	0.0026034
0	0	0	0	0	0	0	0	0	0	0	0	0	0	0	0	0	0	0.0676883	0	0	0	0	0	0	0	OPU R369	Brevitalea	Sp. 1	1	0.0026034
0.0226637	0	0	0	0	0	0	0	0	0	0.0449401	0	0	0	0	0	0	0	0	0	0	0	0	0	0	0	OPU R334	Anaerolineae	Sp. 6	2	0.00260015
0.0327365	0	0	0	0	0	0	0	0	0	0	0	0	0	0	0	0	0	0	0	0	0	0	0	0	0.0336482	OPU 0192	Brevibacillus	Sp. 1	2	0.00255326
0	0	0	0	0	0	0	0	0	0.0660599	0	0	0	0	0	0	0	0	0	0	0	0	0	0	0	0	OPU R410	Prevotella	Sp. 5	1	0.00254077
0	0.0655755	0	0	0	0	0	0	0	0	0	0	0	0	0	0	0	0	0	0	0	0	0	0	0	0	OPU 0788	Coxiella	Sp. 2	1	0.00252213
0	0.0655755	0	0	0	0	0	0	0	0	0	0	0	0	0	0	0	0	0	0	0	0	0	0	0	0	OPU 1278	Coprothermobacter	Sp. 1	1	0.00252213
0.065473	0	0	0	0	0	0	0	0	0	0	0	0	0	0	0	0	0	0	0	0	0	0	0	0	0	OPU R246	Roseburia	Sp. 2	1	0.00251819
0.065473	0	0	0	0	0	0	0	0	0	0	0	0	0	0	0	0	0	0	0	0	0	0	0	0	0	OPU R416	Segetibacter	Sp. 1	1	0.00251819
0	0	0.0654173	0	0	0	0	0	0	0	0	0	0	0	0	0	0	0	0	0	0	0	0	0	0	0	OPU R132	Sulfitobacter	Sp. 7	1	0.00251605
0	0	0	0	0	0	0	0	0	0	0	0	0	0	0	0	0	0	0	0.0651721	0	0	0	0	0	0	OPU R215	Streptobacillus	Sp. 1	1	0.00250662
0	0	0	0.0197596	0.0157771	0	0	0	0	0	0	0	0	0	0	0.029528	0	0	0	0	0	0	0	0	0	0	OPU R384	NB1-j	Sp. 3	3	0.00250249
0.0352547	0	0	0	0	0	0	0	0	0	0	0	0	0	0	0	0	0	0.0297829	0	0	0	0	0	0	0	OPU 0704	Alkanindiges	Sp. 1	2	0.00250145
0	0	0	0	0	0	0.0649266	0	0	0	0	0	0	0	0	0	0	0	0	0	0	0	0	0	0	0	OPU R017	Haemophilus	Sp. 3	1	0.00249718
0	0	0	0	0	0	0	0	0	0	0	0	0	0	0	0	0	0	0	0	0	0	0	0	0	0.0648929	OPU R040	Pseudomonas	Sp. 27	1	0.00249588
0	0	0	0	0	0	0	0	0.0393113	0	0	0	0	0	0	0	0	0	0	0	0	0	0.0251847	0	0	0	OPU R418	Aureispira	Sp. 1	2	0.00248061
0	0	0	0	0	0	0	0	0	0	0	0.017618	0	0	0	0	0	0	0	0	0	0	0	0.0463831	0	0	OPU 0510	Microtrichaceae	Sp. 1	2	0.00246158
0	0	0	0	0	0	0	0	0	0	0	0	0	0.0316613	0	0.0317994	0	0	0	0	0	0	0	0	0	0	OPU 0516	Coriobacteriia	Sp. 1	2	0.0024408
0	0	0	0	0	0	0	0	0	0	0	0	0	0	0	0	0	0	0	0.0629997	0	0	0	0	0	0	OPU 0960	Methylobacterium	Sp. 4	1	0.00242306
0.0629548	0	0	0	0	0	0	0	0	0	0	0	0	0	0	0	0	0	0	0	0	0	0	0	0	0	OPU 0749	Amnibacterium	Sp. 1	1	0.00242134
0	0.0629525	0	0	0	0	0	0	0	0	0	0	0	0	0	0	0	0	0	0	0	0	0	0	0	0	OPU R170	Nesiotobacter	Sp. 1	1	0.00242125
0	0	0	0	0	0	0	0	0	0	0	0	0	0	0	0	0	0	0	0	0	0	0	0	0	0.0624895	OPU 0106	Bacillus	Sp. 3	1	0.00240344
0	0	0	0	0	0	0	0	0	0	0	0	0	0	0	0	0	0	0	0	0	0	0	0	0	0.0624895	OPU 0723	Pseudomonas	Sp. 10	1	0.00240344
0	0	0	0	0	0	0	0	0	0	0	0	0	0	0	0	0	0	0	0	0	0	0	0	0	0.0624895	OPU 1237	Alloprevotella	Sp. 4	1	0.00240344
0	0	0	0	0	0	0	0	0	0	0	0	0	0	0	0.0340708	0	0	0	0	0	0	0	0.0282332	0	0	OPU R412	Flexithrix	Sp. 1	2	0.00239631
0	0	0	0	0	0.0621523	0	0	0	0	0	0	0	0	0	0	0	0	0	0	0	0	0	0	0	0	OPU 0601	Vibrio	Sp. 28	1	0.00239047
0.012591	0	0	0	0.0157771	0	0	0	0	0	0	0	0	0	0	0	0	0	0	0	0	0	0	0	0	0.0336482	OPU 0783	Diplorickettsia	Sp. 1	3	0.00238524
0	0	0	0	0	0	0	0	0.031449	0	0	0	0	0	0	0.0181711	0	0	0	0	0	0	0	0.0120999	0	0	OPU 1120	Longimicrobium	Sp. 1	3	0.00237385
0	0	0.0615692	0	0	0	0	0	0	0	0	0	0	0	0	0	0	0	0	0	0	0	0	0	0	0	OPU 0146	Bacillus	Sp. 34	1	0.00236805
0	0	0	0	0	0	0	0	0	0	0	0	0	0	0	0	0	0	0	0.0608273	0	0	0	0	0	0	OPU R103	Ferribacterium	Sp. 1	1	0.00233951
0	0	0	0.031286	0	0	0	0	0	0	0	0	0	0	0	0	0	0	0	0	0	0.0290444	0	0	0	0	OPU R093	Gammaproteobacteria	Sp. 27	2	0.0023204
0	0.0603295	0	0	0	0	0	0	0	0	0	0	0	0	0	0	0	0	0	0	0	0	0	0	0	0	OPU R249	Catonella	Sp. 1	1	0.00232036
0	0.0603295	0	0	0	0	0	0	0	0	0	0	0	0	0	0	0	0	0	0	0	0	0	0	0	0	OPU R268	Tepidibacter	Sp. 2	1	0.00232036
0	0	0	0.0214062	0	0	0	0	0	0	0	0	0	0.0180922	0	0	0	0	0	0	0	0	0	0.0201666	0	0	OPU R331	Anaerolineae	Sp. 3	3	0.00229481
0	0	0	0.0131731	0	0	0	0	0.0262075	0	0	0	0	0	0	0	0	0	0	0	0	0	0	0.0201666	0	0	OPU R056	Nitrosococcaceae	Sp. 3	3	0.00229027
0	0	0	0	0	0	0	0	0	0	0	0	0	0	0	0	0	0	0	0	0	0.0266241	0.0188885	0	0.0137882	0	OPU 0351	Pelospora	Sp. 1	3	0.0022808
0	0	0	0	0	0	0	0	0	0	0	0	0	0	0	0.059056	0	0	0	0	0	0	0	0	0	0	OPU 1025	Inquilinus	Sp. 1	1	0.00227139
0	0	0	0	0	0	0	0	0	0	0	0	0	0	0	0	0	0	0	0	0	0	0.0587643	0	0	0	OPU 0952	Pannonibacter	Sp. 1	1	0.00226016
0	0	0	0	0	0	0	0	0	0	0	0	0	0	0	0	0	0	0	0.0586548	0	0	0	0	0	0	OPU 0449	Aeriscardovia	Sp. 1	1	0.00225596
0	0	0	0	0	0	0	0	0	0	0	0	0	0	0	0	0	0	0	0.0586548	0	0	0	0	0	0	OPU 0765	Legionella	Sp. 5	1	0.00225596
0	0	0.0346327	0	0	0	0	0	0.0235868	0	0	0	0	0	0	0	0	0	0	0	0	0	0	0	0	0	OPU R168	Breoghania	Sp. 1	2	0.00223921
0.0377729	0	0	0	0	0	0	0	0	0	0	0	0	0.0203537	0	0	0	0	0	0	0	0	0	0	0	0	OPU R082	Legionellaceae	Sp. 8	2	0.00223564
0	0	0.0577212	0	0	0	0	0	0	0	0	0	0	0	0	0	0	0	0	0	0	0	0	0	0	0	OPU 0036	Lactobacillus	Sp. 25	1	0.00222004
0	0	0.0577212	0	0	0	0	0	0	0	0	0	0	0	0	0	0	0	0	0	0	0	0	0	0	0	OPU 0959	Methylobacterium	Sp. 3	1	0.00222004
0	0	0	0	0	0	0	0	0	0	0	0	0	0	0	0	0	0	0	0	0	0	0	0	0	0.0576826	OPU 0876	Paracoccus	Sp. 3	1	0.00221856
0	0	0	0	0	0	0	0	0	0	0	0	0	0	0	0	0	0	0	0.0260688	0	0	0	0	0	0.0312447	OPU 1090	Candidatus Kerfeldbacteria	Sp. 1	2	0.00220437
0	0	0	0	0	0.0186457	0	0	0	0	0	0	0	0.0384459	0	0	0	0	0	0	0	0	0	0	0	0	OPU 1251	Bacteroidales	Sp. 5	2	0.00219583
0	0	0	0.0230529	0	0	0	0	0	0	0	0	0	0.0203537	0	0.0136283	0	0	0	0	0	0	0	0	0	0	OPU R039	Gammaproteobacteria	Sp. 12	3	0.00219365
0	0	0	0	0	0	0	0	0	0	0	0	0	0	0	0.029528	0	0	0	0	0	0	0	0.0262165	0	0	OPU R053	phototrophic	Sp. 1	2	0.00214402
0	0	0	0	0	0	0	0	0	0	0	0	0	0	0	0	0.0557175	0	0	0	0	0	0	0	0	0	OPU 0445	Gardnerella	Sp. 1	1	0.00214298
0	0	0	0	0	0	0	0	0	0	0	0	0.0350385	0	0	0.0204425	0	0	0	0	0	0	0	0	0	0	OPU R029	Kushneria	Sp. 1	2	0.00213388
0	0	0	0	0.0247926	0	0	0	0.0183453	0	0	0	0	0	0	0	0	0	0	0	0	0	0	0.0120999	0	0	OPU R045	Oceanospirillales	Sp. 1	3	0.00212453
0	0	0	0	0	0	0	0	0.0550358	0	0	0	0	0	0	0	0	0	0	0	0	0	0	0	0	0	OPU 0385	Rhodococcus	Sp. 2	1	0.00211676
0	0	0	0	0	0	0	0	0.0550358	0	0	0	0	0	0	0	0	0	0	0	0	0	0	0	0	0	OPU 1112	Paludisphaera	Sp. 1	1	0.00211676
0	0	0	0	0	0	0	0	0	0	0	0	0	0	0	0	0	0	0	0	0	0	0.0545668	0	0	0	OPU 0260	Eubacterium	Sp. 2	1	0.00209872
0	0	0	0	0	0	0	0	0	0	0	0	0	0	0	0	0	0	0	0	0	0	0.0545668	0	0	0	OPU R028	Halomonas	Sp. 9	1	0.00209872
0	0	0	0.0543389	0	0	0	0	0	0	0	0	0	0	0	0	0	0	0	0	0	0	0	0	0	0	OPU R012	Photobacterium	Sp. 12	1	0.00208996
0	0	0	0	0	0	0	0	0	0	0	0	0	0.0113076	0	0.0136283	0	0	0	0	0	0	0.0293821	0	0	0	OPU 0548	Burkholderiales	Sp. 1	3	0.00208916
0	0	0	0	0	0	0	0	0	0.02569	0	0	0	0.0135691	0	0	0	0	0	0	0	0	0.0146911	0	0	0	OPU 0796	Coxiella	Sp. 10	3	0.00207501
0	0	0.0538731	0	0	0	0	0	0	0	0	0	0	0	0	0	0	0	0	0	0	0	0	0	0	0	OPU 1028	Geminicoccus	Sp. 1	1	0.00207204
0	0	0	0	0	0	0	0	0	0	0	0	0	0	0	0	0	0	0	0	0	0	0.0335796	0.0201666	0	0	OPU R201	Marispirillum	Sp. 1	2	0.00206716
0	0	0	0	0	0	0	0	0	0	0	0	0	0	0	0	0	0	0	0	0	0.0532481	0	0	0	0	OPU 0972	Pseudorhodoplanes	Sp. 1	1	0.00204801
0	0	0	0	0	0	0	0	0	0	0	0	0	0	0	0	0	0	0	0	0	0.0532481	0	0	0	0	OPU R079	Legionella	Sp. 10	1	0.00204801
0	0	0	0	0	0	0	0	0	0	0	0	0	0	0	0	0	0	0	0	0	0.0532481	0	0	0	0	OPU R176	Beijerinckiaceae	Sp. 3	1	0.00204801
0.0528821	0	0	0	0	0	0	0	0	0	0	0	0	0	0	0	0	0	0	0	0	0	0	0	0	0	OPU 0536	Schlegelella	Sp. 1	1	0.00203393
0	0.0524604	0	0	0	0	0	0	0	0	0	0	0	0	0	0	0	0	0	0	0	0	0	0	0	0	OPU 0415	Microlunatus	Sp. 1	1	0.00201771
0	0	0	0	0	0	0.0519413	0	0	0	0	0	0	0	0	0	0	0	0	0	0	0	0	0	0	0	OPU R403	Riemerella	Sp. 1	1	0.00199774
0	0	0	0	0	0	0	0	0	0	0	0	0	0	0	0	0.0514315	0	0	0	0	0	0	0	0	0	OPU R308	Modestobacter	Sp. 1	1	0.00197814
0	0	0	0	0	0	0	0	0	0.0513799	0	0	0	0	0	0	0	0	0	0	0	0	0	0	0	0	OPU 0499	Jatrophihabitans	Sp. 1	1	0.00197615
0	0	0	0	0	0	0	0	0	0	0	0	0	0	0	0.0136283	0	0	0	0	0	0	0.023086	0.0141166	0	0	OPU 1177	Babeliales	Sp. 2	3	0.00195503
0	0	0	0	0	0	0	0	0	0	0	0	0	0	0	0	0	0	0	0	0	0	0.0503694	0	0	0	OPU 0948	Maritalea	Sp. 1	1	0.00193728
0	0	0	0	0	0	0	0	0	0	0	0	0.0500551	0	0	0	0	0	0	0	0	0	0	0	0	0	OPU R262	Caldicoprobacter	Sp. 3	1	0.00192519
0	0	0.050025	0	0	0	0	0	0	0	0	0	0	0	0	0	0	0	0	0	0	0	0	0	0	0	OPU 0774	Legionellaceae	Sp. 5	1	0.00192404
0	0.0498374	0	0	0	0	0	0	0	0	0	0	0	0	0	0	0	0	0	0	0	0	0	0	0	0	OPU R406	Luteibaculum	Sp. 1	1	0.00191682
0	0	0	0	0	0	0	0	0	0	0	0.0493305	0	0	0	0	0	0	0	0	0	0	0	0	0	0	OPU 0111	Bacillus	Sp. 8	1	0.00189733
0	0	0	0	0	0	0	0	0	0	0.0285983	0	0	0	0	0.0204425	0	0	0	0	0	0	0	0	0	0	OPU R073	Gammaproteobacteria	Sp. 22	2	0.00188618
0	0	0	0	0	0	0	0	0	0	0.0490256	0	0	0	0	0	0	0	0	0	0	0	0	0	0	0	OPU 0312	Terrisporobacter	Sp. 1	1	0.0018856
0	0	0	0	0	0	0	0	0	0	0.0490256	0	0	0	0	0	0	0	0	0	0	0	0	0	0	0	OPU R050	Methylococcaceae	Sp. 1	1	0.0018856
0	0	0	0	0	0	0	0	0	0	0.0490256	0	0	0	0	0	0	0	0	0	0	0	0	0	0	0	OPU R295	Nocardioides	Sp. 13	1	0.0018856
0.0327365	0	0	0	0	0	0	0	0	0	0	0	0	0	0	0.0158997	0	0	0	0	0	0	0	0	0	0	OPU R357	Pirellulaceae	Sp. 18	2	0.00187062
0	0	0	0	0	0	0	0	0	0	0	0	0	0	0.0235837	0.0249852	0	0	0	0	0	0	0	0	0	0	OPU R081	Legionella	Sp. 12	2	0.00186803
0	0	0	0	0	0	0	0	0	0	0	0	0	0	0	0	0	0	0	0	0	0	0	0	0	0.0480688	OPU R016	Pantoea	Sp. 4	1	0.0018488
0.0277001	0	0	0	0	0	0	0	0	0	0	0	0	0	0	0	0	0	0	0	0	0	0	0.0201666	0	0	OPU R374	Geothrix	Sp. 1	2	0.00184103
0	0	0	0	0	0	0	0	0	0	0	0	0	0	0	0	0	0	0	0.0260688	0	0.0217833	0	0	0	0	OPU R309	Acidothermus	Sp. 1	2	0.00184047
0	0	0	0.0296394	0	0	0	0	0	0	0	0	0	0.0180922	0	0	0	0	0	0	0	0	0	0	0	0	OPU R074	Gammaproteobacteria	Sp. 23	2	0.00183583
0	0	0	0	0	0	0	0	0	0.0477099	0	0	0	0	0	0	0	0	0	0	0	0	0	0	0	0	OPU 0953	Aureimonas	Sp. 1	1	0.001835
0	0	0	0.0214062	0	0	0	0	0	0	0	0	0	0	0	0	0	0	0	0	0	0	0	0.0262165	0	0	OPU R377	Acidobacteriota	Sp. 3	2	0.00183165
0	0	0	0	0	0	0	0	0	0	0	0	0	0.047492	0	0	0	0	0	0	0	0	0	0	0	0	OPU R267	Sporacetigenium	Sp. 1	1	0.00182661
0	0	0.0461769	0	0	0	0	0	0	0	0	0	0	0	0	0	0	0	0	0	0	0	0	0	0	0	OPU 0266	Lachnotalea	Sp. 1	1	0.00177604
0	0	0.0461769	0	0	0	0	0	0	0	0	0	0	0	0	0	0	0	0	0	0	0	0	0	0	0	OPU R333	Anaerolineae	Sp. 5	1	0.00177604
0	0	0	0	0	0	0	0	0	0	0	0	0	0	0	0	0	0	0	0	0	0	0.0461719	0	0	0	OPU 1226	Moheibacter	Sp. 1	1	0.00177584
0	0	0	0	0	0	0	0	0	0	0	0	0	0	0	0	0	0	0.0460281	0	0	0	0	0	0	0	OPU 0069	Brochothrix	Sp. 1	1	0.00177031
0	0	0	0	0	0	0	0	0	0	0	0	0	0	0	0	0	0	0.0460281	0	0	0	0	0	0	0	OPU R361	Tuwongella	Sp. 1	1	0.00177031
0	0	0	0	0	0	0	0	0	0	0	0	0.030033	0.0158307	0	0	0	0	0	0	0	0	0	0	0	0	OPU R328	Actinobacteriota	Sp. 2	2	0.00176399
0	0	0	0	0	0	0	0	0	0	0	0	0	0	0	0	0	0	0	0	0	0	0	0	0	0.0456654	OPU 0558	Aquaspirillum	Sp. 1	1	0.00175636
0	0	0	0	0	0	0.0454486	0	0	0	0	0	0	0	0	0	0	0	0	0	0	0	0	0	0	0	OPU R095	Xenophilus	Sp. 1	1	0.00174802
0	0	0	0	0	0	0	0	0	0	0	0	0	0	0	0.0454277	0	0	0	0	0	0	0	0	0	0	OPU 0665	Alteromonas	Sp. 1	1	0.00174722
0	0	0	0	0	0	0	0	0	0	0	0	0	0	0	0.0454277	0	0	0	0	0	0	0	0	0	0	OPU R281	Alkalibaculum	Sp. 1	1	0.00174722
0	0	0	0	0	0	0	0	0	0	0	0	0	0	0	0.0454277	0	0	0	0	0	0	0	0	0	0	OPU R366	Prosthecobacter	Sp. 1	1	0.00174722
0	0	0	0	0.0202849	0	0	0	0	0	0	0	0	0.0248767	0	0	0	0	0	0	0	0	0	0	0	0	OPU 0724	Pseudomonas	Sp. 11	2	0.00173699
0	0	0	0	0	0	0	0	0	0	0	0	0	0	0	0	0	0	0.0324904	0	0	0	0.0125923	0	0	0	OPU 1128	Simkaniaceae	Sp. 1	2	0.00173395
0	0	0	0	0	0	0	0	0	0	0	0	0.0450496	0	0	0	0	0	0	0	0	0	0	0	0	0	OPU R164	Pseudahrensia	Sp. 7	1	0.00173268
0	0	0	0	0	0	0	0	0	0	0.0449401	0	0	0	0	0	0	0	0	0	0	0	0	0	0	0	OPU R190	Alphaproteobacteria	Sp. 4	1	0.00172847
0	0.0445913	0	0	0	0	0	0	0	0	0	0	0	0	0	0	0	0	0	0	0	0	0	0	0	0	OPU R292	Actinophytocola	Sp. 1	1	0.00171505
0	0	0	0	0	0	0	0	0.0445528	0	0	0	0	0	0	0	0	0	0	0	0	0	0	0	0	0	OPU R251	Lachnospiraceae	Sp. 2	1	0.00171357
0	0	0	0	0.0202849	0	0	0	0	0	0	0	0	0	0	0	0	0	0	0	0	0	0	0.0241999	0	0	OPU R378	Acidobacteriota	Sp. 4	2	0.00171095
0	0	0	0	0	0	0	0	0	0	0	0	0	0.0226152	0	0	0	0	0	0	0	0.0217833	0	0	0	0	OPU R015	Cronobacter	Sp. 1	2	0.00170764
0	0	0	0	0	0	0	0	0	0	0	0	0	0	0	0	0	0	0	0	0	0	0.0440732	0	0	0	OPU R003	Vibrio	Sp. 42	1	0.00169512
0	0	0	0	0	0	0	0	0	0	0	0	0	0	0	0	0	0	0	0	0	0.0435667	0	0	0	0	OPU 0115	Bacillus	Sp. 12	1	0.00167564
0	0	0	0	0	0	0	0	0	0	0	0	0	0	0	0	0	0	0	0.043448	0	0	0	0	0	0	OPU 0735	Pseudomonas	Sp. 22	1	0.00167108
0	0	0	0	0	0	0	0	0	0	0	0	0	0	0	0	0	0	0.0433205	0	0	0	0	0	0	0	OPU 0294	Peptoniphilus	Sp. 4	1	0.00166617
0	0	0	0	0	0	0	0	0	0	0	0	0	0	0	0	0	0	0.0433205	0	0	0	0	0	0	0	OPU R404	Salinirepens	Sp. 1	1	0.00166617
0	0	0	0	0	0	0	0	0	0	0	0	0	0	0	0.0431563	0	0	0	0	0	0	0	0	0	0	OPU R314	Microtrichaceae	Sp. 4	1	0.00165986
0	0	0	0	0	0	0	0	0	0	0	0	0	0	0	0.0431563	0	0	0	0	0	0	0	0	0	0	OPU R315	Microtrichaceae	Sp. 5	1	0.00165986
0	0	0	0.018113	0	0	0	0	0	0	0	0	0	0	0	0.0249852	0	0	0	0	0	0	0	0	0	0	OPU 1145	Kiritimatiella	Sp. 1	2	0.00165762
0	0	0	0	0.0157771	0	0	0	0	0	0	0	0	0	0	0.0272566	0	0	0	0	0	0	0	0	0	0	OPU 1187	Dadabacteriales	Sp. 2	2	0.00165514
0	0	0	0	0	0	0	0	0	0	0	0	0	0	0	0	0.0428596	0	0	0	0	0	0	0	0	0	OPU R282	Veillonella	Sp. 5	1	0.00164845
0	0	0	0	0	0	0	0	0	0	0	0.0281889	0	0	0	0	0	0	0	0	0	0	0	0	0	0.0144207	OPU 1239	Bacteroides	Sp. 2	2	0.00163883
0	0	0.0423289	0	0	0	0	0	0	0	0	0	0	0	0	0	0	0	0	0	0	0	0	0	0	0	OPU R072	Arenicellaceae	Sp. 3	1	0.00162803
0	0	0	0	0	0	0	0	0	0	0	0.0422833	0	0	0	0	0	0	0	0	0	0	0	0	0	0	OPU 0381	Gordonia	Sp. 1	1	0.00162628
0	0	0	0	0	0	0	0	0	0	0	0	0	0	0	0	0	0	0	0	0	0	0.0419745	0	0	0	OPU R284	Anaeroarcus	Sp. 1	1	0.0016144
0	0	0	0	0.0157771	0	0	0	0	0.02569	0	0	0	0	0	0	0	0	0	0	0	0	0	0	0	0	OPU R327	Solirubrobacterales	Sp. 2	2	0.00159489
0	0	0	0	0	0	0	0	0	0	0	0	0	0	0	0	0	0	0	0.0412756	0	0	0	0	0	0	OPU R389	Vermiphilaceae	Sp. 8	1	0.00158752
0	0	0	0.0411658	0	0	0	0	0	0	0	0	0	0	0	0	0	0	0	0	0	0	0	0	0	0	OPU R195	Nisaea	Sp. 1	1	0.0015833
0	0	0	0	0	0	0	0	0.0288283	0	0	0	0	0	0	0	0	0	0	0	0	0	0	0.0120999	0	0	OPU R340	Saccharimonadales	Sp. 2	2	0.00157416
0	0	0	0	0	0	0	0	0	0	0	0	0	0	0	0	0	0	0	0	0	0	0	0	0	0.0408585	OPU 0014	Lactobacillus	Sp. 4	1	0.00157148
0	0	0	0	0	0	0	0	0	0	0	0	0	0	0	0	0	0	0	0	0	0	0	0	0	0.0408585	OPU 0568	Lysobacter	Sp. 2	1	0.00157148
0	0	0	0	0	0	0	0	0	0	0.0408547	0	0	0	0	0	0	0	0	0	0	0	0	0	0	0	OPU R158	Aquamicrobium	Sp. 2	1	0.00157133
0	0	0	0	0	0	0	0	0	0	0	0	0	0.0407074	0	0	0	0	0	0	0	0	0	0	0	0	OPU 0158	Oceanobacillus	Sp. 2	1	0.00156567
0	0	0	0	0.0405698	0	0	0	0	0	0	0	0	0	0	0	0	0	0	0	0	0	0	0	0	0	OPU 0048	Facklamia	Sp. 1	1	0.00156038
0	0	0	0	0.0405698	0	0	0	0	0	0	0	0	0	0	0	0	0	0	0	0	0	0	0	0	0	OPU 0573	Vibrio	Sp. 1	1	0.00156038
0	0	0	0.0131731	0	0	0	0	0	0	0	0	0	0	0	0.0272566	0	0	0	0	0	0	0	0	0	0	OPU 1035	Kiloniellaceae	Sp. 2	2	0.00155499
0	0	0	0	0	0	0	0	0	0.0403699	0	0	0	0	0	0	0	0	0	0	0	0	0	0	0	0	OPU R335	Pelolinea	Sp. 1	1	0.00155269
0	0	0	0	0	0	0	0	0	0	0	0	0	0	0	0	0	0	0	0	0	0	0	0.0403332	0	0	OPU 0577	Vibrio	Sp. 5	1	0.00155128
0.0402911	0	0	0	0	0	0	0	0	0	0	0	0	0	0	0	0	0	0	0	0	0	0	0	0	0	OPU 1270	Niabella	Sp. 1	1	0.00154966
0	0	0	0	0	0	0	0	0	0	0	0	0.040044	0	0	0	0	0	0	0	0	0	0	0	0	0	OPU 1149	Stenotrophobacter	Sp. 1	1	0.00154016
0	0	0	0	0	0	0	0	0	0	0	0	0.040044	0	0	0	0	0	0	0	0	0	0	0	0	0	OPU R250	Cuneatibacter	Sp. 1	1	0.00154016
0	0	0	0	0	0	0	0	0	0	0	0	0	0	0	0	0	0	0	0	0	0	0.0398758	0	0	0	OPU R096	Rhodoferax	Sp. 1	1	0.00153368
0	0.0393453	0	0	0	0	0	0	0	0	0	0	0	0	0	0	0	0	0	0	0	0	0	0	0	0	OPU 0646	Serratia	Sp. 2	1	0.00151328
0	0	0	0	0	0	0	0	0	0	0	0	0	0	0	0	0	0	0	0.0391032	0	0	0	0	0	0	OPU R178	Rhodomicrobium	Sp. 1	1	0.00150397
0	0	0	0	0	0	0	0	0	0	0	0	0	0	0	0	0	0	0	0.0391032	0	0	0	0	0	0	OPU R299	Brevibacterium	Sp. 7	1	0.00150397
0	0	0	0	0	0	0.038956	0	0	0	0	0	0	0	0	0	0	0	0	0	0	0	0	0	0	0	OPU 0319	Acetoanaerobium	Sp. 1	1	0.00149831
0	0	0	0	0	0	0.038956	0	0	0	0	0	0	0	0	0	0	0	0	0	0	0	0	0	0	0	OPU 0925	Rhizobium	Sp. 10	1	0.00149831
0	0	0	0	0	0	0	0	0	0	0	0	0	0	0	0	0.0385736	0	0	0	0	0	0	0	0	0	OPU 1247	Bacteroidales	Sp. 2	1	0.0014836
0	0	0	0	0	0	0	0	0	0	0	0	0	0	0	0	0.0385736	0	0	0	0	0	0	0	0	0	OPU R104	Aquitalea	Sp. 1	1	0.0014836
0	0	0.0384808	0	0	0	0	0	0	0	0	0	0	0	0	0	0	0	0	0	0	0	0	0	0	0	OPU R252	Parasporobacterium	Sp. 1	1	0.00148003
0	0	0	0	0	0	0	0	0	0	0	0	0	0	0	0	0	0	0	0	0	0	0	0	0	0.0384551	OPU R173	Rhodopseudomonas	Sp. 1	1	0.00147904
0	0	0	0	0	0	0	0	0	0	0	0	0	0	0	0	0	0	0	0	0	0	0	0	0	0.0384551	OPU R303	Cellulosimicrobium	Sp. 1	1	0.00147904
0	0	0	0	0	0	0	0	0	0	0	0	0	0.0384459	0	0	0	0	0	0	0	0	0	0	0	0	OPU 0951	Stappia	Sp. 1	1	0.00147869
0	0	0	0	0	0	0	0	0	0	0.0245128	0	0	0	0	0	0	0	0	0	0	0	0	0	0.0137882	0	OPU R287	Desulfitibacter	Sp. 1	2	0.00147312
0	0	0	0	0	0	0	0	0	0	0	0.0211416	0	0	0	0	0	0	0	0	0	0	0	0	0	0.0168241	OPU 1172	Vermiphilaceae	Sp. 3	2	0.00146022
0	0	0	0	0	0	0	0	0	0	0	0	0	0	0	0.0181711	0	0	0	0	0	0	0	0	0.0196974	0	OPU 0921	Hyphomicrobiaceae	Sp. 1	2	0.00145648
0	0	0	0	0	0	0	0	0	0	0	0	0	0	0	0	0	0	0	0	0	0	0.037777	0	0	0	OPU R226	Planifilum	Sp. 1	1	0.00145296
0	0.0367223	0	0	0	0	0	0	0	0	0	0	0	0	0	0	0	0	0	0	0	0	0	0	0	0	OPU 1095	Meiothermus	Sp. 1	1	0.0014124
0	0	0	0	0	0	0	0	0	0	0	0	0	0	0.0366857	0	0	0	0	0	0	0	0	0	0	0	OPU 1045	Poseidonibacter	Sp. 1	1	0.00141099
0	0	0	0	0	0	0	0	0	0	0	0	0	0	0	0.0363422	0	0	0	0	0	0	0	0	0	0	OPU 1155	Myxococcaceae	Sp. 1	1	0.00139778
0	0	0	0	0	0	0	0	0	0	0	0	0	0	0	0.0363422	0	0	0	0	0	0	0	0	0	0	OPU 1204	Zobellia	Sp. 1	1	0.00139778
0	0	0	0	0	0	0	0	0	0	0	0	0	0	0	0	0	0	0	0	0	0.0363055	0	0	0	0	OPU 0237	UCG-002	Sp. 1	1	0.00139637
0	0	0	0	0	0	0	0	0	0	0	0	0	0.0361844	0	0	0	0	0	0	0	0	0	0	0	0	OPU R115	Sulfuricaulis	Sp. 1	1	0.00139171
0	0	0	0	0	0	0	0	0	0	0	0	0	0	0	0	0	0	0	0	0	0	0	0	0	0.0360516	OPU 1220	Chryseobacterium	Sp. 2	1	0.0013866
0	0	0	0	0	0	0	0	0	0	0	0	0	0	0	0	0	0	0	0	0	0	0	0	0	0.0360516	OPU R034	Acinetobacter	Sp. 5	1	0.0013866
0	0	0	0	0	0	0	0	0	0	0	0	0	0.0180922	0	0	0	0	0	0	0	0	0	0	0.0177277	0	OPU 0829	Pseudohalocynthiibacter	Sp. 1	2	0.00137769
0	0	0	0	0	0	0	0	0	0	0	0	0	0	0	0	0	0	0	0	0	0	0	0	0.0354554	0	OPU R126	Silicimonas	Sp. 2	1	0.00136367
0.0352547	0	0	0	0	0	0	0	0	0	0	0	0	0	0	0	0	0	0	0	0	0	0	0	0	0	OPU 0778	Gammaproteobacteria	Sp. 5	1	0.00135595
0	0	0	0	0	0	0	0	0	0	0	0.0352361	0	0	0	0	0	0	0	0	0	0	0	0	0	0	OPU R279	Eubacterium	Sp. 8	1	0.00135523
0	0	0	0	0	0	0	0	0	0	0	0	0	0	0	0	0	0	0.0351979	0	0	0	0	0	0	0	OPU 0318	Eubacterium	Sp. 3	1	0.00135377
0	0	0	0	0	0	0	0	0	0	0	0	0	0	0	0	0	0	0.0351979	0	0	0	0	0	0	0	OPU R031	Allohahella	Sp. 1	1	0.00135377
0	0	0	0	0	0	0	0	0	0	0	0	0	0	0	0	0	0	0.0351979	0	0	0	0	0	0	0	OPU R390	Vermiphilaceae	Sp. 9	1	0.00135377
0	0	0	0	0	0	0	0	0	0	0	0	0.0350385	0	0	0	0	0	0	0	0	0	0	0	0	0	OPU 0454	Actinomyces	Sp. 1	1	0.00134764
0	0	0.0346327	0	0	0	0	0	0	0	0	0	0	0	0	0	0	0	0	0	0	0	0	0	0	0	OPU 0567	Luteimonas	Sp. 1	1	0.00133203
0	0	0	0	0	0	0	0	0	0	0	0	0	0	0	0	0.0342877	0	0	0	0	0	0	0	0	0	OPU 0268	Anaerocolumna	Sp. 1	1	0.00131876
0	0	0	0	0	0	0	0	0.0340698	0	0	0	0	0	0	0	0	0	0	0	0	0	0	0	0	0	OPU 0349	Desulfonispora	Sp. 1	1	0.00131038
0	0	0	0	0	0	0	0	0.0340698	0	0	0	0	0	0	0	0	0	0	0	0	0	0	0	0	0	OPU R099	Paucimonas	Sp. 1	1	0.00131038
0	0	0	0	0	0	0	0	0.0340698	0	0	0	0	0	0	0	0	0	0	0	0	0	0	0	0	0	OPU R277	Clostridiisalibacter	Sp. 1	1	0.00131038
0	0	0	0	0	0	0	0	0	0	0	0	0	0	0.0340653	0	0	0	0	0	0	0	0	0	0	0	OPU R395	Sungkyunkwania	Sp. 1	1	0.0013102
0	0	0	0	0	0	0	0	0	0	0	0	0	0	0	0	0	0	0	0	0	0	0	0.0201666	0.0137882	0	OPU R059	Cocleimonas	Sp. 1	2	0.00130595
0	0	0	0	0	0	0	0	0	0	0	0	0	0.0339228	0	0	0	0	0	0	0	0	0	0	0	0	OPU 0066	Enterococcus	Sp. 6	1	0.00130472
0	0	0	0	0	0	0	0	0	0	0	0	0	0.0339228	0	0	0	0	0	0	0	0	0	0	0	0	OPU 0871	Lutimaribacter	Sp. 1	1	0.00130472
0	0	0	0	0	0	0	0	0	0	0	0	0	0	0	0	0	0	0	0	0	0.0338852	0	0	0	0	OPU 1201	Mesonia	Sp. 1	1	0.00130328
0	0	0	0	0.0338082	0	0	0	0	0	0	0	0	0	0	0	0	0	0	0	0	0	0	0	0	0	OPU R009	Vibrionaceae	Sp. 2	1	0.00130031
0	0	0	0	0	0	0	0	0	0.0330299	0	0	0	0	0	0	0	0	0	0	0	0	0	0	0	0	OPU R087	Coxiella	Sp. 11	1	0.00127038
0	0	0	0	0	0	0	0	0	0.0330299	0	0	0	0	0	0	0	0	0	0	0	0	0	0	0	0	OPU R265	Peptoniphilus	Sp. 6	1	0.00127038
0	0	0	0.0329327	0	0	0	0	0	0	0	0	0	0	0	0	0	0	0	0	0	0	0	0	0	0	OPU R248	Anaerostipes	Sp. 1	1	0.00126664
0	0	0	0.0098798	0	0	0	0.0229779	0	0	0	0	0	0	0	0	0	0	0	0	0	0	0	0	0	0	OPU R234	Erysipelotrichaceae	Sp. 2	2	0.00126376
0.0327365	0	0	0	0	0	0	0	0	0	0	0	0	0	0	0	0	0	0	0	0	0	0	0	0	0	OPU R213	Cloacimonadia	Sp. 1	1	0.0012591
0	0	0	0.0131731	0	0	0	0	0	0	0	0	0	0	0	0	0	0	0	0	0	0.019363	0	0	0	0	OPU 1043	Caedibacteraceae	Sp. 1	2	0.00125139
0	0	0	0	0	0	0	0	0	0	0	0	0	0	0	0	0	0	0.0324904	0	0	0	0	0	0	0	OPU 1132	Chlamydiaceae	Sp. 2	1	0.00124963
0	0	0	0	0	0	0	0	0	0	0	0	0	0	0	0	0	0	0.0324904	0	0	0	0	0	0	0	OPU R336	Kallotenue	Sp. 1	1	0.00124963
0	0	0	0	0	0	0.0324633	0	0	0	0	0	0	0	0	0	0	0	0	0	0	0	0	0	0	0	OPU 1233	Hallella	Sp. 1	1	0.00124859
0	0	0	0	0	0	0.0324633	0	0	0	0	0	0	0	0	0	0	0	0	0	0	0	0	0	0	0	OPU 1264	Pedobacter	Sp. 1	1	0.00124859
0	0	0	0	0	0	0	0	0	0	0	0	0	0	0	0.0317994	0	0	0	0	0	0	0	0	0	0	OPU R140	Nioella	Sp. 1	1	0.00122305
0	0	0	0	0	0	0	0	0	0	0	0	0	0	0	0	0	0	0	0	0	0	0.0314809	0	0	0	OPU 0006	Alkalibacterium	Sp. 1	1	0.0012108
0	0	0	0	0	0	0	0	0.031449	0	0	0	0	0	0	0	0	0	0	0	0	0	0	0	0	0	OPU 0917	Hyphomicrobium	Sp. 3	1	0.00120958
0	0	0	0	0	0	0	0	0	0	0	0	0	0	0	0	0	0	0	0	0	0	0	0	0	0.0312447	OPU 0447	Bifidobacterium	Sp. 3	1	0.00120172
0	0	0	0	0	0	0	0	0	0	0	0	0	0	0	0	0	0	0	0	0	0	0	0	0	0.0312447	OPU 0645	Serratia	Sp. 1	1	0.00120172
0	0	0	0	0	0	0	0	0	0	0	0	0	0	0	0	0	0	0	0.0304136	0	0	0	0	0	0	OPU R155	Hoeflea	Sp. 2	1	0.00116975
0.0302183	0	0	0	0	0	0	0	0	0	0	0	0	0	0	0	0	0	0	0	0	0	0	0	0	0	OPU 0117	Bacillus	Sp. 14	1	0.00116224
0	0	0	0	0	0	0	0	0	0	0	0	0.030033	0	0	0	0	0	0	0	0	0	0	0	0	0	OPU 0526	Alcaligenes	Sp. 1	1	0.00115512
0	0	0	0	0	0	0	0	0	0	0	0	0	0	0	0	0.0300017	0	0	0	0	0	0	0	0	0	OPU 0087	Staphylococcus	Sp. 12	1	0.00115391
0	0	0	0	0	0	0	0	0	0	0	0	0	0	0	0	0	0	0.0297829	0	0	0	0	0	0	0	OPU R398	Kordia	Sp. 1	1	0.00114549
0	0	0	0	0	0	0	0	0	0	0	0	0	0	0	0.029528	0	0	0	0	0	0	0	0	0	0	OPU R200	Zavarziniaceae	Sp. 1	1	0.00113569
0	0	0	0	0	0	0	0	0	0	0	0	0	0	0	0	0	0	0	0	0	0	0.0293821	0	0	0	OPU 0523	Massilia	Sp. 1	1	0.00113008
0	0	0	0	0	0	0	0	0	0	0	0	0	0	0	0	0	0	0	0	0	0	0.0293821	0	0	0	OPU 0638	Kluyvera	Sp. 1	1	0.00113008
0	0	0	0	0	0	0	0	0	0.02936	0	0	0	0	0	0	0	0	0	0	0	0	0	0	0	0	OPU 0580	Vibrio	Sp. 8	1	0.00112923
0	0	0	0	0.0293004	0	0	0	0	0	0	0	0	0	0	0	0	0	0	0	0	0	0	0	0	0	OPU R218	Desulfotalea	Sp. 1	1	0.00112694
0	0	0	0	0	0	0	0	0	0	0	0	0	0	0	0	0	0	0	0	0	0.0290444	0	0	0	0	OPU 0986	Porphyrobacter	Sp. 1	1	0.00111709
0	0	0	0	0	0	0	0	0	0	0	0	0	0	0	0	0	0	0	0	0	0.0290444	0	0	0	0	OPU R237	Oscillibacter	Sp. 1	1	0.00111709
0	0.0288532	0	0	0	0	0	0	0	0	0	0	0	0	0	0	0	0	0	0	0	0	0	0	0	0	OPU R225	Cohnella	Sp. 1	1	0.00110974
0	0	0	0	0	0	0	0	0	0	0	0	0	0	0	0	0	0	0	0.0282412	0	0	0	0	0	0	OPU 0994	Croceicoccus	Sp. 1	1	0.0010862
0	0	0	0	0	0	0	0	0	0	0	0	0	0	0	0	0	0	0	0	0	0	0	0.0282332	0	0	OPU 0824	Rhodobacteraceae	Sp. 6	1	0.00108589
0	0	0	0	0	0	0	0	0	0	0	0	0	0	0	0	0	0	0	0	0	0	0	0.0282332	0	0	OPU 0998	Sphingomonas	Sp. 1	1	0.00108589
0.0277001	0	0	0	0	0	0	0	0	0	0	0	0	0	0	0	0	0	0	0	0	0	0	0	0	0	OPU R107	Tepidiphilus	Sp. 1	1	0.00106539
0	0	0	0.0115264	0	0	0	0	0	0	0	0	0	0	0	0	0	0	0	0	0	0	0	0	0.015758	0	OPU 0611	Vibrio	Sp. 38	2	0.0010494
0	0	0	0	0	0	0	0	0	0	0	0	0	0	0	0.0272566	0	0	0	0	0	0	0	0	0	0	OPU R080	Legionella	Sp. 11	1	0.00104833
0	0	0	0	0	0	0	0	0	0	0	0	0	0	0	0.0272566	0	0	0	0	0	0	0	0	0	0	OPU R106	Thiobacter	Sp. 1	1	0.00104833
0	0	0	0	0	0	0	0	0	0	0	0	0	0	0	0	0	0	0.0270753	0	0	0	0	0	0	0	OPU 1008	Sphingomonas	Sp. 11	1	0.00104136
0	0	0	0	0	0	0	0	0	0	0	0	0	0	0	0	0	0	0	0	0	0.0266241	0	0	0	0	OPU R337	Herpetosiphon	Sp. 1	1	0.001024
0	0	0	0	0	0	0	0	0	0	0	0	0	0	0	0	0	0	0	0	0	0	0	0	0	0.0264379	OPU R399	Flavobacterium	Sp. 6	1	0.00101684
0	0	0	0.0263461	0	0	0	0	0	0	0	0	0	0	0	0	0	0	0	0	0	0	0	0	0	0	OPU R062	Thioalkalispiraceae	Sp. 1	1	0.00101331
0	0	0	0	0	0	0	0	0	0	0	0	0	0	0	0	0	0	0	0	0	0	0	0.0262165	0	0	OPU 0240	Clostridium	Sp. 18	1	0.00100833
0	0	0	0	0	0	0	0	0	0	0	0	0	0	0	0	0	0	0	0	0	0	0	0.0262165	0	0	OPU 0896	Rhodobacteraceae	Sp. 14	1	0.00100833
0	0	0	0	0	0	0	0	0.0262075	0	0	0	0	0	0	0	0	0	0	0	0	0	0	0	0	0	OPU R159	Pseudaminobacter	Sp. 1	1	0.00100798
0	0	0	0	0	0	0	0	0	0	0	0	0	0	0.0262041	0	0	0	0	0	0	0	0	0	0	0	OPU 1037	Sneathiella	Sp. 1	1	0.00100785
0	0	0	0	0	0	0.0259707	0	0	0	0	0	0	0	0	0	0	0	0	0	0	0	0	0	0	0	OPU 0190	Thermobacillus	Sp. 1	1	0.000998871
0	0	0	0	0	0	0.0259707	0	0	0	0	0	0	0	0	0	0	0	0	0	0	0	0	0	0	0	OPU 1042	Holosporaceae	Sp. 1	1	0.000998871
0	0	0	0	0	0	0.0259707	0	0	0	0	0	0	0	0	0	0	0	0	0	0	0	0	0	0	0	OPU 1219	Chryseobacterium	Sp. 1	1	0.000998871
0	0	0	0	0	0	0	0	0	0	0	0	0	0	0	0	0.0257158	0	0	0	0	0	0	0	0	0	OPU 0807	Rhodobacteraceae	Sp. 2	1	0.000989068
0	0	0	0	0	0	0	0	0	0	0	0	0	0	0	0	0.0257158	0	0	0	0	0	0	0	0	0	OPU R397	Cellulophaga	Sp. 2	1	0.000989068
0	0	0	0	0	0	0	0	0	0.02569	0	0	0	0	0	0	0	0	0	0	0	0	0	0	0	0	OPU 0358	Limnochordia	Sp. 1	1	0.000988075
0	0	0	0	0	0	0	0	0	0.02569	0	0	0	0	0	0	0	0	0	0	0	0	0	0	0	0	OPU 0503	Ilumatobacteraceae	Sp. 1	1	0.000988075
0	0	0	0	0	0	0	0	0	0	0	0	0	0	0	0	0	0	0	0	0	0	0.0251847	0	0	0	OPU R102	Denitratisoma	Sp. 1	1	0.000968642
0	0	0	0	0	0	0	0	0	0	0	0	0	0	0	0.0249852	0	0	0	0	0	0	0	0	0	0	OPU 0975	Beijerinckiaceae	Sp. 2	1	0.000960971
0	0	0	0.0246995	0	0	0	0	0	0	0	0	0	0	0	0	0	0	0	0	0	0	0	0	0	0	OPU R063	Gammaproteobacteria	Sp. 19	1	0.00094998
0	0	0	0	0	0	0	0	0	0	0	0.0246653	0	0	0	0	0	0	0	0	0	0	0	0	0	0	OPU 0387	Streptomyces	Sp. 1	1	0.000948664
0	0	0	0	0	0	0	0	0	0	0	0.0246653	0	0	0	0	0	0	0	0	0	0	0	0	0	0	OPU R084	Diplorickettsiaceae	Sp. 1	1	0.000948664
0	0	0	0	0	0	0	0	0	0	0.0245128	0	0	0	0	0	0	0	0	0	0	0	0	0	0	0	OPU 1153	Babeliales	Sp. 1	1	0.0009428
0	0	0	0	0	0	0	0	0	0	0.0245128	0	0	0	0	0	0	0	0	0	0	0	0	0	0	0	OPU R402	Chryseobacterium	Sp. 5	1	0.0009428
0	0	0	0	0	0	0	0	0	0	0	0	0	0	0	0	0	0	0	0	0	0.0242037	0	0	0	0	OPU 0795	Coxiella	Sp. 9	1	0.000930911
0	0	0	0	0	0	0	0	0	0	0	0	0	0	0	0	0	0	0	0	0	0	0	0.0241999	0	0	OPU R393	Gilvibacter	Sp. 1	1	0.000930765
0	0	0	0	0	0	0	0	0	0	0	0	0	0	0	0	0	0	0	0	0	0	0	0	0	0.0240344	OPU 0155	Caenibacillus	Sp. 1	1	0.000924401
0	0	0	0	0	0	0	0	0	0	0	0	0	0	0	0	0	0	0	0	0	0	0	0	0	0.0240344	OPU 0392	Actinopolyspora	Sp. 2	1	0.000924401
0	0	0	0	0	0	0	0	0	0	0	0	0	0	0	0	0	0	0	0.0238964	0	0	0	0	0	0	OPU R301	Actinomyces	Sp. 5	1	0.000919093
0	0	0	0	0	0	0	0	0	0	0	0	0	0	0	0	0	0	0	0	0	0	0	0	0.0236369	0	OPU 0865	Brevirhabdus	Sp. 1	1	0.000909113
0	0.0236072	0	0	0	0	0	0	0	0	0	0	0	0	0	0	0	0	0	0	0	0	0	0	0	0	OPU 1011	Acetobacter	Sp. 1	1	0.000907968
0	0.0236072	0	0	0	0	0	0	0	0	0	0	0	0	0	0	0	0	0	0	0	0	0	0	0	0	OPU 1255	Ohtaekwangia	Sp. 1	1	0.000907968
0	0.0236072	0	0	0	0	0	0	0	0	0	0	0	0	0	0	0	0	0	0	0	0	0	0	0	0	OPU R326	Solirubrobacter	Sp. 1	1	0.000907968
0	0	0	0	0	0	0	0	0.0235868	0	0	0	0	0	0	0	0	0	0	0	0	0	0	0	0	0	OPU 0271	Herbinix	Sp. 1	1	0.000907183
0	0	0	0	0	0	0	0	0.0235868	0	0	0	0	0	0	0	0	0	0	0	0	0	0	0	0	0	OPU 0561	Hydrogenophilus	Sp. 1	1	0.000907183
0	0	0	0	0	0	0	0	0.0235868	0	0	0	0	0	0	0	0	0	0	0	0	0	0	0	0	0	OPU 0797	Acidibacter	Sp. 1	1	0.000907183
0	0	0.0230885	0	0	0	0	0	0	0	0	0	0	0	0	0	0	0	0	0	0	0	0	0	0	0	OPU 0518	Conexibacter	Sp. 1	1	0.000888018
0	0	0	0	0	0	0	0	0	0	0	0	0	0	0	0	0	0	0	0	0	0	0.023086	0	0	0	OPU 0103	Planococcus	Sp. 1	1	0.000887922
0	0	0	0.0230529	0	0	0	0	0	0	0	0	0	0	0	0	0	0	0	0	0	0	0	0	0	0	OPU R113	Steroidobacter	Sp. 1	1	0.000886648
0	0	0	0.0230529	0	0	0	0	0	0	0	0	0	0	0	0	0	0	0	0	0	0	0	0	0	0	OPU R415	Sporocytophaga	Sp. 1	1	0.000886648
0	0	0	0	0	0	0.0227243	0	0	0	0	0	0	0	0	0	0	0	0	0	0	0	0	0	0	0	OPU 0049	Globicatella	Sp. 1	1	0.000874012
0	0	0	0	0	0	0.0227243	0	0	0	0	0	0	0	0	0	0	0	0	0	0	0	0	0	0	0	OPU 0564	Pseudoxanthomonas	Sp. 1	1	0.000874012
0	0	0	0	0	0	0	0	0	0	0	0	0	0	0	0.0227139	0	0	0	0	0	0	0	0	0	0	OPU 0850	Pseudooceanicola	Sp. 3	1	0.00087361
0.0226637	0	0	0	0	0	0	0	0	0	0	0	0	0	0	0	0	0	0	0	0	0	0	0	0	0	OPU 0733	Pseudomonas	Sp. 20	1	0.000871683
0.0226637	0	0	0	0	0	0	0	0	0	0	0	0	0	0	0	0	0	0	0	0	0	0	0	0	0	OPU 1234	Alloprevotella	Sp. 1	1	0.000871683
0	0	0	0	0.0225388	0	0	0	0	0	0	0	0	0	0	0	0	0	0	0	0	0	0	0	0	0	OPU R112	Dokdonella	Sp. 1	1	0.000866876
0	0	0	0	0	0	0	0	0	0	0	0	0	0	0	0	0	0	0	0	0	0	0	0.0221832	0	0	OPU 0105	Domibacillus	Sp. 1	1	0.000853201
0	0	0	0	0	0	0	0	0	0	0	0	0	0	0	0	0	0	0	0	0	0.0217833	0	0	0	0	OPU 0995	Sphingorhabdus	Sp. 1	1	0.00083782
0	0	0	0	0	0	0	0	0	0	0	0	0	0	0	0	0	0	0	0	0	0.0217833	0	0	0	0	OPU R358	Pirellulaceae	Sp. 19	1	0.00083782
0	0	0	0	0	0	0	0	0	0	0	0	0	0	0	0	0	0	0	0.021724	0	0	0	0	0	0	OPU 1214	Polaribacter	Sp. 1	1	0.000835539
0	0	0	0	0	0	0	0	0	0	0	0	0	0	0	0	0	0	0	0	0	0	0	0	0.0216672	0	OPU 0761	Legionella	Sp. 1	1	0.000833354
0	0	0	0	0	0	0	0	0	0	0	0	0	0	0	0	0	0	0	0	0	0	0	0	0.0216672	0	OPU 0802	Rubellimicrobium	Sp. 1	1	0.000833354
0	0	0	0	0	0	0	0	0	0	0	0	0	0	0	0	0	0	0	0	0	0	0	0	0	0.021631	OPU R109	Thermomonas	Sp. 3	1	0.000831961
0	0	0	0	0	0	0	0	0	0	0	0	0	0	0	0	0	0	0	0	0	0	0	0	0	0.021631	OPU R227	Mycoplasma	Sp. 1	1	0.000831961
0	0	0	0	0	0	0	0	0	0	0	0.0211416	0	0	0	0	0	0	0	0	0	0	0	0	0	0	OPU 0888	Gemmobacter	Sp. 1	1	0.00081314
0	0	0	0	0	0	0	0	0	0	0	0.0211416	0	0	0	0	0	0	0	0	0	0	0	0	0	0	OPU 1097	Truepera	Sp. 1	1	0.00081314
0	0	0	0	0	0	0	0	0	0	0	0	0	0	0	0	0	0	0	0	0	0	0.0209872	0	0	0	OPU 0553	Rhodocyclaceae	Sp. 1	1	0.000807202
0	0.0209842	0	0	0	0	0	0	0	0	0	0	0	0	0	0	0	0	0	0	0	0	0	0	0	0	OPU R290	Smaragdicoccus	Sp. 1	1	0.000807083
0	0	0	0	0	0	0	0	0	0	0	0	0	0	0	0.0204425	0	0	0	0	0	0	0	0	0	0	OPU R247	Lachnospiraceae	Sp. 1	1	0.000786249
0	0	0	0	0.0202849	0	0	0	0	0	0	0	0	0	0	0	0	0	0	0	0	0	0	0	0	0	OPU R184	Sphingomonas	Sp. 13	1	0.000780188
0	0	0	0	0.0202849	0	0	0	0	0	0	0	0	0	0	0	0	0	0	0	0	0	0	0	0	0	OPU R297	Aeromicrobium	Sp. 1	1	0.000780188
0	0	0	0.0197596	0	0	0	0	0	0	0	0	0	0	0	0	0	0	0	0	0	0	0	0	0	0	OPU R174	Bradyrhizobium	Sp. 2	1	0.000759984
0	0	0	0	0	0	0	0	0	0	0	0	0	0	0	0	0	0	0	0	0	0.019363	0	0	0	0	OPU R388	Desulfovibrio	Sp. 1	1	0.000744729
0	0	0	0	0	0	0	0	0	0	0	0	0	0	0	0	0	0	0.0189527	0	0	0	0	0	0	0	OPU R270	Alkaliphilus	Sp. 2	1	0.000728951
0	0	0	0	0	0	0	0	0	0	0	0	0	0	0	0	0	0	0	0	0	0	0.0188885	0	0	0	OPU 0773	Legionellaceae	Sp. 4	1	0.000726481
0	0.0183611	0	0	0	0	0	0	0	0	0	0	0	0	0	0	0	0	0	0	0	0	0	0	0	0	OPU 0535	Tepidimonas	Sp. 1	1	0.000706198
0	0	0	0	0	0	0	0	0.0183453	0	0	0	0	0	0	0	0	0	0	0	0	0	0	0	0	0	OPU R116	Solimonas	Sp. 1	1	0.000705587
0	0	0	0	0	0	0	0	0	0	0	0	0	0	0.0183429	0	0	0	0	0	0	0	0	0	0	0	OPU 1091	Gracilibacteria	Sp. 2	1	0.000705494
0	0	0	0	0	0	0	0	0	0	0	0	0	0	0	0.0181711	0	0	0	0	0	0	0	0	0	0	OPU R022	Paramoritella	Sp. 1	1	0.000698888
0	0	0	0	0	0	0	0	0	0	0	0	0	0	0	0.0181711	0	0	0	0	0	0	0	0	0	0	OPU R088	Coxiella	Sp. 12	1	0.000698888
0	0	0	0	0	0	0	0	0	0	0	0	0	0	0	0.0181711	0	0	0	0	0	0	0	0	0	0	OPU R236	Ammoniphilus	Sp. 1	1	0.000698888
0	0	0	0	0	0	0	0	0	0	0	0	0	0	0	0	0	0	0	0	0	0	0	0.0181499	0	0	OPU 1033	Roseospirillum	Sp. 1	1	0.000698074
0	0	0	0	0	0	0	0	0	0	0	0	0	0	0	0	0	0	0	0	0	0	0	0.0181499	0	0	OPU R032	Oleiphilus	Sp. 1	1	0.000698074
0	0	0	0	0	0	0	0	0	0	0	0	0	0	0	0	0	0	0	0	0	0	0	0.0181499	0	0	OPU R381	Desulfuromonas	Sp. 1	1	0.000698074
0	0	0	0	0	0	0	0	0	0	0	0	0	0.0180922	0	0	0	0	0	0	0	0	0	0	0	0	OPU 1173	Vermiphilaceae	Sp. 4	1	0.000695853
0	0	0	0	0	0	0	0	0	0	0	0	0	0.0180922	0	0	0	0	0	0	0	0	0	0	0	0	OPU R023	Marinomonas	Sp. 9	1	0.000695853
0	0	0	0	0	0	0	0	0	0	0	0	0	0	0	0	0	0	0	0	0	0	0	0	0.0177277	0	OPU 0201	Tumebacillus	Sp. 1	1	0.000681835
0	0	0	0	0	0	0	0	0	0	0	0	0	0	0	0	0	0	0	0	0	0	0	0	0.0177277	0	OPU R127	Cognatiyoonia	Sp. 1	1	0.000681835
0	0	0	0	0	0	0	0	0	0	0	0	0	0	0	0	0	0	0	0	0	0	0	0	0.0177277	0	OPU R242	Oscillospirales	Sp. 2	1	0.000681835
0	0	0	0	0	0	0	0	0	0	0	0	0	0	0	0	0	0	0.0162452	0	0	0	0	0	0	0	OPU 0246	Oscillospirales	Sp. 1	1	0.000624815
0	0	0	0	0	0	0	0	0	0	0	0	0	0	0	0.0158997	0	0	0	0	0	0	0	0	0	0	OPU 0033	Lactobacillus	Sp. 23	1	0.000611527
0	0	0	0	0	0	0	0	0	0	0	0	0	0	0	0.0158997	0	0	0	0	0	0	0	0	0	0	OPU R304	Sanguibacter	Sp. 1	1	0.000611527
0	0	0	0	0	0	0	0	0	0	0	0	0	0.0158307	0	0	0	0	0	0	0	0	0	0	0	0	OPU 0532	Comamonas	Sp. 2	1	0.000608871
0	0	0	0	0	0	0	0	0	0	0	0	0	0	0	0	0	0	0	0	0	0	0	0	0.015758	0	OPU 0918	Hyphomicrobium	Sp. 4	1	0.000606075
0	0	0	0	0	0	0	0	0	0	0	0	0	0	0	0	0	0	0	0	0	0	0	0	0.015758	0	OPU R280	Anaerofustis	Sp. 1	1	0.000606075
0	0.0157381	0	0	0	0	0	0	0	0	0	0	0	0	0	0	0	0	0	0	0	0	0	0	0	0	OPU R294	Nocardioides	Sp. 12	1	0.000605312
0	0	0	0	0	0	0	0	0.0157245	0	0	0	0	0	0	0	0	0	0	0	0	0	0	0	0	0	OPU R283	Megamonas	Sp. 1	1	0.000604789
0.0151092	0	0	0	0	0	0	0	0	0	0	0	0	0	0	0	0	0	0	0	0	0	0	0	0	0	OPU 0426	Arthrobacter	Sp. 3	1	0.000581122
0	0	0	0.0148197	0	0	0	0	0	0	0	0	0	0	0	0	0	0	0	0	0	0	0	0	0	0	OPU 0352	Firmicutes	Sp. 1	1	0.000569988
0	0	0	0.0148197	0	0	0	0	0	0	0	0	0	0	0	0	0	0	0	0	0	0	0	0	0	0	OPU R379	Acidobacteriota	Sp. 5	1	0.000569988
0	0	0	0	0	0	0	0	0	0	0	0	0	0	0	0	0	0	0	0	0	0.0145222	0	0	0	0	OPU R330	Ardenticatenales	Sp. 2	1	0.000558547
0	0	0	0	0	0	0	0	0	0	0	0	0	0	0	0	0	0	0	0	0	0	0	0	0	0.0144207	OPU 1213	Flavobacterium	Sp. 5	1	0.00055464
0	0	0	0	0	0	0	0	0	0	0	0	0	0	0	0	0	0	0	0	0	0	0	0.0141166	0	0	OPU 0770	Legionella	Sp. 9	1	0.000542946
0	0	0	0	0	0	0	0	0	0	0	0	0	0	0	0	0	0	0	0	0	0	0	0.0141166	0	0	OPU R198	Roseococcus	Sp. 1	1	0.000542946
0	0	0	0	0	0	0	0	0	0	0	0	0	0	0	0	0	0	0	0	0	0	0	0	0.0137882	0	OPU R075	Nitrosococcaceae	Sp. 4	1	0.000530316
0	0	0	0	0	0	0	0	0	0	0	0	0	0	0	0	0	0	0	0	0	0	0	0	0.0137882	0	OPU R325	Patulibacter	Sp. 1	1	0.000530316
0	0	0	0	0	0	0	0	0	0	0	0	0	0	0	0.0136283	0	0	0	0	0	0	0	0	0	0	OPU R217	Succinivibrionaceae	Sp. 1	1	0.000524166
0	0	0	0.0131731	0	0	0	0	0	0	0	0	0	0	0	0	0	0	0	0	0	0	0	0	0	0	OPU 1135	Waddlia	Sp. 1	1	0.000506656
0	0	0	0.0131731	0	0	0	0	0	0	0	0	0	0	0	0	0	0	0	0	0	0	0	0	0	0	OPU 1183	Bilophila	Sp. 1	1	0.000506656
0	0	0	0.0131731	0	0	0	0	0	0	0	0	0	0	0	0	0	0	0	0	0	0	0	0	0	0	OPU R372	Vicinamibacterales	Sp. 2	1	0.000506656
0	0	0	0.0131731	0	0	0	0	0	0	0	0	0	0	0	0	0	0	0	0	0	0	0	0	0	0	OPU R394	Pseudozobellia	Sp. 1	1	0.000506656
0	0	0	0	0	0	0	0	0	0	0	0	0	0	0	0	0	0	0	0	0	0	0.0125923	0	0	0	OPU 1265	Sphingobacteriales	Sp. 3	1	0.000484321
0	0	0	0	0	0	0	0	0	0	0	0	0	0	0	0	0	0	0	0	0	0	0	0.0120999	0	0	OPU 0092	Solibacillus	Sp. 1	1	0.000465383
0	0	0	0	0	0	0	0	0	0	0	0	0	0	0	0	0	0	0	0	0	0	0	0.0120999	0	0	OPU R179	Caulobacteraceae	Sp. 2	1	0.000465383
0	0	0	0	0	0	0	0	0	0	0	0	0	0	0	0	0	0	0	0	0	0	0	0.0120999	0	0	OPU R208	Halarcobacter	Sp. 2	1	0.000465383
0	0	0	0	0	0	0	0	0	0	0	0	0	0	0	0	0	0	0	0	0	0	0	0.0120999	0	0	OPU R407	Draconibacterium	Sp. 1	1	0.000465383
0	0	0	0	0	0	0	0	0	0	0	0	0	0	0	0	0	0	0	0	0	0	0	0.0120999	0	0	OPU R417	Chitinophaga	Sp. 1	1	0.000465383
0	0	0	0	0	0	0	0	0	0	0	0	0	0	0	0	0	0	0	0	0	0	0	0	0.0118185	0	OPU R180	Altererythrobacter	Sp. 1	1	0.000454556

## Sheet: Table B2
Table B2: Relative abundances of the core members in the gut microbiome of the pearly razorfish.
X. novacula
1211	9281	BDC8	751C	0DEC	53D4	A9BE	00EA	D6E5	4EAB	25F5	E100	BC5F	4B44	ADBA	50DA	2E59	E1E6	FA0F	99A4	DB27	8A1C	7A4B	F86D	347C	0262	OPU	Genus	Species nr.	Occurrence	Phylum	Average abundance
9.19037	2.59486	0.936821	38.2777	33.9501	24.3519	15.0165	88.5736	35.7033	43.1936	82.8044	33.1894	78.3555	65.3264	21.6404	33.2899	31.3309	19.5705	94.8888	0.871756	83.7037	39.7647	37.3354	19.2879	29.4706	4.84594	OPU 0522	Ralstonia	Sp. 1	26	Proteobacteria	36.795
7.43982	0.452876	4.0021	2.33203	13.8001	14.7778	27.58	0.264851	1.17074	12.0921	1.07629	6.56982	0.705185	1.3879	12.4246	16.9492	10.703	2.39002	0.157266	1.42341	10.3704	14.4733	7.58862	21.2448	8.29543	0.580925	OPU 0816	Ruegeria	Sp. 1	26	Proteobacteria	8.37972
10.0656	14.235	11.6765	7.49307	4.46691	5.96296	3.55968	0.780363	8.43446	5.65002	1.94233	9.35741	1.21762	5.17884	10.2379	2.25989	5.04547	16.6263	0.2359	24.1027	0	4.67388	9.26373	6.01558	7.17664	9.00802	OPU 1099	Blastopirellula	Sp. 1	25	Planctomycetota	7.76544
12.4726	8.23745	7.96672	4.03326	3.62732	2.85185	1.3461	0.236474	6.32371	4.76291	0.830997	11.2289	0.709887	2.19684	5.92326	0.999565	5.1504	10.4953	0	6.64714	0	6.51192	10.5727	2.15619	5.03911	8.03736	OPU 1110	Pirellulaceae	Sp. 11	24	Planctomycetota	5.64289
10.9409	6.53611	4.86397	4.06193	1.24715	6.07407	6.82022	0.316875	4.58041	4.22431	1.72207	0.811412	1.904	4.86954	3.92929	4.47631	2.79818	5.88847	1.18665	3.77307	0	1.44943	3.70082	5.46295	6.14881	9.69189	OPU R148	Rhodobacteraceae	Sp. 22	25	Proteobacteria	4.90662
2.62582	4.68788	24.762	10.217	0.774372	0.925926	2.06401	0	2.07657	3.15767	0.836003	1.62282	2.52927	1.53858	3.44336	1.3907	2.32599	7.51645	0	3.01709	0	4.78941	2.08804	2.09277	2.93797	7.31671	OPU 1101	Rhodopirellula	Sp. 1	23	Planctomycetota	4.36061
0	4.18605	5.58345	2.51362	1.62211	10.0926	6.28178	0.0425653	0.572552	1.39402	1.5869	9.12184	3.12162	1.52272	6.26676	12.9944	7.70374	2.11292	0.207306	1.0897	0	1.3444	3.87222	4.09494	2.35583	1.55894	OPU 0950	Labrenzia	Sp. 1	24	Proteobacteria	4.26826
2.18818	8.34761	5.91321	2.25557	1.96446	2.03704	0.478612	0.174991	11.7672	2.3973	0.390469	3.90001	0.479526	0.94377	4.37332	0.260756	3.05177	3.77555	0	11.3328	0	3.29797	2.14258	1.76662	3.65654	4.55181	OPU 1104	Rhodopirellula	Sp. 2	24	Planctomycetota	3.90547
1.75055	12.3501	1.03425	1.35716	0.138572	0.277778	0.837571	2.63432	5.65715	0.380188	0.851021	0	0.954351	1.07859	0.142426	8.25728	2.83316	2.21683	0.457502	17.1355	0	0	0	0.634173	0.300164	12.7509	OPU 0081	Staphylococcus	Sp. 7	22	Firmicutes	3.55665
8.53392	2.4847	2.98284	1.08955	5.95859	6.35185	6.22196	0.279039	0.94001	1.70029	0.0901081	2.32954	0.206854	1.14204	2.62232	2.52064	4.02239	4.05265	0.443205	0	0	2.0376	3.0931	4.83783	3.89303	3.12523	OPU 0929	Lentilitoribacter	Sp. 1	24	Proteobacteria	3.51701
7.22101	2.86414	7.1723	2.75256	0.676557	1.38889	1.01705	0.165532	3.8455	3.62235	1.57689	1.58356	0.893235	1.67341	3.59417	0.956106	0.988108	8.86734	0	1.25996	0	2.54175	2.75808	1.18681	1.51901	3.52232	OPU 1160	Rubinisphaera	Sp. 1	24	Planctomycetota	3.24617
18.3807	0.428397	1.07922	0.143362	2.12749	4.53704	2.72211	0.0378358	2.1193	0.67589	0.0650781	5.03861	0.0423111	0.0396542	4.08847	1.43416	2.3085	0.415656	0	0	0	1.58597	0.724581	6.85813	5.0664	0.132363	OPU 1159	Desulfatirhabdium	Sp. 1	23	Desulfobacterota	3.07597
0	4.62668	1.22911	2.40849	4.14085	2.22222	4.24768	0.245933	2.1193	3.19992	0.650781	2.52585	0.752198	0.904116	2.53854	0.521512	3.46275	2.25147	0.221603	2.28155	0	3.67608	3.25672	3.27958	5.68492	2.22075	OPU 0919	Filomicrobium	Sp. 1	24	Proteobacteria	3.0618
0	5.63035	5.16376	4.21485	1.09227	2.09259	3.85881	0.316875	1.57238	1.04552	1.18142	2.06779	3.0605	0.896185	5.17761	2.65102	2.71074	1.66263	0.121524	1.25996	0	1.55446	1.2388	2.60011	2.38312	2.03691	OPU 1140	Verrucomicrobiales	Sp. 1	24	Verrucomicrobiota	2.94778
3.06346	1.90942	2.758	0.726369	0.88849	4.61111	4.33742	0.118237	1.18783	1.11944	0.20024	0.876849	0.357294	0.745499	3.40985	3.60713	4.17104	0.381018	0.107227	1.1578	0	0.630186	0.677834	6.4595	2.76514	1.56629	OPU R311	Ilumatobacter	Sp. 1	25	Actinobacteriota	2.69751
0	2.86414	2.03852	2.59008	18.1692	0.481481	0.239306	0.780363	1.16219	1.53131	0.140168	0.77215	0.155141	1.45134	0.351877	0.434594	0.498426	1.35088	0.142969	0.694681	5.92593	0	0.163615	0.280848	0.700382	2.0075	OPU 0231	Oceanirhabdus	Sp. 1	24	Firmicutes	2.55286
0	1.94614	2.4807	0.716812	0.521682	2.2963	3.73916	0.132425	1.05965	2.1544	0.480577	0.889936	0.498331	1.3879	1.38237	0.69535	3.05177	1.10842	0.142969	1.05564	0	4.15923	3.60732	3.33394	2.98345	2.35311	OPU 0517	Gaiella	Sp. 1	24	Actinobacteriota	2.45102
0	3.64749	1.85865	3.68919	0.790675	0.314815	0.418786	1.7168	1.43565	0.887105	1.2515	1.08625	0.846223	1.08653	1.02212	0.478053	0	1.66263	0.0714847	9.80045	0	0.651192	0.459681	0.480159	0.218301	6.40488	OPU 0419	Micrococcus	Sp. 1	23	Actinobacteriota	2.34365
3.71991	1.38311	2.05351	1.80637	1.239	2.2963	3.79898	0.156073	1.5382	1.30954	0.280336	1.74061	0.432514	0.674122	1.31535	0.999565	1.79258	0.831313	0.121524	1.38255	0	1.59647	1.47254	2.19243	1.82827	1.84572	OPU 0920	Filomicrobium	Sp. 2	25	Proteobacteria	2.32618
0	3.67197	2.65308	1.25203	0.855885	2.31481	2.27341	0.108778	0.94001	2.21776	0.285342	2.19867	0.503032	0.935839	1.91857	0	1.74012	0.381018	0.178712	0.524416	0	1.51245	2.69575	2.62729	3.0926	3.41937	OPU 0904	Methyloceanibacter	Sp. 1	23	Proteobacteria	2.2704
0	4.55324	1.39399	3.27822	0.211933	0.0740741	0	1.81612	1.93129	0.432992	0.385463	0.314095	0.639368	0.539297	0.242962	0.347675	0.139909	1.62799	0.0929302	8.72438	0	0.294087	0.218153	0.253669	0.15463	10.0081	OPU 0409	Cutibacterium	Sp. 1	23	Actinobacteriota	2.24721
2.407	2.1175	0	0.535219	0.741767	1.81481	2.00419	0	0.717826	0.802619	0.420505	0.431881	0	0.75343	2.06937	3.47675	1.74012	2.14756	0.221603	1.6686	0	1.0188	1.02844	1.66697	1.1006	1.43393	OPU 0820	Pseudoruegeria	Sp. 1	22	Proteobacteria	1.93776
0	0	0.397212	0.640352	0.105967	1.2037	1.1367	0.127696	1.56384	0.792058	0.170204	0.588928	0.206854	0.808946	1.07239	0.608431	1.67891	1.28161	0.128673	0.776408	0	2.01659	1.36346	0.92408	2.75605	1.33098	OPU R163	Pseudahrensia	Sp. 6	23	Proteobacteria	1.65482
0	0.244798	0	1.61522	0.88849	0.648148	0	0.974272	1.58093	1.25673	0.780937	1.7537	1.42918	2.91855	0.812668	0.391134	0.752011	1.38552	0.872114	0.0204318	0	0.420124	0.677834	0.262729	0.472985	0.250018	OPU 0263	Lachnospiraceae	Sp. 5	22	Firmicutes	1.57069
