# Supplementary material for: Social organization and habitat use shape the gut microbiome of a marine fish
Source: J Anim Ecol. 2026 Jun 10;95(7):1091–107. doi: 10.1111/1365-2656.70286 (PMC13322172; doi:10.1111/1365-2656.70286)
Supplement: Supplementary file 3 — Table C1. Results of the univariate analysis of diversity indices in the core gut microbiome of the pearly razorfish. The variables degree and strength were considered with associations at a 5 m distance. Table C2. Results of the univariate analysis of diversity indices in the non‐core gut microbiome of the pearly razorfish. The variables degree and strength were considered with associations at a 5 m distance. Table C3. Results of the multivariate analyses in the core gut microbiome of the pearly razorfish. The variables degree and strength were considered with associations at a 5 m distance. Table C4. Results of the multivariate analyses in the non‐core gut microbiome of the pearly razorfish. The variables degree and strength were considered with associations at a 5 m distance. Table C5. Results of the association matrix and the gut composition matrix (Mantel test) for the core and non‐core gut microbiome of the pearly razorfish at association distances of 5, 10 and 20 m. [file JANE-95-1091-s002.xlsx]

## Sheet: Table C1
Table C1: Results of the univariate analysis of diversity indices in the core gut microbiome of the pearly razorfish. The variables degree and strength were considered with associations at a 5 m distance.								Correlation matrix among all variables:
Response variable	Variable	Estimate	p-value	Variable	Estimate	p-value stepAIC
nsps	(Intercept)	3.08	<2e-16	(Intercept)	3.08	<2e-16
	scale(Size)	-0.08	0.233	scale(Dist)	-0.07	0.0928
	scale(degree)	0.01	0.815
	scale(strength)	-0.007	0.89
	scale(HR)	0.04	0.563
	scale(Dist)	-0.06	0.168
Shannon	(Intercept)	2.74	0.000165	(Intercept)	2.1	5.76e-13
	scale(Size)	0.25	0.316
	scale(degree)	0.005	0.983
	scale(strength)	0.02	0.922
	scale(HR)	-0.15	0.615
	Dist	-0.006	0.271
Simpson	(Intercept)	0.73	3.14e-11	(Intercept)	0.73	2.85e-13
	scale(Size)	0.1	0.248
	scale(degree)	0.0007	0.992
	scale(strength)	0.003	0.965
	scale(HR)	-0.06	0.555
	scale(Dist)	-0.06	0.331

## Sheet: Table C2
Table C2: Results of the univariate analysis of diversity indices in the non-core gut microbiome of the pearly razorfish. The variables degree and strength were considered with associations at a 5 m distance.
Response variable	Variable	Estimate	p-value	Variable	Estimate	p-value stepAIC
nsps	(Intercept)	4.85	< 2e-16	(Intercept)	4.85	< 2e-16
	scale(Size)	0.06	0.0257	scale(Size)	0.08	2.62e-05
	scale(degree)	-0.03	0.179	scale(Dist)	-0.1108	2.93e-10
	scale(strength)	0.008883	0.518
	scale(HR)	0.04	0.139
	scale(Dist)	-0.11	3.83e-08
Shannon	(Intercept)	3.72	2.04e-05	(Intercept)	3.2994	3.67e-16
	scale(Size)	0.14	0.618
	scale(degree)	0.16	0.521
	scale(strength)	-0.05	0.828
	scale(HR)	-0.05	0.874
	Dist	-0.004303	0.494
Simpson	(Intercept)	0.88257	<2e-16	(Intercept)	0.88257	<2e-16
	scale(Size)	0.007862	0.862
	scale(degree)	0.027294	0.495
	scale(strength)	-0.030272	0.407
	scale(HR)	0.012999	0.829
	scale(Dist)	-0.017269	0.593

## Sheet: Table C3
Table C3: Results of the multivariate analyses in the core gut microbiome of the pearly razorfish. The variables degree and strength were considered with associations at a 5 m distance.
Test	Response variable	Variable	Df	Variance	p-value
ANOVA dbRDA	sps	scale(Size)	1	80.33	0.207
		scale(degree)	1	8.85	0.88
		scale(strength)	1	11.23	0.816
		scale(HR)	1	13.57	0.74
		scale(Dist)	1	6.71	0.927
		Residual	19	935.96
Test	Response variable	Variable	Df	Sum of Sq (SS)	R²	p-value
Permanova adonis2	dist_micro	Sex	1	0.12	0.039	0.399
		Residual	23	3.07	0.961

## Sheet: Table C4
Table C4: Results of the multivariate analyses in the non-core gut microbiome of the pearly razorfish. The variables degree and strength were considered with associations at a 5 m distance.
Test	Response variable	Variable	Df	Variance	p-value
ANOVA dbRDA	sps	scale(Size)	1	44.58	0.486
		scale(degree)	1	21.99	0.882
		scale(strength)	1	17.54	0.876
		scale(HR)	1	19.37	0.923
		scale(Dist)	1	16.33	0.987
		Residual	19	906.47
Test	Response variable	Variable	Df	Sum of Sq (SS)	R²	p-value
Permanova adonis2	dist_micro	Sex	1	0.328	0.041	0.371
		Residual	23	7.684	0.959

## Sheet: Table C5
Table C5: Results of the association matrix and the gut composition matrix (Mantel test) for the core and non-core gut microbiome of the pearly razorfish at association distances of 5, 10, and 20 m.
	Distance	p-value	Mantel statistic r
Core	5 m	0.0088	0.1254
	10 m	0.0174	0.1339
	20 m	0.1023	0.07821
Non-core	5 m	0.2971	0.03147
	10 m	0.3747	0.01697
	20 m	0.4972	-0.0009711
